# Supplementary material for: Role of specialized composition of SWI/SNF complexes in prostate cancer lineage plasticity
Source: Nat Commun. 2020 Nov 3;11:5549. doi: 10.1038/s41467-020-19328-1 (PMC7642293; doi:10.1038/s41467-020-19328-1)
Supplement: Supplementary file 6 — Supplementary Data 3 [file 41467_2020_19328_MOESM6_ESM.xls]

## Sheet: swi-snf_genes_indel_freq_noH
gene_symbol	n_samples_adeno	n_samples_crpc_adeno	n_samples_crpc_ne	n_frameshift_adeno	n_frameshift_crpc_adeno	n_frameshift_crpc_ne	n_inframe_del_adeno	n_inframe_del_crpc_adeno	n_inframe_del_crpc_ne	n_indel_adeno	n_indel_crpc_adeno	n_indel_crpc_ne	n_other_ind_adeno	n_other_ind_crpc_adeno	n_other_ind_crpc_ne
SMARCA4	299	245	56	0	0	0	0	1	0	0	1	0	0	0	0
SMARCA2	299	245	56	1	0	0	0	0	0	1	0	0	0	0	0
SMARCB1	299	245	56	0	0	0	0	0	0	0	0	0	0	0	0
SMARCC1	299	245	56	0	0	0	0	0	0	0	0	1	0	0	1
SMARCC2	299	245	56	0	0	0	0	0	0	0	0	0	0	0	0
SMARCD1	299	245	56	0	0	0	0	0	0	0	0	0	0	0	0
SMARCD2	299	245	56	0	0	0	0	0	0	0	0	0	0	0	0
SMARCD3	299	245	56	0	0	0	0	0	0	0	0	0	0	0	0
SMARCE1	299	245	56	0	0	0	0	0	0	0	0	0	0	0	0
ARID1A	299	245	56	0	3	0	0	0	0	0	3	0	0	0	0
ARID1B	299	245	56	0	0	0	0	1	0	0	1	0	0	0	0
ARID2	299	245	56	4	0	0	0	0	0	4	0	0	0	0	0
PBRM1	299	245	56	1	0	0	0	0	0	1	0	0	0	0	0
SS18	299	245	56	0	0	0	0	0	0	0	0	0	0	0	0
SS18L1	299	245	56	0	0	0	0	0	0	0	0	0	0	0	0
BRD7	299	245	56	0	0	0	0	0	0	0	0	0	0	0	0
BRD9	299	245	56	0	0	0	0	0	0	0	0	0	0	0	0
BCL7A	299	245	56	0	0	0	0	0	0	0	0	0	0	0	0
BCL7B	299	245	56	0	0	0	0	0	0	0	0	0	0	0	0
BCL7C	299	245	56	0	0	0	0	0	0	0	0	0	0	0	0
BCL11A	299	245	56	0	0	0	0	0	0	0	0	0	0	0	0
BCL11B	299	245	56	0	0	0	0	4	1	0	4	1	0	0	0
ACTL6A	299	245	56	0	0	0	0	0	0	0	0	0	0	0	0
ACTL6B	299	245	56	0	0	0	0	0	0	0	0	0	0	0	0
PHF10	299	245	56	0	1	1	0	1	0	0	2	1	0	0	0
DPF1	299	245	56	0	0	0	0	0	0	0	1	0	0	1	0
DPF2	299	245	56	0	0	0	0	0	0	0	0	0	0	0	0
DPF3	299	245	56	0	0	0	0	0	0	0	0	0	0	0	0
