# Supplementary material for: Role of specialized composition of SWI/SNF complexes in prostate cancer lineage plasticity
Source: Nat Commun. 2020 Nov 3;11:5549. doi: 10.1038/s41467-020-19328-1 (PMC7642293; doi:10.1038/s41467-020-19328-1)
Supplement: Supplementary file 8 — Supplementary Data 5 [file 41467_2020_19328_MOESM8_ESM.xlsx]

## Sheet: Sheet1
ANNOTATION			RAW COUNT									LOG NORMALIZED COUNT
gene_name	gene_id	gene_biotype	SMARCA4.1	SMARCA4.2	SMARCA4.3	SMARCA2.1	SMARCA2.2	SMARCA2.3	SCR.1	SCR.2	SCR.3	SMARCA4.1	SMARCA4.2	SMARCA4.3	SMARCA2.1	SMARCA2.2	SMARCA2.3	SCR.1	SCR.2	SCR.3
BEST1	ENSG00000167995	protein_coding	30	34	19	653	1031	235	874	428	795	1.57269	1.48853	1.08739	5.49918	5.81009	3.79495	5.52523	4.60989	5.63158
LINC01133	ENSG00000224259	lincRNA	28	23	6	496	366	62	771	106	307	1.50739	1.15168	0.438535	5.1125	4.36194	2.1369	5.34851	2.76551	4.3044
CHAC1	ENSG00000128965	protein_coding	70	139	60	1305	1463	295	1428	254	900	2.48732	3.06755	2.18659	6.48205	6.30736	4.10171	6.22132	3.89703	5.80715
COL16A1	ENSG00000084636	protein_coding	41	89	44	949	512	144	1349	103	212	1.88698	2.51792	1.85	6.02852	4.8261	3.15259	6.14034	2.73025	3.80258
RN7SK	ENSG00000202198	misc_RNA	32	56	42	910	588	56	145	50	99	1.63516	1.99083	1.80182	5.96893	5.01918	2.02479	3.08313	1.90141	2.81745
LCN2	ENSG00000148346	protein_coding	3	2	1	151	48	7	333	6	22	0.259976	0.145661	0.0829812	3.48898	1.83413	0.468494	4.18314	0.409575	1.22913
PRSS1	ENSG00000204983	protein_coding	3	1	0	152	121	8	239	17	67	0.259976	0.0746679	0	3.49765	2.9006	0.524539	3.73553	0.948726	2.34876
IQGAP3	ENSG00000183856	protein_coding	162	142	143	1171	1249	1522	944	1843	1103	3.54384	3.09472	3.24279	6.32759	6.08233	6.39951	5.63406	6.67018	6.09584
OR51E1	ENSG00000180785	protein_coding	28	14	11	251	250	413	83	208	134	1.50739	0.802119	0.723559	4.16999	3.84422	4.56293	2.40013	3.63004	3.19971
PCAT1	ENSG00000253438	lincRNA	45	47	59	399	454	548	554	642	422	1.98619	1.80594	2.1677	4.80865	4.65913	4.95585	4.88547	5.17503	4.74336
AGR2	ENSG00000106541	protein_coding	30	78	84	374	505	822	221	658	408	1.57269	2.36268	2.5785	4.71874	4.80694	5.52523	3.63136	5.20957	4.69654
RNA18S5	ENSG00000272060	rRNA	27	97	112	1013	572	347	193	172	422	1.47359	2.62117	2.93186	6.12128	4.98062	4.32328	3.4527	3.38005	4.74336
TM4SF1	ENSG00000169908	protein_coding	144	56	77	305	660	852	154	831	655	3.38929	1.99083	2.47476	4.43685	5.18097	5.57584	3.16002	5.53819	5.35833
PCK2	ENSG00000100889	protein_coding	1203	1561	1127	10748	9888	4280	15231	4320	6559	6.32519	6.39091	6.08159	9.50975	9.04851	7.8801	9.61863	7.89101	8.65023
GPX8	ENSG00000164294	protein_coding	40	69	43	275	543	245	470	454	528	1.86107	2.22193	1.82611	4.29472	4.908	3.85083	4.65694	4.69159	5.05581
CDKN1A	ENSG00000124762	protein_coding	17579	23234	22893	3490	3298	2900	4756	3190	3121	10.1775	10.2705	10.4055	7.89109	7.46985	7.32145	7.94348	7.45568	7.58271
RMRP	ENSG00000269900	lincRNA	2	8	1	189	157	9	17	10	21	0.178414	0.51091	0.0829812	3.78674	3.23136	0.578488	0.907907	0.62962	1.19103
SLC7A11	ENSG00000151012	protein_coding	274	508	313	1835	3088	1432	2912	2185	2517	4.25055	4.80654	4.2877	6.96911	7.37549	6.31264	7.23944	6.91354	7.27421
DUSP27	ENSG00000198842	protein_coding	35	62	55	472	557	247	528	208	310	1.72408	2.10211	2.08958	5.04307	4.94351	3.86175	4.81852	3.63004	4.31772
DIO1	ENSG00000211452	protein_coding	57	98	43	496	718	495	281	340	417	2.24845	2.63358	1.82611	5.1125	5.29927	4.81407	3.95281	4.29303	4.72681
CTC-575D19.1	ENSG00000233913	pseudogene	33	31	25	292	278	197	392	187	250	1.66541	1.40418	1.31041	4.37697	3.98722	3.5604	4.40646	3.48952	4.02464
PIF1	ENSG00000140451	protein_coding	66	52	78	351	449	722	205	620	365	2.41794	1.91156	2.49005	4.63076	4.64379	5.34242	3.53199	5.12614	4.5424
MKI67	ENSG00000148773	protein_coding	361	407	438	1547	1930	3783	1152	3879	1938	4.62999	4.49948	4.75123	6.72495	6.70262	7.70282	5.91609	7.73635	6.89986
TROAP	ENSG00000135451	protein_coding	213	261	240	1224	1405	2042	1078	1977	1347	3.90877	3.89375	3.92686	6.39067	6.24976	6.81916	5.82194	6.77047	6.38033
CENPF	ENSG00000117724	protein_coding	218	257	272	1216	1391	1862	849	2340	1453	3.94004	3.87297	4.09623	6.38133	6.2355	6.68727	5.48428	7.01162	6.48835
S100P	ENSG00000163993	protein_coding	136	149	112	1228	703	340	1315	317	505	3.31491	3.15618	2.93186	6.39533	5.26959	4.29537	6.10404	4.19731	4.99352
RPL10	ENSG00000147403	protein_coding	2051	2199	1562	10566	11489	9428	15806	9447	10632	7.08742	6.88029	6.54655	9.48514	9.26463	9.01609	9.67202	9.01653	9.34572
LINC00161	ENSG00000226935	lincRNA	27	49	42	184	319	446	170	372	267	1.47359	1.84912	1.80182	3.7509	4.17396	4.66931	3.28736	4.41645	4.11389
CTD-2192J16.15	ENSG00000178464	pseudogene	73	85	50	462	505	372	650	361	425	2.53725	2.46338	1.98558	5.01312	4.80694	4.4188	5.10879	4.37521	4.7532
RP11-342D14.1	ENSG00000229491	antisense	16	18	40	181	242	215	161	244	188	1.03781	0.968006	1.75197	3.72896	3.80062	3.67627	3.21712	3.84304	3.64238
STC2	ENSG00000113739	protein_coding	581	945	666	3329	5396	2404	5188	3002	4345	5.2943	5.67799	5.33736	7.82325	8.17699	7.05269	8.06842	7.36857	8.05794
SLC7A5	ENSG00000103257	protein_coding	23	51	32	254	436	141	265	145	229	1.3299	1.89105	1.53334	4.18618	4.60312	3.12567	3.87384	3.15927	3.90616
STC1	ENSG00000159167	protein_coding	35	54	80	57	245	324	13	235	222	1.72408	1.95174	2.52014	2.28118	3.81712	4.22945	0.739959	3.79267	3.86441
ARHGEF2	ENSG00000116584	protein_coding	156	197	180	1226	926	297	1573	436	725	3.49414	3.51908	3.5431	6.393	5.65804	4.11089	6.35906	4.63553	5.50141
EGF	ENSG00000138798	protein_coding	45	121	67	339	542	475	382	551	437	1.98619	2.89285	2.31229	4.58263	4.90543	4.75672	4.37096	4.96109	4.7919
HMMR	ENSG00000072571	protein_coding	184	265	222	609	975	1989	486	1877	935	3.71268	3.91422	3.82206	5.40085	5.731	6.78156	4.70335	6.69629	5.86123
WDR62	ENSG00000075702	protein_coding	135	145	166	787	784	1302	607	1066	524	3.30533	3.12138	3.43669	5.76302	5.42305	6.17715	5.01301	5.89062	5.04517
ARHGAP9	ENSG00000123329	protein_coding	5	10	6	111	101	22	200	36	73	0.410447	0.61465	0.438535	3.09056	2.67771	1.1413	3.49948	1.57035	2.44903
PLA1A	ENSG00000144837	protein_coding	19	47	30	91	324	258	134	252	268	1.17029	1.80594	1.47308	2.84069	4.19516	3.92037	2.98322	3.88639	4.11898
ASPM	ENSG00000066279	protein_coding	63	62	98	262	354	617	202	718	371	2.36363	2.10211	2.76597	4.2285	4.31622	5.12173	3.51258	5.3322	4.56493
PKMYT1	ENSG00000127564	protein_coding	42	51	60	319	315	554	234	335	208	1.91243	1.89105	2.18659	4.49867	4.15677	4.97105	3.70734	4.27275	3.77708
KIFC1	ENSG00000237649	protein_coding	124	120	157	512	694	1079	443	1080	587	3.1956	2.88249	3.36389	5.157	5.25149	5.91023	4.57506	5.90913	5.20426
PLOD2	ENSG00000152952	protein_coding	119	77	85	163	331	313	11	228	272	3.14283	2.3477	2.59273	3.58981	4.22433	4.18232	0.648034	3.75223	4.13913
PDE2A	ENSG00000186642	protein_coding	7	11	9	112	90	11	209	32	54	0.546696	0.66385	0.616208	3.10199	2.53865	0.680686	3.55748	1.45991	2.10418
CDC45	ENSG00000093009	protein_coding	87	92	99	460	398	771	510	705	410	2.74981	2.55751	2.77847	5.00706	4.47721	5.43489	4.77028	5.3065	4.70332
AURKB	ENSG00000178999	protein_coding	135	118	143	632	643	1058	498	926	610	3.30533	2.86156	3.24279	5.45308	5.14437	5.88235	4.7372	5.69117	5.25823
TRIB3	ENSG00000101255	protein_coding	857	1265	878	5708	4394	1692	8418	1789	3060	5.84316	6.0916	5.72742	8.59849	7.88177	6.55055	8.76465	6.6277	7.55438
PTTG1	ENSG00000164611	protein_coding	239	283	220	1014	1386	1639	861	1516	1418	4.06444	4.00293	3.80993	6.12269	6.23037	6.50513	5.50408	6.39144	6.45357
CCNB2	ENSG00000157456	protein_coding	159	149	173	766	798	1141	636	1077	817	3.5192	3.15618	3.49088	5.72473	5.448	5.98953	5.0783	5.90518	5.67018
SLC6A9	ENSG00000196517	protein_coding	179	294	238	1268	1559	563	1864	603	935	3.67601	4.05458	3.91559	6.44103	6.39793	4.99357	6.60119	5.08719	5.86123
LTF	ENSG00000012223	protein_coding	9	2	2	108	92	36	145	36	62	0.671181	0.145661	0.161448	3.05573	2.56495	1.57198	3.08313	1.57035	2.25953
RRM2	ENSG00000171848	protein_coding	254	297	329	1370	1160	2354	1044	1894	1158	4.14716	4.06835	4.35602	6.55141	5.97731	7.0226	5.77654	6.70918	6.16504
CD274	ENSG00000120217	protein_coding	1410	979	619	155	327	165	242	169	276	6.5516	5.72801	5.23449	3.52338	4.20773	3.32819	3.75218	3.35712	4.159
DTL	ENSG00000143476	protein_coding	89	67	86	484	374	523	538	490	396	2.77778	2.1887	2.60682	5.0782	4.39164	4.8907	4.84464	4.79757	4.65515
ANLN	ENSG00000011426	protein_coding	166	183	207	469	573	1415	368	1594	807	3.57604	3.42233	3.7285	5.03415	4.98306	6.29563	4.31975	6.46298	5.65276
ESPL1	ENSG00000135476	protein_coding	94	113	123	470	562	858	379	824	503	2.8454	2.80785	3.05001	5.03713	4.95599	5.58575	4.36014	5.52625	4.98798
KIF2C	ENSG00000142945	protein_coding	142	143	151	757	746	1029	672	884	646	3.37105	3.10366	3.31323	5.708	5.35308	5.84295	5.15544	5.62553	5.33886
BRCA1	ENSG00000012048	protein_coding	102	125	148	571	503	898	607	926	512	2.9474	2.93354	3.28722	5.31016	4.80142	5.65015	5.01301	5.69117	5.01277
LAT2	ENSG00000086730	protein_coding	1117	1202	1146	205	302	207	296	210	229	6.21956	6.019	6.10535	3.8958	4.09944	3.62592	4.02311	3.64274	3.90616
CIT	ENSG00000122966	protein_coding	76	68	113	390	418	580	280	685	389	2.58551	2.20541	2.94301	4.77693	4.54485	5.03516	3.948	5.26605	4.63045
ARG2	ENSG00000081181	protein_coding	5115	5119	5000	954	1046	944	2183	1135	1064	8.39946	8.0923	8.21443	6.03599	5.83056	5.72082	6.82693	5.97962	6.04468
ADRA2A	ENSG00000150594	protein_coding	795	1062	800	226	240	127	304	125	230	5.73678	5.84328	5.59585	4.02746	3.78951	2.99291	4.05924	2.97076	3.91203
PNMA1	ENSG00000176903	protein_coding	3674	2058	2542	475	519	686	914	739	504	7.92375	6.78553	7.24315	5.05193	4.845	5.2705	5.58842	5.37278	4.99076
KIF18B	ENSG00000186185	protein_coding	136	142	212	539	646	1283	480	1202	585	3.31491	3.09472	3.76037	5.22912	5.1509	6.15624	4.68612	6.06109	5.19947
BCHE	ENSG00000114200	protein_coding	68	35	42	267	199	367	263	378	186	2.45305	1.51559	1.80182	4.25433	3.54058	4.4002	3.86366	4.43846	3.6282
DLGAP5	ENSG00000126787	protein_coding	101	153	138	370	459	1004	302	970	635	2.93504	3.19016	3.19696	4.70382	4.67431	5.80809	4.05029	5.75687	5.3147
CENPE	ENSG00000138778	protein_coding	98	124	127	474	528	734	284	910	553	2.8973	2.92347	3.09068	5.04898	4.86895	5.36562	3.96714	5.66651	5.12058
NMU	ENSG00000109255	protein_coding	18	25	20	90	145	188	74	245	178	1.12747	1.21907	1.12703	2.82699	3.12931	3.49878	2.26741	3.84853	3.57
FUT3	ENSG00000171124	protein_coding	12	17	17	121	209	62	161	81	134	0.839826	0.928288	1.00466	3.20095	3.60537	2.1369	3.21712	2.44148	3.19971
KIF14	ENSG00000118193	protein_coding	45	48	59	152	208	369	101	489	274	1.98619	1.82769	2.1677	3.49765	3.59902	4.40767	2.63375	4.79473	4.1491
MYBL2	ENSG00000101057	protein_coding	232	325	292	1390	1199	2007	1306	1485	928	4.02415	4.1909	4.1928	6.5721	6.02427	6.79444	6.09428	6.36199	5.85057
NUF2	ENSG00000143228	protein_coding	99	106	75	326	385	613	297	720	502	2.90999	2.72913	2.4437	4.52862	4.43149	5.11262	4.02767	5.33612	4.9852
NUSAP1	ENSG00000137804	protein_coding	331	351	364	1288	1446	2289	1171	2260	1515	4.51009	4.29606	4.49508	6.46335	6.29072	6.98252	5.9393	6.96183	6.54798
TK1	ENSG00000167900	protein_coding	254	416	330	1903	1497	1804	1738	1220	1142	4.14716	4.52966	4.36019	7.0212	6.34009	6.64206	6.5013	6.08222	6.14525
ASNSP1	ENSG00000248498	pseudogene	59	37	35	259	252	107	409	149	222	2.28787	1.56822	1.61925	4.21278	3.85492	2.77917	4.46488	3.19419	3.86441
PBK	ENSG00000168078	protein_coding	115	146	149	478	552	1039	399	902	614	3.09917	3.13016	3.29594	5.06074	4.93093	5.85666	4.43081	5.65402	5.26742
CENPA	ENSG00000115163	protein_coding	27	38	40	199	209	294	146	256	187	1.47359	1.59384	1.75197	3.85586	3.60537	4.0971	3.09188	3.90759	3.63531
TFRC	ENSG00000072274	protein_coding	2508	4241	4956	1765	3408	9992	821	8373	3478	7.37569	7.82194	8.20172	6.91346	7.51693	9.09975	5.437	8.84277	7.73819
CASC5	ENSG00000137812	protein_coding	42	47	66	173	244	429	171	424	235	1.91243	1.80594	2.29499	3.66877	3.81164	4.61549	3.29495	4.5969	3.94102
CDC20	ENSG00000117399	protein_coding	208	231	256	866	1064	1532	818	1373	971	3.87681	3.73014	4.01403	5.8986	5.85475	6.40884	5.43184	6.25029	5.91481
CENPM	ENSG00000100162	protein_coding	48	97	74	376	400	512	383	308	272	2.05635	2.62117	2.42791	4.72614	4.48412	4.86108	4.37455	4.15805	4.13913
EME1	ENSG00000154920	protein_coding	71	49	56	265	270	358	305	461	267	2.50416	1.84912	2.10951	4.24406	3.94779	4.36609	4.0637	4.71281	4.11389
CDC25C	ENSG00000158402	protein_coding	51	46	44	266	233	315	262	325	228	2.12327	1.78386	1.85	4.2492	3.74993	4.191	3.85854	4.23133	3.90027
SKA1	ENSG00000154839	protein_coding	50	40	36	260	225	279	262	251	200	2.10131	1.64374	1.64679	4.21804	3.70333	4.02607	3.85854	3.88104	3.7247
SLC43A1	ENSG00000149150	protein_coding	522	693	565	2396	3337	2167	3067	2578	2846	5.14396	5.24074	5.10646	7.35126	7.48672	6.90414	7.31378	7.15033	7.45036
CEP55	ENSG00000138180	protein_coding	86	87	99	346	444	663	297	576	406	2.73563	2.49091	2.77847	4.6109	4.62828	5.22259	4.02767	5.02309	4.68972
NEIL3	ENSG00000109674	protein_coding	21	30	23	142	153	198	135	208	170	1.2523	1.37493	1.23983	3.40844	3.19814	3.56709	2.99259	3.63004	3.50937
FAM111B	ENSG00000189057	protein_coding	180	134	143	633	552	981	584	993	511	3.68342	3.02111	3.24279	5.45531	4.93093	5.77526	4.95904	5.79006	5.01003
MELK	ENSG00000165304	protein_coding	149	140	166	545	583	1028	550	962	650	3.43391	3.07666	3.43669	5.24466	5.00724	5.84157	4.87537	5.74514	5.34754
RET	ENSG00000165731	protein_coding	126	36	77	7	10	8	3	6	7	3.21619	1.54214	2.47476	0.55986	0.617763	0.524539	0.207449	0.409575	0.51371
PPFIA4	ENSG00000143847	protein_coding	117	228	145	186	675	386	48	317	539	3.12116	3.71271	3.26073	3.76535	5.2125	4.46965	1.79673	4.19731	5.08467
CDCA3	ENSG00000111665	protein_coding	207	235	180	725	934	1312	603	1228	877	3.87033	3.75306	3.5431	5.64691	5.67021	6.18804	5.00377	6.09151	5.77048
POLQ	ENSG00000051341	protein_coding	116	108	134	484	405	810	324	811	449	3.11021	2.75207	3.15921	5.0782	4.50125	5.50448	4.14581	5.50381	4.82959
TOP2A	ENSG00000131747	protein_coding	267	267	326	905	1045	1722	853	2006	1080	4.2152	3.92435	4.34346	5.96111	5.82921	6.57564	5.49091	6.79129	6.06589
FAM129A	ENSG00000135842	protein_coding	51	57	38	291	274	110	435	160	182	2.12327	2.00998	1.70034	4.37226	3.96764	2.81332	4.54989	3.28607	3.59939
HJURP	ENSG00000123485	protein_coding	148	152	141	609	694	928	477	911	531	3.4251	3.18174	3.22463	5.40085	5.25149	5.69663	4.67743	5.66806	5.06373
CRYAB	ENSG00000109846	protein_coding	8	20	12	121	136	119	102	67	112	0.610281	1.0443	0.77438	3.20095	3.04773	2.91117	2.64569	2.22217	2.97149
E2F2	ENSG00000007968	protein_coding	47	31	36	179	160	322	156	305	152	2.03334	1.40418	1.64679	3.71415	3.25579	4.22099	3.17657	4.14472	3.36283
BUB1	ENSG00000169679	protein_coding	81	119	129	318	397	772	271	755	425	2.66252	2.87206	3.1106	4.49434	4.47375	5.43672	3.90396	5.40294	4.7532
OR51E2	ENSG00000167332	protein_coding	38	121	83	315	519	339	247	309	376	1.80783	2.89285	2.56413	4.48128	4.845	4.29133	3.77952	4.16247	4.58343
ARHGAP11B	ENSG00000187951	protein_coding	61	38	70	197	258	399	198	406	238	2.32625	1.59384	2.36298	3.8423	3.88654	4.51531	3.48627	4.53696	3.95813
PHGDH	ENSG00000092621	protein_coding	2216	3006	2355	12861	10714	6225	16661	6582	8110	7.19826	7.328	7.13367	9.76836	9.16404	8.41864	9.74794	8.49641	8.95577
RN7SL2	ENSG00000265150	misc_RNA	51	71	42	376	283	39	78	63	101	2.12327	2.25442	1.80182	4.72614	4.01133	1.64964	2.32791	2.15286	2.84224
NCAPG	ENSG00000109805	protein_coding	68	111	112	319	366	637	277	676	386	2.45305	2.78579	2.93186	4.49867	4.36194	5.16645	3.93347	5.24747	4.61974
CENPU	ENSG00000151725	protein_coding	266	266	241	1193	988	1343	1287	1248	944	4.21008	3.9193	3.93247	6.35411	5.74975	6.22127	6.07345	6.11448	5.87481
RP1-34B20.4	ENSG00000217275	pseudogene	264	224	274	48	55	51	48	47	52	4.19978	3.68914	4.10618	2.08785	1.97809	1.9242	1.79673	1.83659	2.06258
SLITRK6	ENSG00000184564	protein_coding	16	15	15	62	124	112	117	187	121	1.03781	0.845413	0.916911	2.37835	2.93125	2.83565	2.81376	3.48952	3.06925
ZNF367	ENSG00000165244	protein_coding	56	46	74	245	187	352	377	370	236	2.22832	1.78386	2.42791	4.13705	3.45878	4.3429	4.35288	4.40904	3.94675
SLPI	ENSG00000124107	protein_coding	23	37	40	119	224	128	218	197	256	1.3299	1.56822	1.75197	3.17953	3.6974	3.00281	3.61324	3.55815	4.05677
NDC80	ENSG00000080986	protein_coding	136	137	151	527	560	896	442	881	541	3.31491	3.04915	3.31323	5.19751	4.95101	5.647	4.57194	5.62072	5.08985
HIST1H2BF	ENSG00000197846	protein_coding	75	141	208	14	23	32	14	44	23	2.5696	3.08572	3.73493	0.962181	1.15661	1.46147	0.783814	1.76871	1.26625
KRT20	ENSG00000171431	protein_coding	5	40	15	87	179	139	26	54	77	0.410447	1.64374	0.916911	2.78507	3.40155	3.10743	1.22667	1.98355	2.5122
ARL4C	ENSG00000188042	protein_coding	365	266	266	74	67	81	80	52	44	4.64525	3.9193	4.06595	2.58789	2.1957	2.44349	2.35723	1.94307	1.88304
ASF1B	ENSG00000105011	protein_coding	154	169	135	737	584	849	775	686	552	3.47719	3.31861	3.16874	5.67012	5.00964	5.57086	5.35579	5.2681	5.11805
SMCR8	ENSG00000176994	protein_coding	37	94	229	29	46	130	18	220	32	1.78045	2.58331	3.86372	1.56766	1.79022	3.0224	0.947008	3.70459	1.56329
NAV3	ENSG00000067798	protein_coding	17	17	16	34	115	127	41	197	120	1.08334	0.928288	0.961455	1.72373	2.83727	2.99291	1.63853	3.55815	3.05871
KIF20A	ENSG00000112984	protein_coding	156	175	175	458	666	973	444	1132	718	3.49414	3.36398	3.50599	5.00097	5.19367	5.76366	4.57818	5.97587	5.48773
TTK	ENSG00000112742	protein_coding	62	66	50	219	238	381	187	456	262	2.34506	2.17179	1.98558	3.9849	3.77831	4.45169	3.41136	4.69768	4.08821
PRR16	ENSG00000184838	protein_coding	215	132	138	19	38	24	26	45	33	3.92136	3.0021	3.19696	1.1934	1.59983	1.21128	1.22667	1.79169	1.59282
NEK2	ENSG00000117650	protein_coding	58	76	84	275	332	464	263	421	350	2.26829	2.33257	2.5785	4.29472	4.22845	4.72419	3.86366	4.58709	4.48451
ADAM7	ENSG00000069206	protein_coding	94	130	155	206	422	846	193	808	343	2.8454	2.98284	3.3472	3.90235	4.558	5.56586	3.4527	5.49858	4.45668
DHRS2	ENSG00000100867	protein_coding	31	35	43	221	162	263	139	260	117	1.60426	1.51559	1.82611	3.99719	3.27184	3.94625	3.02949	3.92847	3.02662
SOCS2	ENSG00000120833	protein_coding	1965	1470	1955	395	465	414	544	467	441	7.02609	6.30532	6.86722	4.79464	4.69231	4.56627	4.86008	4.73076	4.80458
ORC6	ENSG00000091651	protein_coding	127	135	126	606	526	742	595	653	429	3.22637	3.03051	3.08062	5.39389	4.86366	5.38088	4.9851	5.19886	4.76622
UBE2C	ENSG00000175063	protein_coding	185	204	192	822	807	1106	587	976	765	3.71991	3.56513	3.62846	5.82467	5.46381	5.9453	4.96619	5.7656	5.57723
BLM	ENSG00000197299	protein_coding	31	30	23	164	130	211	142	221	131	1.60426	1.37493	1.23983	3.5979	2.99067	3.65131	3.05656	3.71063	3.17063
SHCBP1	ENSG00000171241	protein_coding	64	81	88	240	268	565	245	526	290	2.38196	2.4067	2.63459	4.10901	3.93776	4.99852	3.76864	4.8963	4.22648
MND1	ENSG00000121211	protein_coding	30	35	25	181	161	199	170	177	169	1.57269	1.51559	1.31041	3.72896	3.26384	3.57374	3.28736	3.41747	3.5016
HMOX1	ENSG00000100292	protein_coding	718	765	278	467	1166	207	728	129	720	5.59271	5.37975	4.12589	5.02817	5.98463	3.62592	5.2678	3.01048	5.49165
TPX2	ENSG00000088325	protein_coding	303	381	387	1041	1363	2021	945	1948	1503	4.38842	4.40859	4.57967	6.16006	6.20656	6.80438	5.63556	6.74935	6.53663
ASNS	ENSG00000070669	protein_coding	1428	1609	1165	6254	5714	2547	8469	3411	4592	6.56971	6.43409	6.12873	8.72995	8.25932	7.13544	8.77335	7.55179	8.13741
MCM10	ENSG00000065328	protein_coding	53	69	86	221	219	512	250	467	203	2.16621	2.22193	2.60682	3.99719	3.66737	4.86108	3.79567	4.73076	3.74457
GTPBP2	ENSG00000172432	protein_coding	1018	1256	1002	5062	5453	2216	5443	2812	3721	6.08755	6.08145	5.91464	8.42568	8.19209	6.93613	8.13739	7.27483	7.83518
BRIP1	ENSG00000136492	protein_coding	41	26	59	179	139	268	168	287	179	1.88698	1.25162	2.1677	3.71415	3.07544	3.97167	3.27204	4.06207	3.57741
SULF2	ENSG00000196562	protein_coding	151	174	107	21	18	22	43	21	40	3.45138	3.35652	2.87477	1.27642	0.972391	1.1413	1.68553	1.10369	1.78412
NDUFA4L2	ENSG00000185633	protein_coding	884	428	504	2474	1951	1013	417	548	1097	5.88715	4.56893	4.94669	7.3972	6.71808	5.82073	4.49157	4.95346	6.08808
BIRC5	ENSG00000089685	protein_coding	85	107	70	360	376	553	238	417	365	2.7213	2.74065	2.36298	4.66583	4.39896	4.96853	3.72993	4.57389	4.5424
EXO1	ENSG00000174371	protein_coding	35	42	47	225	132	268	209	263	167	1.72408	1.69197	1.91938	4.02146	3.00994	3.97167	3.55748	3.94394	3.48595
UGT2B17	ENSG00000197888	protein_coding	84	52	39	368	233	287	234	223	181	2.70683	1.91156	1.72639	4.6963	3.74993	4.06439	3.70734	3.72264	3.5921
RP5-1120P11.1	ENSG00000237686	antisense	35	15	16	103	127	161	31	124	116	1.72408	0.845413	0.961455	2.99574	2.96127	3.29635	1.3774	2.96065	3.01576
FAM64A	ENSG00000129195	protein_coding	94	119	109	370	372	718	332	623	399	2.8454	2.87206	2.89788	4.70382	4.38427	5.33461	4.17904	5.1329	4.66561
SPC24	ENSG00000161888	protein_coding	159	201	168	682	702	1003	637	887	636	3.5192	3.54558	3.45238	5.56052	5.26759	5.80668	5.0805	5.63031	5.31691
ESCO2	ENSG00000171320	protein_coding	49	64	70	219	212	456	169	393	213	2.07901	2.13737	2.36298	3.9849	3.62425	4.70005	3.27972	4.49206	3.80888
CDCA5	ENSG00000146670	protein_coding	151	173	153	605	487	990	602	834	529	3.45138	3.34901	3.33031	5.39156	4.75648	5.78819	5.00145	5.54328	5.05845
TUBA1A	ENSG00000167552	protein_coding	985	777	550	240	276	202	172	148	243	6.04072	5.40167	5.06878	4.10901	3.97747	3.59353	3.30251	3.18554	3.98622
FBXO2	ENSG00000116661	protein_coding	638	612	448	280	203	121	320	100	122	5.42603	5.06646	4.7826	4.31941	3.56684	2.93205	4.12891	2.69412	3.07972
ABCA4	ENSG00000198691	protein_coding	4	8	4	79	43	15	131	27	44	0.337172	0.51091	0.306633	2.66695	1.72173	0.865633	2.95472	1.30878	1.88304
UHRF1	ENSG00000034063	processed_transcript	68	69	85	361	306	467	304	328	254	2.45305	2.22193	2.59273	4.66967	4.11732	4.73313	4.05924	4.24388	4.04614
HELLS	ENSG00000119969	protein_coding	169	135	150	468	449	926	472	855	548	3.59973	3.03051	3.30461	5.03116	4.64379	5.69358	4.66282	5.57839	5.10786
HIST1H2BG	ENSG00000187990	protein_coding	102	132	227	23	24	51	28	31	25	2.9474	3.0021	3.85194	1.35493	1.1908	1.9242	1.28886	1.43092	1.33774
TICRR	ENSG00000140534	protein_coding	66	84	89	276	235	496	203	558	236	2.41794	2.44942	2.64828	4.29969	3.76135	4.81688	3.51908	4.97872	3.94675
DIAPH3	ENSG00000139734	protein_coding	25	50	39	128	156	271	101	299	121	1.40353	1.87024	1.72639	3.27348	3.22313	3.98671	2.63375	4.1177	3.06925
ARHGAP11A	ENSG00000198826	protein_coding	106	138	149	341	379	748	281	882	432	2.99582	3.05838	3.29594	4.59077	4.40989	5.39223	3.95281	5.62232	4.77591
FANCI	ENSG00000140525	protein_coding	270	277	312	832	848	1581	753	1759	907	4.23045	3.97397	4.28332	5.8418	5.53372	6.45374	5.31527	6.60355	5.81813
RAD54L	ENSG00000085999	protein_coding	113	115	116	469	406	720	375	587	351	3.07683	2.82957	2.97595	5.03415	4.50465	5.33852	4.34558	5.04955	4.48845
ARHGEF39	ENSG00000137135	protein_coding	122	137	125	372	469	751	333	791	439	3.17472	3.04915	3.07049	4.7113	4.7042	5.39786	4.18314	5.46859	4.79825
DEPDC1	ENSG00000024526	protein_coding	90	63	95	219	251	489	181	537	300	2.79156	2.11985	2.7278	3.9849	3.84958	4.7971	3.3688	4.92516	4.27282
HMGCS2	ENSG00000134240	protein_coding	435	505	524	2659	1532	1953	2245	1464	1039	4.88906	4.7983	5.00105	7.50065	6.37303	6.75545	6.86698	6.3417	6.0109
SFTPA2	ENSG00000185303	protein_coding	60	165	87	256	598	369	367	348	460	2.30719	3.28756	2.62077	4.19688	5.04276	4.40767	4.31602	4.32489	4.8633
ANGPT2	ENSG00000091879	protein_coding	112	63	37	236	384	236	168	248	306	3.06554	2.11985	1.67381	4.08618	4.42791	3.80064	3.27204	3.86488	4.29993
CLEC7A	ENSG00000172243	protein_coding	16	35	36	47	126	177	60	217	156	1.03781	1.51559	1.64679	2.06468	2.95133	3.41971	2.03312	3.68631	3.3967
SNORD3A	ENSG00000263934	lincRNA	3	8	7	76	92	13	44	2	10	0.259976	0.51091	0.500223	2.62004	2.56495	0.776121	1.70846	0.149821	0.687978
TCF19	ENSG00000137310	protein_coding	171	163	198	741	598	887	749	767	613	3.61532	3.27177	3.66931	5.67778	5.04276	5.63273	5.30778	5.42516	5.26513
DEPDC1B	ENSG00000035499	protein_coding	61	82	74	204	275	467	147	462	230	2.32625	2.42108	2.42791	3.88922	3.97256	4.73313	3.10057	4.71582	3.91203
UGT2B15	ENSG00000196620	protein_coding	71	52	43	279	252	323	164	266	156	2.50416	1.91156	1.82611	4.3145	3.85492	4.22523	3.24091	3.95925	3.3967
HIST2H2BE	ENSG00000184678	protein_coding	6002	5688	5981	1382	1619	1806	2080	1641	1381	8.62953	8.24383	8.47209	6.56386	6.45178	6.64365	6.75783	6.50444	6.41587
RP11-125B21.2	ENSG00000236404	antisense	21	24	23	132	150	41	184	68	116	1.2523	1.18577	1.23983	3.31334	3.17271	1.69919	3.39024	2.23899	3.01576
BRCA2	ENSG00000139618	protein_coding	33	35	47	133	117	275	104	295	131	1.66541	1.51559	1.91938	3.32314	2.85869	4.00653	2.66926	4.09939	3.17063
SMC4	ENSG00000113810	protein_coding	169	223	263	491	540	1190	340	1286	569	3.59973	3.68319	4.05057	5.09831	4.90027	6.04926	4.21151	6.15713	5.16057
CDC6	ENSG00000094804	protein_coding	168	194	183	650	487	1076	642	895	516	3.59188	3.49889	3.56492	5.49269	4.75648	5.90628	5.09145	5.64301	5.02365
PLK1	ENSG00000166851	protein_coding	191	261	254	819	929	1298	670	997	779	3.76251	3.89375	4.00342	5.81948	5.66262	6.17278	5.15127	5.79576	5.60285
PRR11	ENSG00000068489	protein_coding	40	64	74	162	216	359	128	352	239	1.86107	2.13737	2.42791	3.58167	3.64905	4.36992	2.92566	4.34056	3.96379
CENPI	ENSG00000102384	protein_coding	29	56	53	137	135	311	120	312	164	1.54041	1.99083	2.04888	3.36167	3.03838	4.17358	2.84515	4.17563	3.46216
ELL2	ENSG00000118985	protein_coding	2456	2027	3219	526	594	1198	742	1377	744	7.34565	6.76383	7.5818	5.19484	5.03338	6.05878	5.29458	6.25444	5.53792
PLA2G2A	ENSG00000188257	protein_coding	128	134	77	555	514	323	453	208	387	3.23648	3.02111	2.47476	5.27021	4.83152	4.22523	4.60593	3.63004	4.62332
SLC1A4	ENSG00000115902	protein_coding	121	125	106	434	658	299	607	368	463	3.16417	2.93354	2.86308	4.9258	5.17671	4.12002	5.01301	4.40159	4.87236
GGH	ENSG00000137563	protein_coding	101	165	106	296	494	622	379	611	540	2.93504	3.28756	2.86308	4.39566	4.77631	5.13304	4.36014	5.10565	5.08726
ALPK2	ENSG00000198796	protein_coding	12	14	8	52	119	133	46	94	57	0.839826	0.802119	0.559381	2.17699	2.8798	3.05131	1.75327	2.61901	2.16441
SPC25	ENSG00000152253	protein_coding	33	56	34	151	144	282	125	248	171	1.66541	1.99083	1.59118	3.48898	3.12047	4.04056	2.89599	3.86488	3.51709
RP11-296I10.6	ENSG00000261556	pseudogene	84	84	47	287	322	152	480	187	234	2.70683	2.44942	1.91938	4.35327	4.18671	3.22203	4.68612	3.48952	3.93527
CKAP2L	ENSG00000169607	protein_coding	40	41	48	166	162	290	144	263	180	1.86107	1.66806	1.94179	3.61395	3.27184	4.0785	3.07433	3.94394	3.58477
GTSE1	ENSG00000075218	protein_coding	68	68	90	259	265	496	164	373	245	2.45305	2.20541	2.66184	4.21278	3.92259	4.81688	3.24091	4.42014	3.9973
CDCA8	ENSG00000134690	protein_coding	131	179	160	499	560	855	444	784	547	3.26639	3.39345	3.38857	5.12095	4.95101	5.58081	4.57818	5.45606	5.1053
NIPAL3	ENSG00000001461	protein_coding	5235	3694	3889	833	1408	1385	1247	1625	1193	8.43281	7.62366	7.85329	5.84351	6.25279	6.26511	6.02859	6.49046	6.20741
E2F1	ENSG00000101412	protein_coding	248	256	253	939	790	1409	997	1009	603	4.11464	3.86773	3.99808	6.01348	5.43379	6.28958	5.71132	5.81271	5.24202
KIF4A	ENSG00000090889	protein_coding	119	106	105	345	402	601	292	591	385	3.14283	2.72913	2.8513	4.6069	4.491	5.08493	4.00469	5.05905	4.61615
TMEM229B	ENSG00000198133	protein_coding	248	213	201	36	55	52	68	71	41	4.11464	3.62226	3.68931	1.78172	1.97809	1.94489	2.17162	2.28831	1.8095
ADM2	ENSG00000128165	protein_coding	549	743	621	2290	2962	1254	3248	1346	2045	5.21471	5.33868	5.23902	7.28639	7.31576	6.12372	7.396	6.22202	6.97676
RNA28S5	ENSG00000266658	rRNA	15954	30450	21484	102482	73065	84323	40173	31497	57465	10.0377	10.6604	10.314	12.7612	11.9316	12.1745	11.0167	10.7519	11.7782
FAM83D	ENSG00000101447	protein_coding	136	131	141	368	438	806	293	656	490	3.31491	2.9925	3.22463	4.6963	4.60945	5.49749	4.00932	5.2053	4.95141
PIK3CB	ENSG00000051382	protein_coding	3313	2701	3432	725	787	1205	996	1255	803	7.77518	7.17466	7.67377	5.64691	5.42843	6.06706	5.7099	6.12243	5.64574
ZMAT3	ENSG00000172667	protein_coding	792	1024	1099	256	229	262	293	361	254	5.73143	5.79164	6.04583	4.19688	3.72682	3.94111	4.00932	4.37521	4.04614
SOCS2-AS1	ENSG00000246985	processed_transcript	493	339	439	116	142	88	202	100	102	5.06389	4.24847	4.7544	3.14681	3.10263	2.54182	3.51258	2.69412	2.85448
PIGH	ENSG00000100564	protein_coding	3902	2537	2067	671	974	715	1335	752	924	8.01026	7.08494	6.94692	5.53756	5.72954	5.32871	6.12551	5.39733	5.84445
CLSPN	ENSG00000092853	protein_coding	23	34	30	101	69	217	66	229	83	1.3299	1.48853	1.47308	2.97103	2.22898	3.68858	2.13822	3.75808	2.60205
RACGAP1	ENSG00000161800	protein_coding	206	245	253	524	692	1295	515	1317	661	3.86382	3.8088	3.99808	5.1895	5.24743	6.16948	4.78384	6.19102	5.37116
FANCA	ENSG00000187741	protein_coding	149	159	184	548	514	791	437	921	471	3.43391	3.23968	3.57212	5.25237	4.83152	5.471	4.55622	5.68351	4.89623
KIF15	ENSG00000163808	protein_coding	73	60	37	188	170	290	155	348	203	2.53725	2.06596	1.67381	3.77965	3.33434	4.0785	3.16832	4.32489	3.74457
ZWINT	ENSG00000122952	protein_coding	482	516	539	1313	1456	2722	1323	2537	1605	5.03232	4.82829	5.04051	6.49077	6.30053	7.23065	6.11267	7.12736	6.63037
RP11-599J14.2	ENSG00000256673	pseudogene	46	42	37	154	154	201	193	234	219	2.00996	1.69197	1.67381	3.51485	3.20652	3.58696	3.4527	3.78696	3.84613
KIF23	ENSG00000137807	protein_coding	138	126	127	358	431	659	326	766	391	3.33387	2.94354	3.09068	4.65811	4.58717	5.2141	4.15419	5.42332	4.63755
CDCA2	ENSG00000184661	protein_coding	71	74	82	203	240	448	159	457	224	2.50416	2.30182	2.54961	3.88261	3.78951	4.67551	3.20104	4.70072	3.87646
CENPK	ENSG00000123219	protein_coding	69	71	74	248	214	396	229	435	208	2.47029	2.25442	2.42791	4.15361	3.6367	4.5049	3.67859	4.63235	3.77708
COLCA1	ENSG00000196167	protein_coding	500	270	220	774	926	1274	785	1560	832	5.08363	3.93942	3.80993	5.73944	5.65804	6.14623	5.37384	6.43223	5.69592
SKA3	ENSG00000165480	protein_coding	76	78	73	282	263	427	310	345	262	2.58551	2.36268	2.41195	4.32916	3.91238	4.60902	4.08576	4.31302	4.08821
KNTC1	ENSG00000184445	protein_coding	232	249	266	724	684	1234	614	1358	717	4.02415	3.83051	4.06595	5.64496	5.2311	6.10086	5.02904	6.23465	5.48576
SMARCA4	ENSG00000127616	protein_coding	688	692	729	2464	2806	2864	2862	2563	1974	5.53244	5.23871	5.46467	7.39139	7.2382	7.30354	7.21462	7.14197	6.92619
XRCC2	ENSG00000196584	protein_coding	112	107	111	339	369	558	342	593	376	3.06554	2.74065	2.92062	4.58263	4.37315	4.9811	4.21952	5.06378	4.58343
RP11-599B13.3	ENSG00000263427	lincRNA	58	170	202	55	127	239	42	411	125	2.26829	3.32627	3.69592	2.2404	2.96127	3.81756	1.66222	4.55386	3.11066
BUB1B	ENSG00000156970	protein_coding	123	170	178	329	393	862	253	859	368	3.1852	3.32627	3.52837	4.54126	4.4598	5.59232	3.81165	5.58499	4.55371
ZNF812	ENSG00000224689	protein_coding	37	105	98	160	285	398	145	362	235	1.78045	2.71753	2.76597	3.56525	4.02086	4.51185	3.08313	4.379	3.94102
SMARCA2	ENSG00000080503	protein_coding	468	714	638	182	193	160	635	856	656	4.99112	5.28269	5.27696	3.73631	3.50026	3.28828	5.0761	5.58005	5.36048
KLHDC7B	ENSG00000130487	protein_coding	0	1	1	51	21	11	76	2	5	0	0.0746679	0.0829812	2.15521	1.08572	0.680686	2.29798	0.149821	0.384616
RCAN3	ENSG00000117602	protein_coding	2726	2008	1957	646	683	593	856	676	640	7.49525	6.75037	6.86868	5.48398	5.22905	5.06617	5.49587	5.24747	5.32573
HMGB2	ENSG00000164104	protein_coding	631	522	525	1971	1814	1948	1905	2431	1819	5.41048	4.84438	5.00371	7.07147	6.61408	6.75179	6.63226	7.06624	6.80922
ENTPD8	ENSG00000188833	protein_coding	78	65	68	20	17	5	8	6	9	2.61681	2.15468	2.32938	1.23551	0.932545	0.349418	0.498135	0.409575	0.632195
SLC41A1	ENSG00000133065	protein_coding	5673	3662	5218	924	1477	2017	1576	2307	1625	8.54841	7.61118	8.2758	5.99061	6.32093	6.80155	6.36177	6.99129	6.64805
KIF11	ENSG00000138160	protein_coding	133	148	140	426	450	665	391	743	476	3.28599	3.14756	3.21547	4.89985	4.64687	5.22682	4.40295	5.38038	4.91096
FAM65B	ENSG00000111913	protein_coding	94	115	142	269	340	570	234	710	313	2.8454	2.82957	3.23374	4.26454	4.26099	5.01084	3.70734	5.31644	4.33092
CARTPT	ENSG00000164326	protein_coding	861	736	469	197	342	291	222	136	188	5.84976	5.32536	4.84634	3.8423	4.26901	4.08317	3.63735	3.07747	3.64238
MOV10L1	ENSG00000073146	protein_coding	6	4	5	62	35	7	103	15	28	0.48018	0.277954	0.374091	2.37835	1.52142	0.468494	2.65752	0.864522	1.43875
RN7SL1	ENSG00000258486	antisense	189	198	116	527	408	86	129	93	170	3.74845	3.52575	2.97595	5.19751	4.51143	2.5144	2.93541	2.6061	3.50937
TENM1	ENSG00000009694	protein_coding	255	292	387	370	710	927	526	1975	936	4.15251	4.04532	4.57967	4.70382	5.28352	5.69511	4.81324	6.76903	5.86274
HIST1H2AE	ENSG00000168274	protein_coding	267	330	277	85	108	63	81	70	72	4.2152	4.21172	4.12099	2.75644	2.7597	2.15477	2.37167	2.27205	2.43279
TACC3	ENSG00000013810	protein_coding	348	544	483	1428	1571	2212	1185	1864	1121	4.57925	4.90191	4.88732	6.61061	6.40886	6.93355	5.95617	6.68636	6.11885
LRG1	ENSG00000171236	protein_coding	26	37	30	136	181	176	103	147	133	1.43899	1.56822	1.47308	3.35214	3.41608	3.4123	2.65752	3.17684	3.19008
PRC1	ENSG00000198901	protein_coding	264	295	267	601	830	1364	632	1425	803	4.19978	4.05918	4.07104	5.38222	5.50344	6.24336	5.06947	6.30323	5.64574
TP53I3	ENSG00000115129	protein_coding	342	441	377	119	102	87	219	105	99	4.55522	4.6103	4.5435	3.17953	2.68971	2.52817	3.61931	2.75385	2.81745
NRM	ENSG00000137404	protein_coding	116	93	90	304	394	502	288	377	374	3.11021	2.57047	2.66184	4.43233	4.4633	4.83361	3.98604	4.43482	4.57606
IL32	ENSG00000008517	protein_coding	36	71	46	282	220	189	94	72	110	1.75254	2.25442	1.89662	4.32916	3.67343	3.50576	2.54734	2.30438	2.94884
KIF24	ENSG00000186638	protein_coding	48	38	51	169	146	229	208	250	164	2.05635	1.59384	2.00699	3.6377	3.1381	3.76036	3.55115	3.87568	3.46216
SLC38A1	ENSG00000111371	protein_coding	670	974	934	2019	3297	2866	3029	3649	3024	5.49503	5.72076	5.81499	7.10593	7.46942	7.30454	7.29591	7.64859	7.5374
CDKN3	ENSG00000100526	protein_coding	142	180	147	437	581	759	404	708	501	3.37105	3.40072	3.27844	4.93541	5.00244	5.41279	4.44794	5.31247	4.98241
HSD17B14	ENSG00000087076	protein_coding	184	137	110	76	52	20	112	24	54	3.71268	3.04915	2.90929	2.62004	1.91815	1.06777	2.75988	1.20988	2.10418
RP13-735L24.1	ENSG00000260423	lincRNA	16	11	21	97	68	95	95	121	76	1.03781	0.66385	1.16562	2.9203	2.21243	2.63387	2.56	2.92991	2.49666
ABCA12	ENSG00000144452	protein_coding	86	184	139	412	441	490	494	647	374	2.73563	3.42946	3.20624	4.85328	4.6189	4.79994	4.72601	5.18591	4.57606
RAD51	ENSG00000051180	protein_coding	39	53	45	207	140	256	200	194	146	1.8347	1.93179	1.8735	3.90887	3.08456	3.90989	3.49948	3.5379	3.31048
C7orf63	ENSG00000105792	protein_coding	3776	2431	2174	874	945	757	1177	822	913	7.9631	7.02382	7.01915	5.91165	5.68677	5.40907	5.94655	5.52282	5.82748
MMP7	ENSG00000137673	protein_coding	3	7	3	61	59	68	12	38	33	0.259976	0.456102	0.235866	2.35943	2.05433	2.24093	0.694729	1.62256	1.59282
SHC2	ENSG00000129946	protein_coding	386	359	354	282	252	109	313	62	134	4.72281	4.32694	4.4567	4.32916	3.85492	2.80203	4.09884	2.135	3.19971
NOS3	ENSG00000164867	protein_coding	33	118	72	253	377	161	225	129	202	1.66541	2.86156	2.39581	4.18081	4.40261	3.29635	3.65517	3.01048	3.73798
INCENP	ENSG00000149503	protein_coding	159	224	284	364	649	1108	258	896	437	3.5192	3.68914	4.15495	4.68114	5.15739	5.94787	3.83789	5.64459	4.7919
GDF15	ENSG00000130513	protein_coding	38913	50747	40164	18384	26041	12541	16708	9344	15488	11.3232	11.3969	11.2161	10.2833	10.4439	9.42703	9.752	9.00074	9.88776
MCM5	ENSG00000100297	protein_coding	251	303	317	1083	745	1366	1162	889	604	4.13099	4.0955	4.30508	6.21634	5.3512	6.24545	5.92835	5.6335	5.24435
SPAG5	ENSG00000076382	protein_coding	323	403	393	845	1057	1765	988	1841	1063	4.47636	4.48586	4.60095	5.86379	5.84539	6.61085	5.69849	6.66863	6.04334
LINC01137	ENSG00000233621	antisense	1024	944	739	399	319	217	604	228	296	6.09591	5.67649	5.48389	4.80865	4.17396	3.68858	5.00608	3.75223	4.25447
NCAPH	ENSG00000121152	protein_coding	125	141	127	362	362	732	374	579	393	3.20593	3.08572	3.09068	4.67351	4.34686	5.36178	4.34192	5.03035	4.64462
POU5F1B	ENSG00000212993	protein_coding	10	20	15	115	78	48	126	52	60	0.729614	1.0443	0.916911	3.13574	2.3699	1.8603	2.90595	1.94307	2.22223
CCDC18	ENSG00000122483	protein_coding	51	86	68	221	218	299	157	371	237	2.12327	2.47721	2.32938	3.99719	3.66129	4.12002	3.18477	4.41275	3.95245
CCNA2	ENSG00000145386	protein_coding	142	138	128	331	327	727	281	675	371	3.37105	3.05838	3.10067	4.54963	4.20773	5.35213	3.95281	5.24539	4.56493
PSRC1	ENSG00000134222	protein_coding	118	143	126	419	433	616	365	555	411	3.13203	3.10366	3.08062	4.87676	4.59357	5.11946	4.30853	4.97119	4.7067
CENPW	ENSG00000203760	protein_coding	60	89	72	230	264	358	239	355	251	2.30719	2.51792	2.39581	4.05124	3.91749	4.36609	3.73553	4.3522	4.03004
CCNB1	ENSG00000134057	protein_coding	592	742	629	1668	2102	3090	1574	2615	2010	5.32067	5.33678	5.257	6.83261	6.82465	7.41245	6.35996	7.17074	6.95205
MXD3	ENSG00000213347	protein_coding	69	116	102	389	426	395	300	288	243	2.47029	2.84031	2.81534	4.77336	4.57104	4.50142	4.04129	4.06679	3.98622
AC098617.1	ENSG00000233766	antisense	16	30	20	101	84	119	56	84	152	1.03781	1.37493	1.12703	2.97103	2.45674	2.91117	1.95855	2.48443	3.36283
RAD51AP1	ENSG00000111247	protein_coding	87	104	83	294	232	455	242	447	283	2.74981	2.70583	2.56413	4.38635	3.74419	4.69701	3.75218	4.67004	4.19314
TLL2	ENSG00000095587	protein_coding	212	226	164	40	84	59	52	55	42	3.90243	3.70097	3.42083	1.89114	2.45674	2.08193	1.87991	2.00337	1.83443
AURKA	ENSG00000087586	protein_coding	135	181	180	386	490	778	400	803	517	3.30533	3.40796	3.5431	4.7626	4.76502	5.44763	4.43425	5.48982	5.02635
TMEM173	ENSG00000184584	protein_coding	13	17	18	104	121	76	81	78	78	0.891928	0.928288	1.04662	3.00794	2.9006	2.36891	2.37167	2.39721	2.52757
TMEM154	ENSG00000170006	protein_coding	19	43	37	102	174	111	159	138	159	1.17029	1.7155	1.67381	2.98344	3.3646	2.82453	3.20104	3.09606	3.4216
E2F8	ENSG00000129173	protein_coding	35	24	39	102	77	225	78	179	102	1.72408	1.18577	1.72639	2.98344	2.3549	3.73683	2.32791	3.43217	2.85448
KCNH6	ENSG00000173826	protein_coding	92	80	95	12	34	19	18	10	25	2.81873	2.39218	2.7278	0.85821	1.4943	1.02954	0.947008	0.62962	1.33774
SGOL1	ENSG00000129810	protein_coding	16	15	35	90	86	134	80	127	93	1.03781	0.845413	1.61925	2.82699	2.48456	3.06082	2.35723	2.99076	2.74039
SLC7A11-AS1	ENSG00000250033	processed_transcript	0	3	2	40	40	26	37	51	55	0	0.213323	0.161448	1.89114	1.64983	1.27801	1.53967	1.92239	2.12454
CDK1	ENSG00000170312	protein_coding	541	592	593	1261	1384	2840	1011	2510	1415	5.1941	5.01998	5.17426	6.43313	6.22832	7.29148	5.73106	7.11204	6.45055
PLAC1	ENSG00000170965	protein_coding	1	1	2	42	40	5	62	17	34	0.0919632	0.0746679	0.161448	1.94289	1.64983	0.349418	2.06901	0.948726	1.62175
UGT2B28	ENSG00000135226	protein_coding	13	21	22	28	24	135	12	114	31	0.891928	1.08099	1.2032	1.53431	1.1908	3.07026	0.694729	2.85551	1.53315
TUBB4A	ENSG00000104833	protein_coding	272	311	300	87	111	77	156	65	71	4.24054	4.13092	4.22969	2.78507	2.79346	2.38414	3.17657	2.18793	2.41637
AMOTL1	ENSG00000166025	protein_coding	24	29	30	113	107	199	103	140	77	1.36719	1.34508	1.47308	3.11333	2.74826	3.57374	2.65752	3.1144	2.5122
C2orf54	ENSG00000172478	protein_coding	7	10	8	70	45	29	100	38	65	0.546696	0.61465	0.559381	2.52137	1.76775	1.37266	2.62172	1.62256	2.31373
TMEM194A	ENSG00000166881	protein_coding	241	273	297	563	738	1287	565	1317	642	4.07575	3.95432	4.21597	5.29033	5.33791	6.16067	4.91288	6.19102	5.33012
DDIT3	ENSG00000175197	protein_coding	794	952	487	1975	1824	621	2776	717	1314	5.735	5.68843	4.89882	7.07437	6.62193	5.13079	7.17091	5.33024	6.34498
RP1-152L7.5	ENSG00000216775	pseudogene	1316	1203	1326	339	386	396	529	499	371	6.45316	6.02018	6.31298	4.58263	4.43506	4.5049	4.82115	4.82289	4.56493
FRY	ENSG00000073910	protein_coding	22	20	38	58	123	156	85	144	123	1.29162	1.0443	1.70034	2.30114	2.92111	3.25554	2.42804	3.15041	3.09011
KIAA0101	ENSG00000166803	protein_coding	95	130	99	352	354	456	353	432	368	2.85855	2.98284	2.77847	4.6347	4.31622	4.70005	4.26278	4.62277	4.55371
RAET1L	ENSG00000155918	protein_coding	10	33	25	94	139	134	52	47	48	0.729614	1.46096	1.31041	2.88105	3.07544	3.06082	1.87991	1.83659	1.9756
A2MP1	ENSG00000256069	pseudogene	1	0	3	41	52	19	34	31	52	0.0919632	0	0.235866	1.91725	1.91815	1.02954	1.46082	1.43092	2.06258
HEG1	ENSG00000173706	protein_coding	61	67	53	257	281	192	234	195	196	2.32625	2.1887	2.04888	4.2022	4.00174	3.52649	3.70734	3.54468	3.69778
EFNA5	ENSG00000184349	protein_coding	5512	3720	3320	906	1432	2087	1385	2591	1748	8.50699	7.63373	7.62614	5.96268	6.27686	6.85034	6.17781	7.15753	6.75231
SEMA6D	ENSG00000137872	protein_coding	5	12	19	14	58	77	14	89	59	0.410447	0.711427	1.08739	0.962181	2.03565	2.38414	0.783814	2.55329	2.20321
MAD2L1	ENSG00000164109	protein_coding	198	199	180	431	474	949	394	860	508	3.81068	3.53239	3.5431	4.91613	4.71891	5.7283	4.41346	5.58663	5.0018
ECT2	ENSG00000114346	protein_coding	178	215	244	308	383	925	284	1043	452	3.66856	3.63465	3.94915	4.45032	4.42433	5.69205	3.96714	5.85968	4.83886
GARS	ENSG00000106105	protein_coding	2287	2789	2215	8252	7387	4088	11320	4801	6045	7.24345	7.2206	7.0459	9.1291	8.62874	7.81417	9.19113	8.0427	8.5328
FANCD2	ENSG00000144554	protein_coding	202	250	211	564	506	970	512	1071	548	3.83749	3.83589	3.75405	5.29282	4.80969	5.75929	4.77572	5.89725	5.10786
GALNT12	ENSG00000119514	protein_coding	59	45	52	3	3	5	7	8	16	2.28787	1.76143	2.02809	0.266873	0.214558	0.349418	0.444496	0.523789	0.983778
C17orf53	ENSG00000125319	protein_coding	20	9	23	82	65	98	101	107	70	1.21188	0.563712	1.23983	2.71239	2.16163	2.67159	2.63375	2.77707	2.39976
OPRK1	ENSG00000082556	protein_coding	259	188	151	44	88	43	79	50	72	4.17371	3.45763	3.31323	1.99285	2.51186	1.74709	2.34265	1.90141	2.43279
MT1G	ENSG00000125144	protein_coding	73	225	111	338	489	202	437	134	318	2.53725	3.69507	2.92062	4.57855	4.76218	3.59353	4.55622	3.05865	4.35266
HES2	ENSG00000069812	protein_coding	127	122	126	33	35	21	26	43	36	3.22637	2.90313	3.08062	1.69384	1.52142	1.105	1.22667	1.74536	1.67793
GAS2L3	ENSG00000139354	protein_coding	27	49	40	87	125	204	76	228	123	1.47359	1.84912	1.75197	2.78507	2.94133	3.60657	2.29798	3.75223	3.09011
GINS2	ENSG00000131153	protein_coding	172	148	130	514	406	633	564	487	353	3.62304	3.14756	3.12045	5.16247	4.50465	5.15762	4.91041	4.78903	4.49628
MTFR2	ENSG00000146410	protein_coding	37	29	29	140	111	176	108	152	101	1.78045	1.34508	1.44198	3.38991	2.79346	3.4123	2.71528	3.21983	2.84224
PGC	ENSG00000096088	protein_coding	47	94	93	149	264	392	96	258	191	2.03334	2.58331	2.70178	3.47146	3.91749	4.49091	2.57256	3.91807	3.66341
PSMC3IP	ENSG00000131470	protein_coding	54	71	63	235	191	295	213	247	195	2.18722	2.25442	2.24181	4.08041	3.48656	4.10171	3.58253	3.85945	3.69097
KRT6C	ENSG00000170465	protein_coding	18	66	59	146	191	111	191	138	150	1.12747	2.17179	2.1677	3.44479	3.48656	2.82453	3.43906	3.09606	3.34559
PDZK1IP1	ENSG00000162366	protein_coding	10	30	28	112	118	75	105	51	90	0.729614	1.37493	1.41019	3.10199	2.86928	2.35352	2.6809	1.92239	2.70027
PCA3	ENSG00000225937	antisense	2	14	8	70	50	66	45	48	50	0.178414	0.802119	0.559381	2.52137	1.87675	2.20708	1.73104	1.85852	2.01974
AZGP1	ENSG00000160862	protein_coding	287	518	595	1199	1536	1606	1451	1370	1241	4.31399	4.83367	5.17898	6.36126	6.37675	6.47612	6.24406	6.24718	6.26356
PLK4	ENSG00000142731	protein_coding	62	61	81	161	174	321	167	345	222	2.34506	2.08414	2.53495	3.57348	3.3646	4.21675	3.26432	4.31302	3.86441
AL035610.1	ENSG00000232079	processed_transcript	10	9	4	50	74	70	40	63	48	0.729614	0.563712	0.306633	2.13311	2.30896	2.27401	1.61444	2.15286	1.9756
CCDC150	ENSG00000144395	protein_coding	33	28	20	80	98	134	75	184	96	1.66541	1.31459	1.12703	2.68226	2.64109	3.06082	2.28277	3.46828	2.77943
KIAA1524	ENSG00000163507	protein_coding	56	58	108	111	192	339	125	350	170	2.22832	2.02888	2.88637	3.09056	3.49343	4.29133	2.89599	4.33274	3.50937
HERC3	ENSG00000138641	protein_coding	5369	4601	7541	1327	2107	3595	2002	3659	2124	8.46917	7.93898	8.80562	6.5059	6.82805	7.62964	6.70321	7.65252	7.03101
AC096574.4	ENSG00000225057	processed_transcript	15	26	12	84	107	33	101	60	82	0.990805	1.25162	0.77438	2.7419	2.74826	1.48991	2.63375	2.0986	2.58746
HIST1H4H	ENSG00000158406	protein_coding	1669	1232	1269	466	493	458	724	457	404	6.7925	6.05403	6.2504	5.02517	4.7735	4.70612	5.26006	4.70072	4.68287
TBC1D14	ENSG00000132405	protein_coding	289	457	710	125	198	418	157	578	216	4.3235	4.65965	5.42745	3.24284	3.53393	4.57956	3.18477	5.02794	3.82763
MOCOS	ENSG00000075643	protein_coding	319	447	373	1241	1064	667	1851	833	913	4.4592	4.62901	4.52878	6.41034	5.85475	5.23104	6.5912	5.54158	5.82748
SCARA3	ENSG00000168077	protein_coding	8	4	25	60	85	69	45	56	61	0.610281	0.277954	1.31041	2.34026	2.47072	2.25757	1.73104	2.02293	2.241
SULT2B1	ENSG00000088002	protein_coding	370	505	521	216	200	167	199	131	101	4.6641	4.7983	4.99302	3.96626	3.54719	3.34385	3.49289	3.02994	2.84224
DMBX1	ENSG00000197587	protein_coding	5	11	16	58	60	99	54	58	50	0.410447	0.66385	0.961455	2.30114	2.07278	2.68395	1.91976	2.06126	2.01974
RRM2B	ENSG00000048392	protein_coding	2008	2057	2046	572	607	745	869	897	644	7.05708	6.78483	6.9323	5.31263	5.06367	5.38657	5.51713	5.64616	5.33449
ZC3H12A	ENSG00000163874	protein_coding	3952	4573	4131	1339	1999	1439	1869	1179	1340	8.02856	7.93021	7.94001	6.51875	6.75282	6.31959	6.60502	6.03364	6.3729
MT2A	ENSG00000125148	protein_coding	394	577	360	1163	1537	523	1361	391	867	4.7513	4.98411	4.47985	6.31782	6.37767	4.8907	6.15294	4.48503	5.75424
CTD-2196E14.9	ENSG00000260482	lincRNA	69	123	228	33	46	79	34	142	42	2.47029	2.91334	3.85785	1.69384	1.79022	2.41412	1.46082	3.13252	1.83443
KIF18A	ENSG00000121621	protein_coding	24	24	22	89	83	139	60	129	96	1.36719	1.18577	1.2032	2.81315	2.44262	3.10743	2.03312	3.01048	2.77943
COX7A2P1	ENSG00000258626	pseudogene	79	64	84	14	13	16	24	17	11	2.63221	2.13737	2.5785	0.962181	0.761151	0.908389	1.16167	0.948726	0.741684
PARPBP	ENSG00000185480	protein_coding	46	35	53	107	97	230	95	238	125	2.00996	1.51559	2.04888	3.04393	2.62868	3.76618	2.56	3.80966	3.11066
FEN1	ENSG00000168496	protein_coding	318	390	362	791	671	1676	915	1427	734	4.45487	4.4407	4.48749	5.7702	5.20416	6.53699	5.58996	6.30523	5.51882
SLC1A5	ENSG00000105281	protein_coding	1382	1795	1647	4477	5943	4011	6491	3797	4275	6.52298	6.59018	6.6222	8.24906	8.31583	7.78686	8.3906	7.70567	8.03459
CD55	ENSG00000196352	protein_coding	3	18	17	50	64	26	99	21	62	0.259976	0.968006	1.00466	2.13311	2.14429	1.27801	2.60959	1.10369	2.25953
CEBPB	ENSG00000172216	protein_coding	200	262	190	640	590	269	918	239	466	3.82415	3.89889	3.61458	5.47082	5.02393	3.9767	5.59459	3.81527	4.88136
DDC	ENSG00000132437	protein_coding	608	561	490	1596	1064	1248	2911	1315	1065	5.3582	4.94484	4.90738	6.76952	5.85475	6.1169	7.23895	6.18886	6.04601
FRAS1	ENSG00000138759	protein_coding	32	95	73	130	224	151	206	290	208	1.63516	2.59605	2.41195	3.29355	3.6974	3.21353	3.53841	4.07618	3.77708
AZGP1P1	ENSG00000214313	pseudogene	20	25	35	99	145	103	98	131	88	1.21188	1.21907	1.61925	2.94589	3.12931	2.73235	2.59735	3.02994	2.67288
MTPN	ENSG00000105887	protein_coding	480	863	1084	234	337	771	300	955	313	5.02651	5.54971	6.02631	4.07462	4.24887	5.43489	4.04129	5.73481	4.33092
SNTA1	ENSG00000101400	protein_coding	2495	2231	2201	1067	1059	876	1414	586	736	7.36824	6.90096	7.03682	6.19516	5.84807	5.61509	6.20729	5.04716	5.52266
MALAT1	ENSG00000251562	lincRNA	32625	41022	33230	140222	86080	86950	69260	46135	94192	11.069	11.0901	10.9428	13.2135	12.168	12.2188	11.8022	11.3022	12.4909
LAMA1	ENSG00000101680	protein_coding	54	58	127	45	78	221	50	264	71	2.18722	2.02888	3.09068	2.01719	2.3699	3.71291	1.83892	3.94906	2.41637
PTPRR	ENSG00000153233	protein_coding	37	86	45	157	261	202	131	151	170	1.78045	2.47721	1.8735	3.54027	3.9021	3.59353	2.95472	3.21134	3.50937
AC016773.1	ENSG00000218422	pseudogene	15	15	8	38	65	104	41	93	50	0.990805	0.845413	0.559381	1.83747	2.16163	2.7442	1.63853	2.6061	2.01974
CTD-2538C1.2	ENSG00000267475	lincRNA	220	119	179	47	60	65	61	44	49	3.95236	2.87206	3.53576	2.06468	2.07278	2.18986	2.05118	1.76871	1.99784
ACHE	ENSG00000087085	protein_coding	44	256	197	105	209	185	52	75	74	1.96202	3.86773	3.66258	3.02004	3.60537	3.47764	1.87991	2.35154	2.46508
LMNB1	ENSG00000113368	protein_coding	461	493	512	1152	1161	1997	1098	1903	1254	4.97006	4.76487	4.96868	6.30429	5.97853	6.7873	5.848	6.71595	6.2784
C4orf21	ENSG00000138658	protein_coding	73	79	56	179	161	294	207	310	217	2.53725	2.3775	2.10951	3.71415	3.26384	4.0971	3.5448	4.16687	3.83382
MTHFD2	ENSG00000065911	protein_coding	519	632	502	1758	1578	1115	2360	1287	1398	5.13588	5.11149	4.94114	6.90777	6.4152	5.95681	6.93845	6.15824	6.43331
PHLDA3	ENSG00000174307	protein_coding	2123	3035	2552	1217	1169	836	1501	701	820	7.13684	7.34176	7.24878	6.3825	5.98828	5.54907	6.2923	5.2985	5.67536
SPATA18	ENSG00000163071	protein_coding	278	344	297	81	100	82	152	112	96	4.27037	4.26849	4.21597	2.6974	2.66561	2.45795	3.14329	2.83353	2.77943
ACER2	ENSG00000177076	protein_coding	108	237	268	45	85	129	46	175	103	3.01944	3.76438	4.07612	2.01719	2.47072	3.01264	1.75327	3.40262	2.86662
FOXM1	ENSG00000111206	protein_coding	299	414	422	750	884	1420	796	1602	982	4.37017	4.523	4.69957	5.69486	5.59244	6.30066	5.39343	6.47012	5.9308
ELOVL6	ENSG00000170522	protein_coding	424	627	510	738	1478	2120	733	1684	1330	4.85337	5.10036	4.96321	5.67204	6.3219	6.87277	5.27742	6.54135	6.36223
FTH1	ENSG00000167996	protein_coding	425	1278	1169	2038	1816	1118	2335	597	932	4.85665	6.10613	6.13361	7.11934	6.61565	5.96062	6.92321	5.07319	5.85667
DBF4B	ENSG00000161692	protein_coding	125	142	126	363	455	517	358	483	317	3.20593	3.09472	3.08062	4.67733	4.66218	4.87462	4.28202	4.77756	4.34834
FDXR	ENSG00000161513	protein_coding	830	1632	1527	643	581	433	787	413	374	5.7978	6.45433	6.51421	5.47741	5.00244	4.62833	5.37742	4.56057	4.57606
NUPR1	ENSG00000176046	protein_coding	3651	3810	2802	9044	7869	3288	11372	2900	4908	7.91473	7.66805	7.38276	9.26109	8.71971	7.50154	9.19773	7.319	8.23309
SERINC5	ENSG00000164300	protein_coding	382	511	904	175	250	472	196	528	202	4.70836	4.81474	5.76874	3.68405	3.84422	4.74792	3.47294	4.90159	3.73798
GPR1	ENSG00000183671	protein_coding	3	4	2	31	22	6	81	6	20	0.259976	0.277954	0.161448	1.63213	1.1216	0.410184	2.37167	0.409575	1.15189
GSTA1	ENSG00000243955	protein_coding	957	839	702	500	401	226	858	277	381	5.99976	5.5099	5.41148	5.12376	4.48756	3.74275	5.49916	4.01402	4.6017
MCM4	ENSG00000104738	protein_coding	551	569	621	1270	1097	2524	1516	2151	1110	5.21981	4.96461	5.23902	6.44328	5.89806	7.12245	6.30647	6.8911	6.10483
LINC01049	ENSG00000234384	lincRNA	2	1	4	16	15	57	29	58	31	0.178414	0.0746679	0.306633	1.05916	0.849392	2.04409	1.31898	2.06126	1.53315
AKAP12	ENSG00000131016	protein_coding	252	228	442	269	346	516	95	586	390	4.1364	3.71271	4.76386	4.26454	4.28492	4.87192	2.56	5.04716	4.63401
PHLDA2	ENSG00000181649	protein_coding	101	331	244	487	730	593	314	227	296	2.93504	4.21585	3.94915	5.08685	5.32258	5.06617	4.10318	3.74636	4.25447
NCAPG2	ENSG00000146918	protein_coding	234	351	305	609	628	1249	575	1193	630	4.03578	4.29606	4.25228	5.40085	5.11129	6.11804	4.93736	6.05041	5.30358
GINS4	ENSG00000147536	protein_coding	62	76	71	203	171	312	201	265	218	2.34506	2.33257	2.37949	3.88261	3.34196	4.17796	3.50605	3.95417	3.83999
BCL11B	ENSG00000127152	protein_coding	50	31	34	129	125	54	215	55	71	2.10131	1.40418	1.59118	3.28355	2.94133	1.98539	3.59489	2.00337	2.41637
OAT	ENSG00000065154	protein_coding	416	403	373	116	145	124	179	161	110	4.82685	4.48586	4.52878	3.14681	3.12931	2.9628	3.35433	3.29414	2.94884
ATAD5	ENSG00000176208	protein_coding	58	59	72	159	177	267	158	285	195	2.26829	2.04754	2.39581	3.55697	3.38689	3.96662	3.19293	4.05259	3.69097
GAL	ENSG00000069482	protein_coding	75	149	156	332	450	420	384	352	289	2.5696	3.15618	3.35557	4.5538	4.64687	4.58616	4.37813	4.34056	4.22177
GPR63	ENSG00000112218	protein_coding	311	452	519	98	162	229	141	221	128	4.42424	4.64441	4.98765	2.93315	3.27184	3.76036	3.04759	3.71063	3.14096
MYBPC1	ENSG00000196091	protein_coding	10	11	7	35	67	33	59	80	63	0.729614	0.66385	0.500223	1.75302	2.1957	1.48991	2.01484	2.42687	2.27782
SLC22A2	ENSG00000112499	protein_coding	55	54	125	26	39	94	14	127	37	2.20792	1.95174	3.07049	1.46521	1.62505	2.62107	0.783814	2.99076	1.70522
DIO3OS	ENSG00000258498	lincRNA	38	41	17	148	121	81	71	33	68	1.80783	1.66806	1.00466	3.46263	2.9006	2.44349	2.22031	1.48832	2.36596
MAP1B	ENSG00000131711	protein_coding	9134	5656	7435	3172	2398	2676	4893	3329	2507	9.23409	8.23572	8.78524	7.75387	7.01315	7.20623	7.98428	7.51687	7.26851
PABPC1L	ENSG00000101104	protein_coding	1815	2280	2116	5591	5179	2788	9678	3744	4063	6.91244	6.93204	6.98045	8.56868	8.11798	7.26499	8.96545	7.68549	7.9615
MEAF6	ENSG00000163875	protein_coding	6949	6515	5855	2158	2508	2276	2906	2309	2247	8.8404	8.43907	8.44146	7.2013	7.07736	6.97437	7.23649	6.99253	7.11163
GJB1	ENSG00000169562	protein_coding	53	82	71	172	278	316	111	197	141	2.16621	2.42108	2.37949	3.66106	3.98722	4.19533	2.74886	3.55815	3.26535
CENPH	ENSG00000153044	protein_coding	124	120	98	324	307	474	357	362	299	3.1956	2.88249	2.76597	4.52013	4.12176	4.7538	4.27819	4.379	4.26826
NUDT1	ENSG00000106268	protein_coding	94	151	141	383	353	520	386	392	283	2.8454	3.17327	3.22463	4.75176	4.31235	4.88268	4.38527	4.48855	4.19314
FAM43A	ENSG00000185112	protein_coding	2167	2401	2606	1052	1198	822	1328	652	838	7.16622	7.00605	7.27879	6.17501	6.02309	5.52523	6.11803	5.19671	5.70608
CCDC154	ENSG00000197599	protein_coding	78	108	209	60	54	47	59	23	34	2.61681	2.75207	3.74133	2.34026	1.95839	1.83836	2.01484	1.17534	1.62175
TERT	ENSG00000164362	protein_coding	8	7	15	70	49	66	45	56	53	0.610281	0.456102	0.916911	2.52137	1.8556	2.20708	1.73104	2.02293	2.08353
E2F7	ENSG00000165891	protein_coding	31	42	56	99	92	199	108	222	106	1.60426	1.69197	2.10951	2.94589	2.56495	3.57374	2.71528	3.71665	2.90243
SEMA3C	ENSG00000075223	protein_coding	350	326	368	268	599	1093	265	1132	551	4.58718	4.19509	4.51016	4.25944	5.0451	5.92852	3.87384	5.97587	5.11551
LINC00087	ENSG00000196972	lincRNA	247	187	212	69	65	85	88	68	58	4.10915	3.45064	3.76037	2.50425	2.16163	2.50049	2.46891	2.23899	2.18394
KIF20B	ENSG00000138182	protein_coding	99	79	103	238	257	355	187	398	234	2.90999	2.3775	2.82743	4.09764	3.88132	4.35454	3.41136	4.5095	3.93527
PSAT1	ENSG00000135069	protein_coding	2527	3379	2525	7701	7411	4028	11850	4497	6200	7.38652	7.49576	7.23354	9.02958	8.63341	7.79293	9.25703	7.9487	8.56923
GMNN	ENSG00000112312	protein_coding	211	262	244	658	609	959	683	754	578	3.89607	3.89889	3.94915	5.50995	5.06827	5.74314	5.17822	5.40107	5.18258
SGOL2	ENSG00000163535	protein_coding	80	89	97	131	208	372	141	407	209	2.64744	2.51792	2.75336	3.30348	3.59902	4.4188	3.04759	4.54036	3.7835
MYO1B	ENSG00000128641	protein_coding	487	458	622	179	221	410	145	407	176	5.04676	4.66268	5.24128	3.71415	3.67946	4.55286	3.08313	4.54036	3.55508
RP11-288H12.3	ENSG00000213073	pseudogene	157	170	232	54	120	217	49	270	110	3.50254	3.32627	3.88122	2.21957	2.89024	3.68858	1.81798	3.97941	2.94884
CPEB3	ENSG00000107864	protein_coding	377	285	430	83	163	136	128	173	136	4.69008	4.01246	4.72563	2.72722	3.27981	3.07964	2.92566	3.38761	3.21877
RMI2	ENSG00000175643	protein_coding	77	94	82	268	224	301	344	277	195	2.60125	2.58331	2.54961	4.25944	3.6974	4.12908	4.22748	4.01402	3.69097
CEP152	ENSG00000103995	protein_coding	79	87	101	198	189	319	137	432	201	2.63221	2.49091	2.80316	3.8491	3.47274	4.20822	3.01116	4.62277	3.73135
POC1A	ENSG00000164087	protein_coding	127	148	158	445	372	552	424	464	343	3.22637	3.14756	3.37216	4.96074	4.38427	4.966	4.51453	4.72182	4.45668
CERK	ENSG00000100422	protein_coding	230	216	172	102	63	54	119	58	80	4.01243	3.64081	3.48326	2.98344	2.12675	1.98539	2.83476	2.06126	2.55782
ERCC6L	ENSG00000186871	protein_coding	63	61	74	136	118	308	106	285	151	2.36363	2.08414	2.42791	3.35214	2.86928	4.16038	2.69245	4.05259	3.35423
FGFRL1	ENSG00000127418	protein_coding	15094	14571	13330	4843	6692	5968	6473	4578	4736	9.9578	9.59804	9.62607	8.36207	8.48657	8.358	8.38661	7.97435	8.1818
RSAD2	ENSG00000134321	protein_coding	9	14	15	72	71	82	52	58	51	0.671181	0.802119	0.916911	2.55501	2.2615	2.45795	1.87991	2.06126	2.04132
RP11-134G8.8	ENSG00000224818	lincRNA	254	243	239	73	94	63	118	79	87	4.14716	3.79782	3.92124	2.57155	2.59078	2.15477	2.8243	2.41212	2.65899
AUNIP	ENSG00000127423	protein_coding	17	22	16	62	71	94	115	85	72	1.08334	1.11677	0.961455	2.37835	2.2615	2.62107	2.79245	2.49847	2.43279
SH3D21	ENSG00000214193	protein_coding	1282	808	1117	439	589	588	265	545	466	6.41584	5.4568	6.06892	4.94179	5.02155	5.05432	3.87384	4.9458	4.88136
CUX2	ENSG00000111249	protein_coding	85	34	36	8	11	12	14	8	8	2.7213	1.48853	1.64679	0.624671	0.667159	0.729193	0.783814	0.523789	0.574168
DDAH2	ENSG00000213722	protein_coding	1012	1271	1116	595	576	468	582	309	339	6.07915	6.09832	6.06764	5.3681	4.99036	4.7361	4.95425	4.16247	4.44053
DMGDH	ENSG00000132837	protein_coding	49	58	32	84	63	24	217	31	70	2.07901	2.02888	1.53334	2.7419	2.12675	1.21128	3.60715	1.43092	2.39976
AC012531.25	ENSG00000260597	lincRNA	55	121	154	40	101	155	44	274	83	2.20792	2.89285	3.33878	1.89114	2.67771	3.24723	1.70846	3.99929	2.60205
STIL	ENSG00000123473	protein_coding	111	122	122	276	292	488	297	497	238	3.05415	2.90313	3.03966	4.29969	4.05374	4.79426	4.02767	4.8173	3.95813
NRGN	ENSG00000154146	protein_coding	19	21	33	116	87	69	117	84	80	1.17029	1.08099	1.56255	3.14681	2.49828	2.25757	2.81376	2.48443	2.55782
RECQL4	ENSG00000160957	protein_coding	207	358	346	864	793	1146	781	755	543	3.87033	4.32312	4.42524	5.89532	5.43914	5.99574	5.36665	5.40294	5.09502
GPT2	ENSG00000166123	protein_coding	1190	1464	1272	4028	4164	2289	4539	2167	2925	6.30971	6.29949	6.25377	8.09712	7.80454	6.98252	7.87638	6.9017	7.48964
ORC1	ENSG00000085840	protein_coding	77	71	93	197	164	374	210	281	210	2.60125	2.25442	2.70178	3.8423	3.28772	4.42617	3.56379	4.03343	3.78989
IL2RG	ENSG00000147168	protein_coding	7	36	9	60	82	90	39	43	29	0.546696	1.54214	0.616208	2.34026	2.42837	2.56872	1.58995	1.74536	1.47091
BST2	ENSG00000130303	protein_coding	2	2	5	46	47	47	25	23	23	0.178414	0.145661	0.374091	2.04113	1.81234	1.83836	1.19453	1.17534	1.26625
MEIS1	ENSG00000143995	protein_coding	14	38	21	63	89	98	82	132	82	0.942213	1.59384	1.16562	2.39702	2.52532	2.67159	2.38597	3.03957	2.58746
AC004381.6	ENSG00000005189	protein_coding	138	132	129	342	311	536	365	480	314	3.33387	3.0021	3.1106	4.59481	4.13937	4.92494	4.30853	4.7689	4.33529
RP11-22B23.1	ENSG00000111788	pseudogene	136	175	176	471	474	567	364	540	399	3.31491	3.36398	3.51349	5.0401	4.71891	5.00346	4.30477	4.93294	4.66561
HIST1H2BD	ENSG00000158373	protein_coding	712	716	676	269	302	260	388	219	211	5.58085	5.28662	5.35834	4.26454	4.09944	3.93078	4.39237	3.69852	3.79624
UBE4A	ENSG00000110344	protein_coding	318	528	723	185	350	694	214	906	379	4.45487	4.8603	5.45302	3.75814	4.30066	5.28679	3.58873	5.66028	4.59442
SEL1L3	ENSG00000091490	protein_coding	1072	1738	1474	2948	4257	3548	5127	4213	3660	6.16105	6.54412	6.46381	7.64872	7.83627	7.61075	8.05142	7.85498	7.81144
HES6	ENSG00000144485	protein_coding	3656	4997	4603	2011	2371	1411	3065	1288	1783	7.91669	8.05763	8.0955	7.10024	6.99694	6.2916	7.31284	6.15934	6.78065
MYCL	ENSG00000116990	protein_coding	522	380	487	154	153	172	201	208	156	5.14396	4.40498	4.89882	3.51485	3.19814	3.38228	3.50605	3.63004	3.3967
LPO	ENSG00000167419	protein_coding	3	5	1	32	27	3	58	10	29	0.259976	0.339814	0.0829812	1.66332	1.28873	0.219621	1.99632	0.62962	1.47091
C21orf58	ENSG00000160298	protein_coding	179	241	196	539	647	715	552	659	486	3.67601	3.78676	3.65582	5.22912	5.15307	5.32871	4.88042	5.2117	4.93997
SLC3A2	ENSG00000168003	protein_coding	2222	2994	2298	6790	8538	5325	8336	5010	6250	7.20213	7.32226	7.09858	8.84832	8.83716	8.19406	8.75056	8.10395	8.58079
WEE1	ENSG00000166483	protein_coding	221	188	211	438	463	796	387	804	422	3.95848	3.45763	3.75405	4.9386	4.68634	5.47988	4.38882	5.49158	4.74336
ZDHHC20	ENSG00000180776	protein_coding	61	99	165	39	79	183	42	218	74	2.32625	2.64587	3.42878	1.86456	2.38474	3.46337	1.66222	3.69243	2.46508
CTD-3099C6.9	ENSG00000269825	sense_intronic	32	47	53	65	69	139	33	220	68	1.63516	1.80594	2.04888	2.43365	2.22898	3.10743	1.43354	3.70459	2.36596
NPIPP1	ENSG00000188599	pseudogene	86	87	70	216	277	110	345	146	213	2.73563	2.49091	2.36298	3.96626	3.98235	2.81332	4.23145	3.16808	3.80888
VASN	ENSG00000168140	protein_coding	128	265	197	482	720	569	288	237	333	3.23648	3.91422	3.66258	5.07241	5.30318	5.00838	3.98604	3.80402	4.41597
MRPL12	ENSG00000262814	protein_coding	29	80	76	126	114	89	77	25	21	1.54041	2.39218	2.45931	3.25312	2.82644	2.55533	2.31302	1.2436	1.19103
LINC01021	ENSG00000250337	lincRNA	78	168	140	27	69	32	43	126	74	2.61681	3.31091	3.21547	1.50018	2.22898	1.46147	1.68553	2.98079	2.46508
NEURL1B	ENSG00000214357	protein_coding	34	91	69	190	221	158	125	212	159	1.69504	2.54443	2.34628	3.79381	3.67946	3.272	2.89599	3.65532	3.4216
EIF3FP1	ENSG00000234643	pseudogene	25	36	34	131	114	134	70	78	107	1.40353	1.54214	1.59118	3.30348	2.82644	3.06082	2.20426	2.39721	2.91417
HIST1H2AC	ENSG00000180573	protein_coding	2319	2396	2081	989	997	817	1633	692	867	7.26337	7.00306	6.95658	6.08719	5.76259	5.51662	6.41242	5.28034	5.75424
TONSL	ENSG00000160949	protein_coding	262	384	404	889	812	1464	805	892	566	4.18941	4.41937	4.63915	5.93579	5.47252	6.34413	5.40927	5.63826	5.15315
FAM221B	ENSG00000204930	protein_coding	18	16	15	66	78	70	74	94	66	1.12747	0.887446	0.916911	2.45163	2.3699	2.27401	2.26741	2.61901	2.33135
AKAP5	ENSG00000179841	protein_coding	44	42	50	163	136	113	213	144	122	1.96202	1.69197	1.98558	3.58981	3.04773	2.84668	3.58253	3.15041	3.07972
STMN1	ENSG00000117632	protein_coding	676	916	721	1961	2091	2400	1846	2392	2054	5.5076	5.63392	5.44912	7.06418	6.81715	7.05031	6.58734	7.04308	6.98304
RP11-757O6.1	ENSG00000264222	lincRNA	71	74	79	23	18	9	40	23	18	2.50416	2.30182	2.50517	1.35493	0.972391	0.578488	1.61444	1.17534	1.07028
VEGFA	ENSG00000112715	protein_coding	2660	2632	2168	6818	8254	4389	7462	4852	6352	7.46009	7.13759	7.0152	8.85424	8.78846	7.91622	8.59116	8.05789	8.60408
ST6GALNAC1	ENSG00000070526	protein_coding	203	296	391	507	833	897	680	966	794	3.84412	4.06377	4.59389	5.14324	5.50853	5.64858	5.17204	5.75102	5.6298
HMGCS1	ENSG00000112972	protein_coding	676	1097	1486	354	521	1205	440	1216	497	5.5076	5.88926	6.47538	4.64254	4.85036	6.06706	4.56567	6.07755	4.97122
FBXO28	ENSG00000143756	protein_coding	5189	4735	4683	1469	1802	2093	2186	2252	1856	8.42012	7.98023	8.12026	6.65103	6.6046	6.85444	6.82889	6.95675	6.83802
DIO3	ENSG00000197406	protein_coding	74	165	72	297	381	177	208	133	200	2.55352	3.28756	2.39581	4.4003	4.41712	3.41971	3.55115	3.04914	3.7247
FAM73A	ENSG00000180488	protein_coding	420	576	695	141	259	362	189	519	278	4.84017	4.98168	5.39736	3.39921	3.89175	4.38135	3.42528	4.87762	4.16884
GNB4	ENSG00000114450	protein_coding	35	44	136	35	47	118	28	142	45	1.72408	1.73865	3.17821	1.75302	1.81234	2.90062	1.28886	3.13252	1.90674
RP11-314O13.1	ENSG00000260896	lincRNA	68	64	61	132	178	271	180	272	157	2.45305	2.13737	2.20523	3.31334	3.39424	3.98671	3.36159	3.98938	3.40505
PMAIP1	ENSG00000141682	protein_coding	101	126	134	350	389	347	298	279	394	2.93504	2.94354	3.15921	4.62681	4.44571	4.32328	4.03222	4.02376	4.64814
CYP4F11	ENSG00000171903	protein_coding	103	199	155	345	502	348	460	454	428	2.95966	3.53239	3.3472	4.6069	4.79865	4.32723	4.62715	4.69159	4.76298
ADRA2C	ENSG00000184160	protein_coding	171	206	142	75	81	64	104	39	45	3.61532	3.57803	3.23374	2.60405	2.41397	2.17242	2.66926	1.64797	1.90674
APOBEC3B	ENSG00000179750	protein_coding	90	122	79	298	311	306	318	245	223	2.79156	2.90313	2.50517	4.40492	4.13937	4.1515	4.12038	3.84853	3.87045
KLK4	ENSG00000167749	protein_coding	15223	10761	10155	5865	6127	4067	9558	4243	5061	9.97006	9.16141	9.23415	8.63753	8.35968	7.80677	8.94749	7.86517	8.27724
C11orf82	ENSG00000165490	protein_coding	71	77	133	158	143	378	187	338	130	2.50416	2.3477	3.14962	3.54865	3.11158	4.44081	3.41136	4.28495	3.16081
APPL2	ENSG00000136044	protein_coding	4008	3859	3694	1226	1589	1424	1702	1772	1489	8.04879	7.68639	7.7794	6.393	6.42511	6.30466	6.47144	6.61407	6.52327
SRMS	ENSG00000125508	protein_coding	72	104	98	59	67	37	56	12	21	2.5208	2.70583	2.76597	2.32083	2.1957	1.59834	1.95855	0.728216	1.19103
LA16c-380H5.4	ENSG00000270168	lincRNA	13	8	21	56	94	76	38	36	42	0.891928	0.51091	1.16562	2.26093	2.59078	2.36891	1.56503	1.57035	1.83443
STXBP5L	ENSG00000145087	protein_coding	1171	769	858	410	382	376	431	360	323	6.28678	5.38709	5.69481	4.84651	4.42073	4.43351	4.53713	4.3714	4.37407
DHRS13	ENSG00000167536	protein_coding	336	417	336	109	201	179	140	114	113	4.53078	4.53297	4.38493	3.06744	3.55377	3.43441	3.03857	2.85551	2.98269
C18orf54	ENSG00000166845	protein_coding	33	26	32	76	64	148	81	148	86	1.66541	1.25162	1.53334	2.62004	2.14429	3.18773	2.37167	3.18554	2.64496
BTG2	ENSG00000159388	protein_coding	1074	1908	1703	622	537	599	797	656	530	6.1637	6.67737	6.66995	5.4306	4.8925	5.08026	5.3952	5.2053	5.0611
EPHA7	ENSG00000135333	protein_coding	99	119	148	60	185	309	119	414	177	2.90999	2.87206	3.28722	2.34026	3.44469	4.16479	2.83476	4.56391	3.56256
UPB1	ENSG00000100024	protein_coding	64	44	31	8	7	5	13	9	11	2.38196	1.73865	1.50352	0.624671	0.458535	0.349418	0.739959	0.577675	0.741684
CA12	ENSG00000074410	protein_coding	199	244	243	413	634	934	385	679	520	3.81743	3.80332	3.94361	4.85666	5.12461	5.70575	4.38171	5.25369	5.03445
GSG2	ENSG00000177602	protein_coding	30	15	21	52	54	133	67	101	44	1.57269	0.845413	1.16562	2.17699	1.95839	3.05131	2.15502	2.70626	1.88304
DDIT4	ENSG00000168209	protein_coding	281	597	594	1277	1589	878	1092	618	791	4.28505	5.03174	5.17662	6.45112	6.42511	5.61831	5.84023	5.12161	5.62445
NDC1	ENSG00000058804	protein_coding	375	627	614	594	972	1927	773	1817	971	4.6827	5.10036	5.2231	5.36573	5.72664	6.7363	5.35215	6.64988	5.91481
ATAD2	ENSG00000156802	protein_coding	624	572	824	1189	1148	2329	1086	2387	1193	5.39477	4.97195	5.63763	6.34933	5.96255	7.00732	5.83242	7.04009	6.20741
AJUBA	ENSG00000129474	protein_coding	269	355	273	680	1015	527	909	749	860	4.22539	4.31158	4.10122	5.55637	5.78793	4.90132	5.58067	5.3917	5.74276
CXCL10	ENSG00000169245	protein_coding	24	24	35	51	90	183	57	82	62	1.36719	1.18577	1.61925	2.15521	2.53865	3.46337	1.97756	2.45594	2.25953
NDUFAF4	ENSG00000123545	protein_coding	1370	1345	1152	486	484	517	695	495	460	6.51053	6.17881	6.11278	5.08398	4.7479	4.87462	5.20266	4.81169	4.8633
GBP2	ENSG00000162645	protein_coding	20	24	17	88	101	69	83	60	73	1.21188	1.18577	1.00466	2.79918	2.67771	2.25757	2.40013	2.0986	2.44903
SLC4A7	ENSG00000033867	protein_coding	282	414	616	255	463	950	238	966	442	4.28992	4.523	5.22766	4.19154	4.68634	5.72979	3.72993	5.75102	4.80773
TWF2	ENSG00000247596	protein_coding	111	193	143	368	374	154	351	94	192	3.05415	3.4921	3.24279	4.6963	4.39164	3.23888	4.25501	2.61901	3.67035
ITPR3	ENSG00000096433	protein_coding	256	433	479	603	835	1342	669	1338	716	4.15784	4.58498	4.87573	5.3869	5.51192	6.22021	5.14917	6.21354	5.48379
RPS27L	ENSG00000185088	protein_coding	7570	7713	5993	2902	2987	2421	4381	2654	3082	8.96363	8.68195	8.47498	7.62614	7.32781	7.06278	7.82549	7.19195	7.56466
RP11-282K24.3	ENSG00000253284	sense_intronic	3	7	3	43	23	39	20	22	50	0.259976	0.456102	0.235866	1.96809	1.15661	1.64964	1.02217	1.13996	2.01974
TMSB15A	ENSG00000158164	protein_coding	34	70	48	104	156	142	106	170	199	1.69504	2.23827	1.94179	3.00794	3.22313	3.1347	2.69245	3.36481	3.71802
RFC3	ENSG00000133119	protein_coding	201	201	202	413	451	743	507	708	459	3.83084	3.54558	3.69592	4.85666	4.64994	5.38278	4.76208	5.31247	4.86027
FRRS1	ENSG00000156869	protein_coding	31	92	86	25	67	135	32	153	84	1.60426	2.55751	2.60682	1.42938	2.1957	3.07026	1.40575	3.22828	2.6165
WDHD1	ENSG00000198554	protein_coding	114	135	185	263	241	556	315	519	241	3.08804	3.03051	3.57928	4.2337	3.79507	4.97609	4.1075	4.87762	3.97505
PIK3CD	ENSG00000171608	protein_coding	4035	4209	4121	1312	1975	1827	1775	1668	1486	8.05843	7.81106	7.93653	6.48968	6.73556	6.66016	6.53135	6.52773	6.52039
CKS1B	ENSG00000173207	protein_coding	203	219	169	446	548	625	561	557	551	3.84412	3.65912	3.46016	4.96387	4.92078	5.13979	4.90297	4.97621	5.11551
AF127936.7	ENSG00000235609	lincRNA	65	57	50	11	13	14	18	13	9	2.40007	2.00998	1.98558	0.803273	0.761151	0.821571	0.947008	0.775097	0.632195
AP000962.2	ENSG00000269950	lincRNA	12	15	14	81	45	53	56	24	62	0.839826	0.845413	0.870948	2.6974	1.76775	1.96528	1.95855	1.20988	2.25953
EIF4EBP1	ENSG00000187840	protein_coding	1763	2014	1387	4744	3729	2333	5538	1789	2602	6.87086	6.75463	6.37707	8.33236	7.64611	7.00977	8.16226	6.6277	7.32182
WDR76	ENSG00000092470	protein_coding	40	37	53	135	111	159	152	159	107	1.86107	1.56822	2.04888	3.34254	2.79346	3.28017	3.14329	3.27796	2.91417
ALDH2	ENSG00000111275	protein_coding	811	603	454	922	749	374	1380	313	549	5.765	5.04573	4.8011	5.98753	5.35873	4.42617	6.17266	4.17999	5.11041
RAI2	ENSG00000131831	protein_coding	66	33	52	8	7	23	23	7	15	2.41794	1.46096	2.02809	0.624671	0.458535	1.17671	1.12804	0.467812	0.938501
AGT	ENSG00000135744	protein_coding	11	8	3	39	58	9	40	6	26	0.785772	0.51091	0.235866	1.86456	2.03565	0.578488	1.61444	0.409575	1.37221
LGR4	ENSG00000205213	protein_coding	597	715	985	192	427	626	283	668	401	5.3325	5.28466	5.89036	3.80783	4.57428	5.14203	3.96238	5.23075	4.67254
PIK3AP1	ENSG00000155629	protein_coding	340	380	372	114	158	179	121	163	121	4.54712	4.40498	4.52507	3.12457	3.23955	3.43441	2.85546	3.31015	3.06925
CARS	ENSG00000110619	protein_coding	1032	1111	870	2596	2988	1679	3212	2004	2425	6.10697	5.90725	5.71446	7.46625	7.32829	6.53954	7.38001	6.78986	7.22085
HIST2H2BF	ENSG00000203814	protein_coding	99	100	117	28	41	44	26	54	24	2.90999	2.65807	2.98676	1.53431	1.6742	1.77045	1.22667	1.98355	1.30244
KAT2B	ENSG00000114166	protein_coding	546	613	711	194	209	313	254	410	247	5.20701	5.06874	5.42943	3.82172	3.60537	4.18232	3.81694	4.5505	4.0083
ELK4	ENSG00000158711	protein_coding	3896	3681	5066	1119	1705	2088	1963	2878	2011	8.00805	7.6186	8.23329	6.26289	6.52562	6.85102	6.6751	7.30808	6.95276
LYPD3	ENSG00000124466	protein_coding	152	113	110	48	61	34	70	27	57	3.46003	2.80785	2.90929	2.08785	2.09099	1.51779	2.20426	1.30878	2.16441
CCDC85C	ENSG00000205476	protein_coding	498	916	1393	352	535	911	361	768	340	5.07802	5.63392	6.38322	4.6347	4.8873	5.67048	4.29344	5.42699	4.44459
ASPH	ENSG00000198363	protein_coding	487	747	636	862	1487	1884	1033	2253	1435	5.04676	5.34623	5.27255	5.89203	6.33054	6.70405	5.76154	6.95739	6.47057
CPHL1P	ENSG00000240216	pseudogene	4	6	9	22	47	49	23	59	40	0.337172	0.399129	0.616208	1.31621	1.81234	1.88192	1.12804	2.08005	1.78412
SLC24A3	ENSG00000185052	protein_coding	100	53	41	12	27	15	19	18	25	2.92257	1.93179	1.77711	0.85821	1.28873	0.865633	0.985077	0.989055	1.33774
RP11-56B16.2	ENSG00000259556	pseudogene	15	19	8	44	79	34	77	51	65	0.990805	1.00666	0.559381	1.99285	2.38474	1.51779	2.31302	1.92239	2.31373
TMOD2	ENSG00000128872	protein_coding	274	263	278	90	111	102	97	106	106	4.25055	3.90402	4.12589	2.82699	2.79346	2.7204	2.58501	2.76551	2.90243
PLEKHA6	ENSG00000143850	protein_coding	219	353	331	719	851	809	817	911	648	3.94621	4.30384	4.36434	5.63516	5.53871	5.50273	5.43012	5.66806	5.34321
JDP2	ENSG00000140044	protein_coding	153	286	213	571	699	372	625	372	506	3.46863	4.0172	3.76666	5.31016	5.26157	4.4188	5.05388	4.41645	4.99629
RPS6KA6	ENSG00000072133	protein_coding	155	257	333	70	128	163	83	263	104	3.48569	3.87297	4.37261	2.52137	2.97113	3.31236	2.40013	3.94394	2.87866
RP1-178F10.3	ENSG00000267350	lincRNA	90	162	205	41	102	200	70	223	74	2.79156	3.26382	3.71556	1.91725	2.68971	3.58037	2.20426	3.72264	2.46508
RP11-638I8.1	ENSG00000272556	lincRNA	33	58	26	90	108	41	101	16	33	1.66541	2.02888	1.34444	2.82699	2.7597	1.69919	2.63375	0.907238	1.59282
SPRY4	ENSG00000187678	protein_coding	41	38	57	5	9	23	7	13	6	1.88698	1.59384	2.12917	0.420791	0.566615	1.17671	0.444496	0.775097	0.450606
CTC-459F4.1	ENSG00000261770	lincRNA	249	294	196	454	745	305	904	465	568	4.12011	4.05458	3.65582	4.98871	5.3512	4.14705	5.57288	4.7248	5.1581
TGM3	ENSG00000125780	protein_coding	222	181	109	246	134	75	213	74	82	3.96458	3.40796	2.89788	4.14259	3.02896	2.35352	3.58253	2.33599	2.58746
HIST1H1E	ENSG00000168298	protein_coding	42	38	66	17	9	10	7	13	9	1.91243	1.59384	2.29499	1.10531	0.566615	0.630492	0.444496	0.775097	0.632195
EFCC1	ENSG00000114654	protein_coding	16	22	19	76	60	27	112	35	54	1.03781	1.11677	1.08739	2.62004	2.07278	1.31025	2.75988	1.54352	2.10418
KIAA2022	ENSG00000050030	protein_coding	124	96	163	42	30	67	50	64	41	3.1956	2.60866	3.41283	1.94289	1.38044	2.22411	1.83892	2.1705	1.8095
ALOX12B	ENSG00000179477	protein_coding	5	16	28	3	32	36	11	76	30	0.410447	0.887446	1.41019	0.266873	1.4385	1.57198	0.648034	2.36692	1.50237
RASA4CP	ENSG00000228903	pseudogene	110	131	168	47	53	44	59	39	41	3.04267	2.9925	3.45238	2.06468	1.93841	1.77045	2.01484	1.64797	1.8095
RP11-7F17.3	ENSG00000258819	lincRNA	27	34	20	87	116	61	122	73	83	1.47359	1.48853	1.12703	2.78507	2.84802	2.11881	2.8657	2.32027	2.60205
NOMO3	ENSG00000103226	protein_coding	52	123	144	48	75	210	55	194	60	2.1449	2.91334	3.25179	2.08785	2.32444	3.645	1.93929	3.5379	2.22223
GNAI1	ENSG00000127955	protein_coding	56	87	103	139	160	307	177	320	134	2.22832	2.49091	2.82743	3.38056	3.25579	4.15595	3.33972	4.21016	3.19971
FN1	ENSG00000115414	protein_coding	1697	1838	3340	2958	2872	5234	4609	8151	3549	6.81629	6.62398	7.63476	7.65358	7.27153	8.16928	7.89837	8.80409	7.76721
STARD4	ENSG00000164211	protein_coding	769	909	1003	271	495	811	294	765	476	5.68972	5.62307	5.91605	4.27467	4.77913	5.50622	4.01393	5.42148	4.91096
KANK3	ENSG00000186994	protein_coding	62	100	127	21	41	28	42	28	27	2.34506	2.65807	3.09068	1.27642	1.6742	1.34179	1.66222	1.3403	1.40586
ASS1	ENSG00000130707	protein_coding	799	980	793	2325	1627	1045	2951	976	1328	5.74389	5.72945	5.58344	7.30814	6.45881	5.86482	7.25851	5.7656	6.36008
EPB41L4A-AS1	ENSG00000224032	lincRNA	165	224	161	463	472	284	747	335	367	3.56806	3.68914	3.3967	5.01614	4.71304	4.05014	5.30402	4.27275	4.54995
VTA1	ENSG00000009844	protein_coding	5356	5311	5407	2070	1956	2498	3019	2507	1860	8.46569	8.14523	8.32696	7.14166	6.72174	7.10762	7.29117	7.11033	6.8411
RDM1	ENSG00000187456	protein_coding	32	32	27	73	99	137	71	124	95	1.63516	1.43285	1.37769	2.57155	2.6534	3.08897	2.22031	2.96065	2.76654
LBR	ENSG00000143815	protein_coding	487	584	626	689	1200	1760	757	1930	1194	5.04676	5.00096	5.25028	5.57494	6.02546	6.6068	5.32272	6.73608	6.2086
SLC29A1	ENSG00000112759	protein_coding	301	509	527	565	738	1674	584	1264	648	4.37932	4.80928	5.00902	5.29531	5.33791	6.53529	4.95904	6.13259	5.34321
SNX18P16	ENSG00000233218	pseudogene	167	222	174	62	74	47	94	79	76	3.58398	3.67721	3.49845	2.37835	2.30896	1.83836	2.54734	2.41212	2.49666
SUSD2	ENSG00000099994	protein_coding	302	229	239	144	135	132	99	77	93	4.38388	3.71854	3.92124	3.42673	3.03838	3.04174	2.60959	2.38215	2.74039
DNHD1	ENSG00000179532	protein_coding	137	181	190	322	476	414	386	646	424	3.32442	3.40796	3.61458	4.51158	4.72475	4.56627	4.38527	5.18374	4.74993
RP11-497H16.8	ENSG00000253333	pseudogene	114	131	132	52	52	52	35	46	32	3.08804	2.9925	3.13996	2.17699	1.91815	1.94489	1.48758	1.81431	1.56329
RP11-228B15.4	ENSG00000225032	antisense	33	56	24	70	134	107	135	122	114	1.66541	1.99083	1.27555	2.52137	3.02896	2.77917	2.99259	2.94023	2.9938
RP11-273G15.2	ENSG00000247317	lincRNA	106	48	54	42	26	16	82	22	30	2.99582	1.82769	2.06937	1.94289	1.25682	0.908389	2.38597	1.13996	1.50237
MCM2	ENSG00000073111	protein_coding	430	543	573	1141	915	1829	1267	1461	760	4.87295	4.89934	5.12616	6.29062	5.64115	6.66172	6.05119	6.33878	5.56797
RP11-315O6.1	ENSG00000255337	antisense	18	20	5	44	71	42	73	32	60	1.12747	1.0443	0.374091	1.99285	2.2615	1.72334	2.25188	1.45991	2.22223
NPIPB6	ENSG00000198156	protein_coding	65	64	41	100	116	59	279	100	128	2.40007	2.13737	1.77711	2.95852	2.84802	2.08193	3.94317	2.69412	3.14096
POLE2	ENSG00000100479	protein_coding	76	76	77	187	195	289	186	245	194	2.58551	2.33257	2.47476	3.77251	3.51382	4.07381	3.40436	3.84853	3.68413
RARRES3	ENSG00000133321	protein_coding	100	103	78	300	221	157	250	82	141	2.92257	2.69404	2.49005	4.41412	3.67946	3.26379	3.79567	2.45594	3.26535
FASN	ENSG00000169710	protein_coding	8865	19508	28943	11272	15336	28335	8954	16959	8600	9.19104	10.0185	10.7436	9.57833	9.68071	10.6018	8.85351	9.85942	9.04024
LINC00680	ENSG00000215190	processed_transcript	988	612	545	308	390	228	537	322	328	6.04504	5.06646	5.056	4.45032	4.44925	3.75451	4.84205	4.21866	4.39517
SYNJ1	ENSG00000159082	protein_coding	684	645	864	225	326	474	267	556	322	5.52421	5.14002	5.70467	4.02146	4.20355	4.7538	3.88395	4.9737	4.36981
ERVMER34-1	ENSG00000226887	protein_coding	65	59	65	72	137	252	111	228	149	2.40007	2.04754	2.27748	2.55501	3.05703	3.88869	2.74886	3.75223	3.33689
SFN	ENSG00000175793	protein_coding	13	26	19	66	87	100	44	35	37	0.891928	1.25162	1.08739	2.45163	2.49828	2.6962	1.70846	1.54352	1.70522
TMPO	ENSG00000120802	protein_coding	665	689	756	1376	1365	2337	1344	2299	1471	5.48446	5.23261	5.51597	6.55765	6.20864	7.01222	6.13506	6.98631	6.50592
RGS16	ENSG00000143333	protein_coding	9	26	22	64	91	42	79	50	63	0.671181	1.25162	1.2032	2.41545	2.55186	1.72334	2.34265	1.90141	2.27782
NPIPA5	ENSG00000183793	protein_coding	193	202	147	436	421	244	622	245	433	3.77644	3.55213	3.27844	4.93222	4.55472	3.84534	5.04715	3.84853	4.77912
RLN1	ENSG00000107018	protein_coding	2092	1981	1237	604	1265	779	752	740	1171	7.11577	6.73102	6.21405	5.38923	6.10042	5.44944	5.3134	5.37468	6.18092
AC112229.1	ENSG00000230650	pseudogene	24	26	21	31	77	71	38	119	88	1.36719	1.25162	1.16562	1.63213	2.3549	2.29026	1.56503	2.90904	2.67288
ZNF770	ENSG00000198146	protein_coding	231	408	496	143	201	408	172	589	225	4.01831	4.50286	4.92436	3.41761	3.55377	4.5461	3.30251	5.05431	3.88245
SUSD4	ENSG00000143502	protein_coding	559	615	405	208	279	193	252	187	220	5.24005	5.0733	4.64258	3.91536	3.99208	3.53334	3.80634	3.48952	3.85225
NDRG1	ENSG00000104419	protein_coding	4770	4654	6231	2085	3301	3838	1538	3271	2808	8.29902	7.95544	8.53101	7.152	7.47116	7.72354	6.32699	7.49165	7.43108
PLA2G4D	ENSG00000159337	protein_coding	14	25	9	34	66	46	5	23	53	0.942213	1.21907	0.616208	1.72373	2.17877	1.81608	0.330836	1.17534	2.08353
CLGN	ENSG00000153132	protein_coding	845	1174	1114	2268	2668	2621	3454	2657	2236	5.82318	5.98553	6.0651	7.27255	7.16594	7.17647	7.4842	7.19357	7.1046
EZH2	ENSG00000106462	protein_coding	290	340	313	680	741	828	739	1065	794	4.32824	4.2525	4.2877	5.55637	5.34362	5.53549	5.28888	5.88929	5.6298
CKS2	ENSG00000123975	protein_coding	565	709	530	1216	1443	1967	1257	1626	1472	5.25505	5.27281	5.01696	6.38133	6.28776	6.76566	6.03993	6.49134	6.50689
NFATC3	ENSG00000072736	protein_coding	179	255	421	105	92	176	162	264	104	3.67601	3.86248	4.69628	3.02004	2.56495	3.4123	3.22509	3.94906	2.87866
DDB2	ENSG00000134574	protein_coding	1520	1986	1747	630	632	687	921	902	777	6.65886	6.73462	6.7064	5.44862	5.12019	5.27254	5.5992	5.65402	5.59921
ACAA2	ENSG00000167315	protein_coding	455	375	268	208	161	154	189	123	155	4.95177	4.38678	4.07612	3.91536	3.26384	3.23888	3.42528	2.95048	3.38831
PTP4A3	ENSG00000184489	protein_coding	158	126	151	170	112	58	202	52	70	3.5109	2.94354	3.31323	3.64553	2.80454	2.06314	3.51258	1.94307	2.39976
SLC37A2	ENSG00000134955	protein_coding	18	25	12	27	58	90	44	91	60	1.12747	1.21907	0.77438	1.50018	2.03565	2.56872	1.70846	2.57994	2.22223
CLDN3	ENSG00000165215	protein_coding	251	617	519	673	912	545	440	207	358	4.13099	5.07785	4.98765	5.54176	5.6365	4.94818	4.56567	3.62365	4.51568
PLA2G2F	ENSG00000158786	protein_coding	11	22	9	67	52	56	16	22	16	0.785772	1.11677	0.616208	2.46938	1.91815	2.02479	0.867717	1.13996	0.983778
RP11-206L10.1	ENSG00000224956	pseudogene	18	47	55	106	103	70	69	28	25	1.12747	1.80594	2.08958	3.03204	2.70161	2.27401	2.18803	1.3403	1.33774
LIN7A	ENSG00000111052	protein_coding	304	184	164	80	93	76	135	90	82	4.39295	3.42946	3.42083	2.68226	2.57792	2.36891	2.99259	2.56667	2.58746
LIPH	ENSG00000163898	protein_coding	32	73	43	120	166	176	92	118	114	1.63516	2.28619	1.82611	3.19028	3.30343	3.4123	2.52167	2.89849	2.9938
OIP5	ENSG00000104147	protein_coding	26	39	35	83	71	138	93	135	95	1.43899	1.619	1.61925	2.72722	2.2615	3.09823	2.53456	3.06809	2.76654
ACE2	ENSG00000130234	protein_coding	14	23	27	37	55	94	54	115	61	0.942213	1.15168	1.37769	1.80987	1.97809	2.62107	1.91976	2.86638	2.241
GINS1	ENSG00000101003	protein_coding	212	176	220	381	330	658	444	683	411	3.90243	3.3714	3.80993	4.74449	4.2202	5.21197	4.57818	5.26194	4.7067
DDX12P	ENSG00000214826	pseudogene	138	179	197	375	403	560	338	573	284	3.33387	3.39345	3.66258	4.72245	4.49442	4.9861	4.20346	5.01579	4.19795
CDC20P1	ENSG00000231007	pseudogene	8	6	4	12	24	45	10	63	27	0.610281	0.399129	0.306633	0.85821	1.1908	1.79344	0.599778	2.15286	1.40586
CLEC11A	ENSG00000105472	protein_coding	172	297	288	232	235	134	234	70	103	3.62304	4.06835	4.174	4.06298	3.76135	3.06082	3.70734	2.27205	2.86662
SMC2	ENSG00000136824	protein_coding	199	263	282	416	424	773	451	927	464	3.81743	3.90402	4.14533	4.86674	4.56453	5.43854	4.59981	5.69269	4.87536
MYB	ENSG00000118513	protein_coding	8	5	5	36	27	55	16	49	22	0.610281	0.339814	0.374091	1.78172	1.28873	2.00522	0.867717	1.88013	1.22913
C12orf75	ENSG00000235162	protein_coding	869	576	537	257	286	292	329	268	294	5.86288	4.98168	5.03531	4.2022	4.02561	4.08783	4.16667	3.96936	4.2452
PDP2	ENSG00000172840	protein_coding	122	153	263	74	82	227	83	251	90	3.17472	3.19016	4.05057	2.58789	2.42837	3.74864	2.40013	3.88104	2.70027
RP11-495P10.3	ENSG00000224481	lincRNA	55	34	23	13	3	11	4	13	6	2.20792	1.48853	1.23983	0.911132	0.214558	0.680686	0.270461	0.775097	0.450606
PPM1D	ENSG00000170836	protein_coding	674	702	759	239	247	331	354	347	324	5.50342	5.25887	5.52156	4.10333	3.82802	4.25866	4.26664	4.32094	4.37832
NRIP1	ENSG00000180530	protein_coding	509	567	781	215	262	462	236	556	281	5.10861	4.95969	5.5619	3.96	3.90725	4.71819	3.71868	4.9737	4.18347
POLD1	ENSG00000062822	protein_coding	145	234	244	472	452	745	360	472	266	3.39833	3.74736	3.94915	5.04307	4.65301	5.38657	4.28964	4.74555	4.10879
MCM7	ENSG00000166508	protein_coding	1315	1446	1400	3128	2688	4652	3506	3720	2398	6.45208	6.28187	6.39036	7.73381	7.17664	7.99985	7.50564	7.67626	7.2048
COL4A3BP	ENSG00000113163	protein_coding	1247	1376	1816	450	602	990	684	1063	613	6.37638	6.21123	6.76176	4.97634	5.05209	5.78819	5.18027	5.88662	5.26513
MIS18BP1	ENSG00000129534	protein_coding	98	123	134	228	260	380	182	416	262	2.8973	2.91334	3.15921	4.0394	3.89693	4.44808	3.37598	4.57057	4.08821
C5orf34	ENSG00000172244	protein_coding	45	38	46	113	112	161	150	140	105	1.98619	1.59384	1.89662	3.11333	2.80454	3.29635	3.12635	3.1144	2.89059
TBC1D4	ENSG00000136111	protein_coding	1871	1829	2070	815	797	870	951	976	656	6.95592	6.61697	6.94899	5.81255	5.44623	5.60538	5.6445	5.7656	5.36048
BMX	ENSG00000102010	protein_coding	82	162	125	44	84	112	27	145	67	2.67744	3.26382	3.07049	1.99285	2.45674	2.83565	1.2581	3.15927	2.34876
ATP2C2	ENSG00000064270	protein_coding	308	378	368	843	1026	747	1129	802	789	4.41091	4.39772	4.51016	5.86043	5.8032	5.39034	5.88748	5.48807	5.62087
HIST1H2BC	ENSG00000180596	protein_coding	225	303	289	91	127	141	115	113	78	3.98271	4.0955	4.17872	2.84069	2.96127	3.12567	2.79245	2.84456	2.52757
STAG3L4	ENSG00000106610	pseudogene	1323	923	782	452	462	413	684	418	403	6.46073	5.64468	5.56371	4.98254	4.68334	4.56293	5.18027	4.5772	4.67944
POLA2	ENSG00000014138	protein_coding	271	300	308	630	512	1049	713	826	452	4.2355	4.08199	4.26566	5.44862	4.8261	5.87024	5.23856	5.52967	4.83886
PPM1E	ENSG00000175175	protein_coding	62	70	146	25	40	51	34	71	21	2.34506	2.23827	3.26961	1.42938	1.64983	1.9242	1.46082	2.28831	1.19103
STARD4-AS1	ENSG00000246859	antisense	59	75	88	36	85	95	26	199	73	2.28787	2.31727	2.63459	1.78172	2.47072	2.63387	1.22667	3.57149	2.44903
FAM110B	ENSG00000169122	protein_coding	550	609	631	201	247	246	345	252	230	5.21726	5.05958	5.26146	3.8693	3.82802	3.8563	4.23145	3.88639	3.91203
RTKN2	ENSG00000182010	protein_coding	63	73	74	159	167	228	163	252	191	2.36363	2.28619	2.42791	3.55697	3.31122	3.75451	3.23303	3.88639	3.66341
CMBL	ENSG00000164237	protein_coding	4282	4086	3754	1712	1799	1595	2690	1658	1655	8.14384	7.76847	7.80254	6.86984	6.60222	6.46631	7.12583	6.51914	6.67418
SLC39A10	ENSG00000196950	protein_coding	1720	1528	1575	457	691	878	744	1095	783	6.83554	6.36046	6.55838	4.99791	5.2454	5.61831	5.29836	5.9287	5.61008
RP11-430C7.5	ENSG00000240219	lincRNA	47	40	19	27	29	11	127	31	46	2.03334	1.64374	1.08739	1.50018	1.35052	0.680686	2.91583	1.43092	1.93006
BBC3	ENSG00000105327	protein_coding	137	334	267	361	318	124	336	120	146	3.32442	4.22817	4.07104	4.66967	4.16968	2.9628	4.19537	2.91951	3.31048
UGT2B11	ENSG00000213759	protein_coding	55	57	58	84	70	243	83	184	69	2.20792	2.00998	2.14856	2.7419	2.24533	3.83982	2.40013	3.46828	2.38296
RNASEH2A	ENSG00000104889	protein_coding	303	367	287	855	666	978	859	739	554	4.38842	4.35717	4.16926	5.88047	5.19367	5.77092	5.5008	5.37278	5.12312
EHF	ENSG00000135373	protein_coding	1490	2195	3004	951	1492	2628	1156	4021	1600	6.63039	6.87769	7.48261	6.03152	6.33533	7.18029	5.921	7.78798	6.62591
AP003900.6	ENSG00000271308	lincRNA	34	56	39	149	124	106	111	100	132	1.69504	1.99083	1.72639	3.47146	2.93125	2.76761	2.74886	2.69412	3.18039
RAB39B	ENSG00000155961	protein_coding	214	176	184	293	278	94	477	140	228	3.91508	3.3714	3.57212	4.38167	3.98722	2.62107	4.67743	3.1144	3.90027
MBL1P	ENSG00000242600	pseudogene	28	27	19	89	93	49	96	81	67	1.50739	1.28345	1.08739	2.81315	2.57792	1.88192	2.57256	2.44148	2.34876
CDC42BPB	ENSG00000198752	protein_coding	1225	2240	2829	779	1099	1348	838	1703	799	6.35101	6.90672	7.39652	5.74856	5.90065	6.22656	5.46589	6.55736	5.63868
NCR3LG1	ENSG00000188211	protein_coding	27	61	89	47	65	88	28	176	49	1.47359	2.08414	2.64828	2.06468	2.16163	2.54182	1.28886	3.41007	1.99784
MEGF6	ENSG00000162591	protein_coding	85	135	206	100	103	101	50	55	40	2.7213	3.03051	3.72204	2.95852	2.70161	2.70835	1.83892	2.00337	1.78412
TMPRSS11E	ENSG00000087128	protein_coding	11	20	15	37	82	64	16	55	41	0.785772	1.0443	0.916911	1.80987	2.42837	2.17242	0.867717	2.00337	1.8095
MDM2	ENSG00000135679	protein_coding	3368	4660	4200	1551	1654	1548	2170	2022	1813	7.79883	7.95729	7.96382	6.72864	6.48229	6.42366	6.81839	6.80265	6.8045
UBTD1	ENSG00000165886	protein_coding	211	230	235	132	159	112	135	62	70	3.89607	3.72435	3.89851	3.31334	3.24769	2.83565	2.99259	2.135	2.39976
C8orf4	ENSG00000176907	protein_coding	4	5	9	24	52	43	6	19	30	0.337172	0.339814	0.616208	1.39263	1.91815	1.74709	0.388785	1.02829	1.50237
FBXO6	ENSG00000116663	protein_coding	448	443	361	242	214	143	331	149	183	4.93013	4.61657	4.48368	4.12029	3.6367	3.14367	4.17493	3.19419	3.60665
RP11-561E1.1	ENSG00000253643	antisense	5	9	4	14	27	51	19	57	30	0.410447	0.563712	0.306633	0.962181	1.28873	1.9242	0.985077	2.04222	1.50237
TMEM45B	ENSG00000151715	protein_coding	189	205	154	389	538	595	331	459	375	3.74845	3.57159	3.33878	4.77336	4.8951	5.07088	4.17493	4.70678	4.57975
STPG1	ENSG00000001460	protein_coding	407	343	323	116	146	154	201	163	133	4.79642	4.26451	4.33078	3.14681	3.1381	3.23888	3.50605	3.31015	3.19008
SOWAHB	ENSG00000186212	protein_coding	233	307	346	94	111	195	139	171	93	4.02998	4.11332	4.42524	2.88105	2.79346	3.54693	3.02949	3.37245	2.74039
EXOSC8	ENSG00000120699	protein_coding	421	459	423	1111	1084	881	1336	993	1009	4.84348	4.6657	4.70285	6.25268	5.88115	5.62313	6.12657	5.79006	5.9693
SNHG1	ENSG00000255717	processed_transcript	1591	1700	1426	3526	3744	4184	4389	4129	3349	6.72409	6.51257	6.4166	7.90583	7.65187	7.84751	7.82811	7.82605	7.68392
CASC8	ENSG00000246228	antisense	33	41	26	97	121	96	109	81	110	1.66541	1.66806	1.34444	2.9203	2.9006	2.64655	2.72656	2.44148	2.94884
CAMK2N1	ENSG00000162545	protein_coding	2288	2026	1190	4623	3862	2866	4182	2075	2731	7.24408	6.76312	6.15893	8.2952	7.69642	7.30454	7.75872	6.83965	7.39121
SLC38A2	ENSG00000134294	protein_coding	1446	2455	2287	2938	5176	5007	4228	6107	4976	6.58759	7.03789	7.09171	7.64384	8.11714	8.10554	7.77443	8.38866	8.25288
TNFAIP8	ENSG00000145779	protein_coding	1095	1080	1294	482	457	448	800	555	480	6.19125	5.86711	6.27818	5.07241	4.66825	4.67551	5.40049	4.97119	4.92263
GNG7	ENSG00000176533	protein_coding	424	515	511	273	235	177	396	171	202	4.85337	4.82559	4.96595	4.28473	3.76135	3.41971	4.42042	3.37245	3.73798
RP11-958N24.1	ENSG00000183458	pseudogene	7	34	50	61	83	45	19	30	22	0.546696	1.48853	1.98558	2.35943	2.44262	1.79344	0.985077	1.40134	1.22913
BEST4	ENSG00000142959	protein_coding	13	19	9	57	52	20	73	22	42	0.891928	1.00666	0.616208	2.28118	1.91815	1.06777	2.25188	1.13996	1.83443
EVA1B	ENSG00000142694	protein_coding	114	116	122	103	110	69	72	37	28	3.08804	2.84031	3.03966	2.99574	2.78229	2.25757	2.23618	1.59669	1.43875
COBL	ENSG00000106078	protein_coding	721	849	971	307	373	451	363	525	291	5.5986	5.52662	5.87006	4.44585	4.38796	4.68476	4.30101	4.89364	4.23119
OLFM2	ENSG00000105088	protein_coding	346	396	298	175	195	103	305	129	206	4.57129	4.46172	4.22056	3.68405	3.51382	2.73235	4.0637	3.01048	3.76416
VSTM2L	ENSG00000132821	protein_coding	246	195	176	191	187	85	215	65	106	4.10363	3.50565	3.51349	3.80084	3.45878	2.50049	3.59489	2.18793	2.90243
ASTN2	ENSG00000148219	protein_coding	368	445	412	141	158	178	233	208	137	4.65659	4.6228	4.66632	3.39921	3.23955	3.42708	3.70163	3.63004	3.22821
GUSBP3	ENSG00000253203	pseudogene	292	236	201	78	107	132	88	183	99	4.33766	3.75873	3.68931	2.65148	2.74826	3.04174	2.46891	3.46113	2.81745
LTB4R	ENSG00000213903	protein_coding	376	524	440	637	956	938	1305	1510	1041	4.6864	4.84971	4.75756	5.46419	5.70315	5.7118	6.09319	6.38579	6.01363
SKAP2	ENSG00000005020	protein_coding	1039	990	888	355	393	430	495	556	379	6.11658	5.74382	5.74345	4.64645	4.4598	4.61871	4.72881	4.9737	4.59442
SPOCK1	ENSG00000152377	protein_coding	156	177	212	46	78	64	87	116	76	3.49414	3.37879	3.76037	2.04113	2.3699	2.17242	2.45541	2.87716	2.49666
ALDH1A3	ENSG00000184254	protein_coding	1282	1502	1505	543	658	650	603	677	590	6.41584	6.336	6.4935	5.2395	5.17671	5.1948	5.00377	5.24954	5.21142
TRAIP	ENSG00000183763	protein_coding	100	123	114	249	297	361	289	337	252	2.92257	2.91334	2.95407	4.15909	4.07677	4.37755	3.99073	4.2809	4.03543
USP34	ENSG00000115464	protein_coding	888	1147	1596	450	612	874	454	1137	579	5.89355	5.9525	6.57728	4.97634	5.07515	5.61186	4.60898	5.98212	5.18501
COL18A1	ENSG00000182871	protein_coding	175	456	525	474	566	518	242	246	205	3.64598	4.65662	5.00371	5.04898	4.96589	4.87731	3.75218	3.854	3.75766
FIBIN	ENSG00000176971	protein_coding	0	0	2	23	13	5	35	3	26	0	0	0.161448	1.35493	0.761151	0.349418	1.48758	0.219274	1.37221
TBPL1	ENSG00000028839	protein_coding	1759	1624	1340	553	755	704	796	706	675	6.86761	6.44733	6.32794	5.26514	5.36997	5.30691	5.39343	5.3085	5.40068
PLA2G7	ENSG00000146070	protein_coding	122	113	112	31	61	59	27	61	56	3.17472	2.80785	2.93186	1.63213	2.09099	2.08193	1.2581	2.11692	2.14461
PEG3	ENSG00000198300	protein_coding	3259	2018	4082	3573	2926	5768	2252	6787	2456	7.75158	6.75747	7.92287	7.92486	7.29823	8.30897	6.87144	8.54054	7.23905
SLC7A1	ENSG00000139514	protein_coding	976	1487	1331	2259	3751	2874	3520	3056	2842	6.02768	6.3217	6.31834	7.26686	7.65455	7.30854	7.51136	7.39413	7.44835
MYNN	ENSG00000085274	protein_coding	706	716	776	250	334	521	282	484	302	5.5689	5.28662	5.55283	4.16455	4.23665	4.88536	3.9576	4.78044	4.28191
CRISP3	ENSG00000096006	protein_coding	26	95	67	52	143	142	57	157	109	1.43899	2.59605	2.31229	2.17699	3.11158	3.1347	1.97756	3.26159	2.93737
BCAS4	ENSG00000124243	protein_coding	226	189	192	98	67	83	107	79	83	3.9887	3.46459	3.62846	2.93315	2.1957	2.47227	2.70391	2.41212	2.60205
HIST1H3D	ENSG00000197409	protein_coding	70	102	96	29	52	45	45	21	19	2.48732	2.68215	2.74063	1.56766	1.91815	1.79344	1.73104	1.10369	1.11166
SLC38A4	ENSG00000139209	protein_coding	8	22	21	15	43	56	31	76	66	0.610281	1.11677	1.16562	1.01149	1.72173	2.02479	1.3774	2.36692	2.33135
NR4A1	ENSG00000123358	protein_coding	84	152	148	252	385	357	300	341	260	2.70683	3.18174	3.28722	4.17541	4.43149	4.36225	4.04129	4.29705	4.07781
CBLN2	ENSG00000141668	protein_coding	59	37	33	18	40	87	24	124	48	2.28787	1.56822	1.56255	1.15003	1.64983	2.52817	1.16167	2.96065	1.9756
FIGNL1	ENSG00000132436	protein_coding	261	243	236	423	471	759	482	870	418	4.18419	3.79782	3.90422	4.89	4.7101	5.41279	4.69189	5.60296	4.73014
TGFA	ENSG00000163235	protein_coding	131	122	92	34	49	33	50	43	58	3.26639	2.90313	2.68859	1.72373	1.8556	1.48991	1.83892	1.74536	2.18394
SOX9	ENSG00000125398	protein_coding	83	98	65	47	36	37	28	18	24	2.69221	2.63358	2.27748	2.06468	1.54803	1.59834	1.28886	0.989055	1.30244
PPP2R3B	ENSG00000167393	protein_coding	126	217	234	499	515	453	489	347	324	3.21619	3.64694	3.89277	5.12095	4.83423	4.6909	4.71189	4.32094	4.37832
FAM115C	ENSG00000170379	protein_coding	13	28	16	11	68	63	21	42	66	0.891928	1.31459	0.961455	0.803273	2.21243	2.15477	1.05833	1.72162	2.33135
RABEP2	ENSG00000177548	protein_coding	1230	1667	1795	1018	966	919	980	571	504	6.35681	6.4846	6.74513	6.12828	5.71787	5.68285	5.68699	5.0109	4.99076
HSDL2	ENSG00000119471	protein_coding	2700	2663	2348	1081	1105	1199	1331	1159	1014	7.4815	7.15436	7.12941	6.21371	5.90837	6.05997	6.12124	6.00934	5.97631
MIR210HG	ENSG00000247095	lincRNA	205	313	270	260	533	480	114	308	367	3.85729	4.13964	4.08621	4.21804	4.88208	4.77128	2.78168	4.15805	4.54995
INSIG1	ENSG00000186480	protein_coding	1471	1899	2052	863	1879	3358	1036	3382	2024	6.61207	6.67062	6.93649	5.89368	6.66436	7.53177	5.76564	7.53954	6.96198
SH3PXD2A	ENSG00000107957	protein_coding	35	44	36	103	78	41	172	45	64	1.72408	1.73865	1.64679	2.99574	2.3699	1.69919	3.30251	1.79169	2.29589
LDHAP4	ENSG00000214110	pseudogene	84	131	141	84	167	278	54	226	144	2.70683	2.9925	3.22463	2.7419	3.31122	4.02121	1.91976	3.74047	3.2926
LGALS3BP	ENSG00000108679	protein_coding	617	761	491	1657	1446	1039	1088	548	795	5.37888	5.37237	4.91023	6.82314	6.29072	5.85666	5.83503	4.95346	5.63158
RP11-304L19.5	ENSG00000260260	lincRNA	200	580	353	616	742	335	761	259	420	3.82415	4.99135	4.45281	5.41695	5.34552	4.27509	5.33014	3.92328	4.73677
RP11-206M11.7	ENSG00000244468	antisense	44	56	67	98	122	245	77	150	88	1.96202	1.99083	2.31229	2.93315	2.91089	3.85083	2.31302	3.20279	2.67288
CYP1A1	ENSG00000140465	protein_coding	89	38	25	8	18	21	30	16	25	2.77778	1.59384	1.31041	0.624671	0.972391	1.105	1.34849	0.907238	1.33774
PTPRB	ENSG00000127329	protein_coding	18	16	19	57	71	56	21	39	71	1.12747	0.887446	1.08739	2.28118	2.2615	2.02479	1.05833	1.64797	2.41637
CDC25A	ENSG00000164045	protein_coding	167	142	171	297	211	524	302	473	193	3.58398	3.09472	3.4756	4.4003	3.61798	4.89336	4.05029	4.74849	3.67726
ZNF358	ENSG00000198816	protein_coding	745	828	647	866	776	404	969	273	489	5.64488	5.49128	5.29665	5.8986	5.4086	4.5325	5.67102	3.99434	4.94856
ITPRIP	ENSG00000148841	protein_coding	63	120	85	153	302	256	197	212	216	2.36363	2.88249	2.59273	3.50628	4.09944	3.90989	3.47962	3.65532	3.82763
HSD17B4	ENSG00000133835	protein_coding	12226	11686	10788	4160	5147	5183	6303	6047	4861	9.65412	9.28018	9.32125	8.14347	8.10907	8.1552	8.34833	8.37446	8.21926
GGT1	ENSG00000100031	protein_coding	336	577	589	1002	1402	1463	1084	908	784	4.53078	4.98411	5.16477	6.10576	6.24671	6.34316	5.82981	5.6634	5.61189
CDT1	ENSG00000167513	protein_coding	228	185	200	561	391	569	483	270	276	4.00062	3.43655	3.68268	5.28532	4.45277	5.00838	4.69476	3.97941	4.159
ATP8B1	ENSG00000081923	protein_coding	2293	2245	2480	745	1186	1269	976	1350	1092	7.24721	6.90991	7.20777	5.6854	6.00879	6.14063	5.6812	6.22624	6.08159
TMEM14A	ENSG00000096092	protein_coding	2149	1717	1706	694	861	812	1004	849	891	7.15427	6.52677	6.67247	5.58515	5.5552	5.50796	5.72122	5.56845	5.79291
CCL5	ENSG00000161570	protein_coding	10	10	10	36	47	66	16	27	42	0.729614	0.61465	0.670882	1.78172	1.81234	2.20708	0.867717	1.30878	1.83443
WDR72	ENSG00000166415	protein_coding	1240	998	902	432	465	449	649	480	431	6.36835	5.75522	5.7656	4.91936	4.69231	4.6786	5.10664	4.7689	4.77268
PRR22	ENSG00000212123	protein_coding	20	38	29	99	112	65	95	47	55	1.21188	1.59384	1.44198	2.94589	2.80454	2.18986	2.56	1.83659	2.12454
KB-1836B5.1	ENSG00000260949	sense_overlapping	11	18	11	46	77	25	60	32	47	0.785772	0.968006	0.723559	2.04113	2.3549	1.24503	2.03312	1.45991	1.95301
ARHGAP28	ENSG00000088756	protein_coding	290	213	342	102	145	223	104	308	182	4.32824	3.62226	4.40925	2.98344	3.12931	3.72492	2.66926	4.15805	3.59939
CHTF18	ENSG00000127586	protein_coding	244	430	502	830	789	1090	570	559	361	4.09254	4.57537	4.94114	5.83839	5.43201	5.92462	4.92517	4.98122	4.52719
SLC2A3	ENSG00000059804	protein_coding	24	39	82	9	28	35	9	55	30	1.36719	1.619	2.54961	0.686694	1.31995	1.54514	0.549851	2.00337	1.50237
ERO1L	ENSG00000197930	protein_coding	340	497	494	544	1094	1192	536	1114	1009	4.54712	4.7761	4.91872	5.24208	5.89418	6.05165	4.83945	5.95311	5.9693
PCDHGC3	ENSG00000240184	protein_coding	63	135	125	61	83	213	51	206	86	2.36363	3.03051	3.07049	2.35943	2.44262	3.66384	1.85956	3.61723	2.64496
TRIP13	ENSG00000071539	protein_coding	319	333	331	643	634	1022	579	1011	626	4.4592	4.22408	4.36434	5.47741	5.12461	5.83327	4.94703	5.81551	5.29462
SV2C	ENSG00000122012	protein_coding	12	41	33	40	92	84	75	90	83	0.839826	1.66806	1.56255	1.89114	2.56495	2.48645	2.28277	2.56667	2.60205
F8	ENSG00000185010	protein_coding	419	462	399	229	211	153	363	170	178	4.83685	4.67473	4.62191	4.04533	3.61798	3.23048	4.30101	3.36481	3.57
USP9Y	ENSG00000114374	protein_coding	6328	7064	6705	2127	3401	3010	3027	4328	3475	8.70565	8.55547	8.6365	7.18057	7.51398	7.37483	7.29496	7.89366	7.73695
LRRC36	ENSG00000159708	protein_coding	13	30	12	46	66	39	82	39	71	0.891928	1.37493	0.77438	2.04113	2.17877	1.64964	2.38597	1.64797	2.41637
FLRT1	ENSG00000126500	protein_coding	7	37	33	47	97	59	67	33	62	0.546696	1.56822	1.56255	2.06468	2.62868	2.08193	2.15502	1.48832	2.25953
LINC00669	ENSG00000267374	lincRNA	1	5	4	35	31	31	24	33	20	0.0919632	0.339814	0.306633	1.75302	1.40976	1.43247	1.16167	1.48832	1.15189
IGF2R	ENSG00000197081	protein_coding	9337	9861	13761	4070	5706	9657	4830	11631	5706	9.26575	9.03563	9.67192	8.11203	8.2573	9.05065	7.96566	9.31605	8.44977
ZWILCH	ENSG00000174442	protein_coding	218	254	283	400	427	853	428	784	425	3.94004	3.8572	4.15014	4.81214	4.57428	5.5775	4.52749	5.45606	4.7532
PRIM1	ENSG00000198056	protein_coding	101	120	96	239	209	347	215	318	233	2.93504	2.88249	2.74063	4.10333	3.60537	4.32328	3.59489	4.2016	3.92949
ORM1	ENSG00000229314	protein_coding	86	40	63	27	21	38	52	24	11	2.73563	1.64374	2.24181	1.50018	1.08572	1.62422	1.87991	1.20988	0.741684
ISG15	ENSG00000187608	protein_coding	393	737	643	933	821	621	840	271	351	4.74777	5.32727	5.28794	6.00437	5.48806	5.13079	5.46925	3.9844	4.48845
EMC3-AS1	ENSG00000180385	pseudogene	129	140	120	281	337	378	270	404	275	3.24652	3.07666	3.01873	4.32429	4.24887	4.44081	3.89899	4.53014	4.15406
NOSTRIN	ENSG00000163072	protein_coding	69	145	112	241	251	270	237	282	274	2.47029	3.12138	2.93186	4.11466	3.84958	3.98172	3.72432	4.03825	4.1491
CHAF1A	ENSG00000167670	protein_coding	241	347	340	733	606	893	665	850	488	4.07575	4.28037	4.40119	5.66243	5.06136	5.64226	5.14076	5.57011	4.9457
LARP6	ENSG00000166173	protein_coding	304	282	271	366	320	155	593	140	247	4.39295	3.99815	4.09123	4.68874	4.17822	3.24723	4.9804	3.1144	4.0083
ACSL6	ENSG00000164398	protein_coding	179	142	140	68	74	46	77	61	62	3.67601	3.09472	3.21547	2.48692	2.30896	1.81608	2.31302	2.11692	2.25953
MAPK6	ENSG00000069956	protein_coding	1809	2583	2878	960	1229	1299	2994	3479	2261	6.9077	7.11067	7.42115	6.0449	6.05938	6.17387	7.27925	7.58012	7.12052
NCAPD2	ENSG00000010292	protein_coding	844	1089	1016	1432	1800	2920	1472	3147	1836	5.8215	5.87888	5.93432	6.6146	6.60302	7.3313	6.26452	7.43622	6.82253
CTD-2227E11.1	ENSG00000270933	lincRNA	55	93	52	119	211	165	179	152	193	2.20792	2.57047	2.02809	3.17953	3.61798	3.32819	3.35433	3.21983	3.67726
MESP1	ENSG00000166823	protein_coding	581	551	647	426	441	348	396	187	239	5.2943	4.91974	5.29665	4.89985	4.6189	4.32723	4.42042	3.48952	3.96379
DLGAP1-AS2	ENSG00000262001	antisense	70	97	84	217	211	107	264	121	190	2.48732	2.62117	2.5785	3.9725	3.61798	2.77917	3.86876	2.92991	3.65643
F5	ENSG00000198734	protein_coding	143	190	312	231	341	510	374	692	354	3.3802	3.47152	4.28332	4.05712	4.265	4.85563	4.34192	5.28034	4.50018
PRDX5	ENSG00000126432	protein_coding	6599	6499	5228	5890	4682	2951	8331	2569	3588	8.76601	8.43554	8.27855	8.64365	7.97298	7.34644	8.7497	7.14532	7.7829
PARK2	ENSG00000185345	protein_coding	64	57	38	24	24	9	21	10	20	2.38196	2.00998	1.70034	1.39263	1.1908	0.578488	1.05833	0.62962	1.15189
CLU	ENSG00000120885	protein_coding	144	253	125	434	469	278	374	228	314	3.38929	3.8519	3.07049	4.9258	4.7042	4.02121	4.34192	3.75223	4.33529
CSNK1A1	ENSG00000113712	protein_coding	1050	1571	2115	624	779	1430	740	1595	714	6.13156	6.40001	6.97977	5.43513	5.41404	6.31065	5.29078	6.46388	5.47985
MUC20	ENSG00000176945	protein_coding	162	145	90	275	330	208	402	245	295	3.54384	3.12138	2.66184	4.29472	4.2202	3.63231	4.44111	3.84853	4.24984
MCM3	ENSG00000112118	protein_coding	787	760	745	1579	1262	2295	1952	1957	1322	5.72247	5.37052	5.49529	6.75421	6.09704	6.98627	6.66707	6.75594	6.35363
CSPG4P11	ENSG00000259726	pseudogene	7	8	5	9	22	32	5	54	32	0.546696	0.51091	0.374091	0.686694	1.1216	1.46147	0.330836	1.98355	1.56329
ZSCAN12	ENSG00000158691	protein_coding	390	389	307	128	169	175	172	163	137	4.73713	4.43717	4.26121	3.27348	3.32667	3.40485	3.30251	3.31015	3.22821
HOXC13	ENSG00000123364	protein_coding	348	372	349	172	165	146	195	130	148	4.57925	4.37574	4.43712	3.66106	3.2956	3.17027	3.46623	3.02024	3.32814
PKD1	ENSG00000008710	protein_coding	916	1694	1685	3015	4335	2603	2866	1880	2244	5.9376	6.50752	6.65477	7.68098	7.86235	7.1666	7.21662	6.69857	7.10971
PIM1	ENSG00000137193	protein_coding	58	68	41	167	152	154	121	135	125	2.26829	2.20541	1.77711	3.62191	3.18972	3.23888	2.85546	3.06809	3.11066
RP11-439L18.3	ENSG00000229017	antisense	16	12	6	45	49	12	60	21	26	1.03781	0.711427	0.438535	2.01719	1.8556	0.729193	2.03312	1.10369	1.37221
PGBD4	ENSG00000182405	protein_coding	54	63	88	24	35	81	22	117	44	2.18722	2.11985	2.63459	1.39263	1.52142	2.44349	1.0936	2.88787	1.88304
MTBP	ENSG00000172167	protein_coding	49	48	53	88	141	158	120	190	120	2.07901	1.82769	2.04888	2.79918	3.09362	3.272	2.84515	3.51045	3.05871
CBX2	ENSG00000173894	protein_coding	244	356	313	637	738	896	603	820	592	4.09254	4.31544	4.2877	5.46419	5.33791	5.647	5.00377	5.51938	5.21617
RUNX2	ENSG00000124813	protein_coding	22	18	32	42	60	89	39	98	75	1.29162	0.968006	1.53334	1.94289	2.07278	2.55533	1.58995	2.66951	2.48096
C1orf112	ENSG00000000460	protein_coding	67	94	81	97	138	274	123	283	147	2.4356	2.58331	2.53495	2.9203	3.06626	4.0016	2.87587	4.04304	3.31934
TMEM45A	ENSG00000181458	protein_coding	17	13	9	22	54	48	22	70	49	1.08334	0.757486	0.616208	1.31621	1.95839	1.8603	1.0936	2.27205	1.99784
AP001258.4	ENSG00000245571	lincRNA	837	546	464	227	281	313	343	287	311	5.8097	4.90702	4.83142	4.03344	4.00174	4.18232	4.22351	4.06207	4.32213
ZNF519	ENSG00000175322	protein_coding	52	57	42	99	109	166	99	187	124	2.1449	2.00998	1.80182	2.94589	2.77104	3.33605	2.60959	3.48952	3.10042
ODF3B	ENSG00000177989	protein_coding	92	138	108	178	152	62	179	53	59	2.81873	3.05838	2.88637	3.70668	3.18972	2.1369	3.35433	1.96345	2.20321
ACSL5	ENSG00000197142	protein_coding	6	18	9	31	66	57	23	33	35	0.48018	0.968006	0.616208	1.63213	2.17877	2.04409	1.12804	1.48832	1.65011
RASD1	ENSG00000108551	protein_coding	50	86	53	163	228	96	148	106	128	2.10131	2.47721	2.04888	3.58981	3.72099	2.64655	3.10922	2.76551	3.14096
SHMT2	ENSG00000182199	protein_coding	3215	4484	3715	8406	8841	6997	12326	7005	7693	7.73206	7.90198	7.78754	9.15572	8.88736	8.58684	9.31376	8.58603	8.87977
NPW	ENSG00000183971	protein_coding	23	36	27	76	111	38	90	50	85	1.3299	1.54214	1.37769	2.62004	2.79346	1.62422	2.49553	1.90141	2.6308
HCG27	ENSG00000206344	protein_coding	12	17	13	43	40	56	53	81	45	0.839826	0.928288	0.823472	1.96809	1.64983	2.02479	1.89997	2.44148	1.90674
HIST1H3E	ENSG00000196966	protein_coding	104	143	159	27	67	74	53	83	72	2.97182	3.10366	3.38039	1.50018	2.1957	2.33796	1.89997	2.47025	2.43279
SOCS7	ENSG00000174111	protein_coding	25	38	85	25	32	64	21	111	43	1.40353	1.59384	2.59273	1.42938	1.4385	2.17242	1.05833	2.82241	1.85894
CADPS2	ENSG00000081803	protein_coding	174	271	287	127	230	491	140	448	179	3.63838	3.9444	4.16926	3.26334	3.73263	4.80278	3.03857	4.67314	3.57741
LAMB3	ENSG00000196878	protein_coding	12	33	37	81	105	59	54	56	62	0.839826	1.46096	1.67381	2.6974	2.72513	2.08193	1.91976	2.02293	2.25953
ENG	ENSG00000106991	protein_coding	37	48	39	84	150	71	175	101	74	1.78045	1.82769	1.72639	2.7419	3.17271	2.29026	3.32495	2.70626	2.46508
LEPREL1	ENSG00000090530	protein_coding	166	145	140	33	89	109	67	75	63	3.57604	3.12138	3.21547	1.69384	2.52532	2.80203	2.15502	2.35154	2.27782
RP1-239B22.5	ENSG00000260196	antisense	63	102	47	138	221	124	211	154	158	2.36363	2.68215	1.91938	3.37115	3.67946	2.9628	3.57006	3.23668	3.41335
RP11-14N7.2	ENSG00000232527	lincRNA	834	645	580	340	301	318	361	310	302	5.80461	5.14002	5.14317	4.5867	4.09493	4.20393	4.29344	4.16687	4.28191
TMEM97	ENSG00000109084	protein_coding	743	985	907	835	1240	2837	1079	2280	1373	5.64108	5.73665	5.77343	5.84691	6.07205	7.28996	5.82326	6.97444	6.40758
EPDR1	ENSG00000086289	protein_coding	229	210	227	54	127	150	104	102	106	4.00654	3.60347	3.85194	2.21957	2.96127	3.20498	2.66926	2.71831	2.90243
BEX2	ENSG00000133134	protein_coding	897	936	727	1252	955	504	1984	581	756	5.90786	5.66446	5.4608	6.42292	5.70166	4.83915	6.6903	5.03518	5.56051
LGI2	ENSG00000153012	protein_coding	35	48	40	78	96	162	49	117	92	1.72408	1.82769	1.75197	2.65148	2.61616	3.30438	1.81798	2.88787	2.72714
CTA-250D10.23	ENSG00000260655	lincRNA	5	3	6	38	35	28	36	33	17	0.410447	0.213323	0.438535	1.83747	1.52142	1.34179	1.51386	1.48832	1.02768
NUS1P1	ENSG00000235636	pseudogene	23	64	50	8	27	50	13	59	16	1.3299	2.13737	1.98558	0.624671	1.28873	1.90322	0.739959	2.08005	0.983778
PTPRJ	ENSG00000149177	protein_coding	249	346	573	201	320	493	189	678	297	4.12011	4.27643	5.12616	3.8693	4.17822	4.80843	3.42528	5.25162	4.25908
OPLAH	ENSG00000178814	protein_coding	339	491	644	827	661	557	498	282	243	4.54305	4.75922	5.29012	5.83326	5.18309	4.9786	4.7372	4.03825	3.98622
BCAS1	ENSG00000064787	protein_coding	517	627	675	304	383	282	284	245	224	5.13047	5.10036	5.35625	4.43233	4.42433	4.04056	3.96714	3.84853	3.87646
ACPP	ENSG00000014257	protein_coding	2981	4202	3860	1680	2585	3043	1251	2235	1665	7.62357	7.80867	7.84254	6.84286	7.12067	7.39047	6.03314	6.94591	6.68279
ANXA2	ENSG00000182718	protein_coding	10	6	75	29	25	21	16	15	15	0.729614	0.399129	2.4437	1.56766	1.22419	1.105	0.867717	0.864522	0.938501
SYCE2	ENSG00000161860	protein_coding	33	22	21	52	72	62	95	103	76	1.66541	1.11677	1.16562	2.17699	2.2775	2.1369	2.56	2.73025	2.49666
RAD54B	ENSG00000197275	protein_coding	33	50	46	103	122	124	103	159	101	1.66541	1.87024	1.89662	2.99574	2.91089	2.9628	2.65752	3.27796	2.84224
NOMO2	ENSG00000185164	protein_coding	174	277	340	101	157	369	126	321	160	3.63838	3.97397	4.40119	2.97103	3.23136	4.40767	2.90595	4.21442	3.4298
CYFIP2	ENSG00000055163	protein_coding	2014	2172	2431	931	941	1013	1256	1126	900	7.06135	6.86262	7.17918	6.00133	5.68077	5.82073	6.0388	5.96832	5.80715
ZNF385B	ENSG00000144331	protein_coding	40	43	65	30	32	85	24	137	52	1.86107	1.7155	2.27748	1.60026	1.4385	2.50049	1.16167	3.08679	2.06258
HIST1H1C	ENSG00000187837	protein_coding	3769	3058	2627	1470	1695	1329	1946	1401	1383	7.96043	7.35259	7.2903	6.65201	6.51722	6.20636	6.66268	6.27904	6.41793
FBXO36	ENSG00000153832	protein_coding	114	124	112	49	62	36	111	39	45	3.08804	2.92347	2.93186	2.11066	2.10898	1.57198	2.74886	1.64797	1.90674
SERPINB5	ENSG00000206075	protein_coding	97	154	127	50	56	32	80	56	47	2.8845	3.19854	3.09068	2.13311	1.99753	1.46147	2.35723	2.02293	1.95301
RASSF3	ENSG00000153179	protein_coding	12788	11468	12805	4670	5206	5445	7555	7793	6006	9.71888	9.25305	9.56817	8.30975	8.12545	8.22611	8.60899	8.73944	8.52349
CES3	ENSG00000172828	protein_coding	43	79	62	162	202	86	151	124	128	1.93743	2.3775	2.22363	3.58167	3.56032	2.5144	3.13484	2.96065	3.14096
YJEFN3	ENSG00000250067	protein_coding	485	900	665	988	1404	942	2032	1594	1584	5.041	5.60901	5.33525	6.08576	6.24874	5.71782	6.72446	6.46298	6.61156
ATF3	ENSG00000162772	protein_coding	470	893	599	1403	1547	819	1716	778	1095	4.99708	5.59798	5.18838	6.58539	6.38692	5.52007	6.48312	5.44523	6.08549
NBEA	ENSG00000172915	protein_coding	114	122	165	49	64	54	50	54	48	3.08804	2.90313	3.42878	2.11066	2.14429	1.98539	1.83892	1.98355	1.9756
CMTM8	ENSG00000170293	protein_coding	163	84	89	38	64	53	39	51	48	3.55196	2.44942	2.64828	1.83747	2.14429	1.96528	1.58995	1.92239	1.9756
ADAMTS7	ENSG00000136378	protein_coding	139	273	295	94	143	105	83	119	98	3.34325	3.95432	4.20675	2.88105	3.11158	2.75595	2.40013	2.90904	2.80489
RNF150	ENSG00000170153	protein_coding	413	484	584	171	238	267	205	288	203	4.81678	4.73928	5.15281	3.65332	3.77831	3.96662	3.53199	4.06679	3.74457
ANXA4	ENSG00000196975	protein_coding	1423	1569	1482	577	736	680	764	718	608	6.5647	6.3982	6.47153	5.32487	5.33409	5.25815	5.33567	5.3322	5.25362
PELI2	ENSG00000139946	protein_coding	479	294	228	215	213	126	304	145	198	5.02359	4.05458	3.85785	3.96	3.63049	2.98294	4.05924	3.15927	3.7113
AC027612.6	ENSG00000143429	pseudogene	1072	630	645	526	438	430	464	344	316	6.16105	5.10705	5.2923	5.19484	4.60945	4.61871	4.63914	4.30905	4.344
LIX1L	ENSG00000152022	protein_coding	305	400	314	142	173	99	233	181	176	4.39746	4.47557	4.29206	3.40844	3.35709	2.68395	3.70163	3.44673	3.55508
PRDX4	ENSG00000123131	protein_coding	1100	1915	1503	2239	3620	3725	3417	3604	3562	6.19774	6.6826	6.4916	7.25411	7.60353	7.68064	7.46875	7.63078	7.77246
HSD17B11	ENSG00000198189	protein_coding	42	80	64	68	151	168	76	180	153	1.91243	2.39218	2.25975	2.48692	3.18124	3.35162	2.29798	3.43947	3.37137
SNN	ENSG00000184602	protein_coding	1455	1439	1516	587	647	828	839	750	541	6.59645	6.27496	6.50389	5.34904	5.15307	5.53549	5.46757	5.39358	5.08985
RP11-506K6.4	ENSG00000272320	antisense	6	15	39	35	29	50	5	40	30	0.48018	0.845413	1.72639	1.75302	1.35052	1.90322	0.330836	1.67294	1.50237
RP11-1033A18.1	ENSG00000224411	pseudogene	61	99	145	54	43	108	36	135	56	2.32625	2.64587	3.26073	2.21957	1.72173	2.79065	1.51386	3.06809	2.14461
KCNG1	ENSG00000026559	protein_coding	209	244	202	515	429	197	467	175	254	3.88326	3.80332	3.69592	5.16519	4.58074	3.5604	4.64807	3.40262	4.04614
C7orf73	ENSG00000243317	protein_coding	1290	1274	1163	501	506	536	1264	969	942	6.42471	6.10167	6.12629	5.12656	4.80969	4.92494	6.04782	5.75541	5.87181
ABHD2	ENSG00000140526	protein_coding	18309	20398	30956	7734	11155	17550	12584	20891	11445	10.2361	10.0828	10.8406	9.03574	9.22214	9.91125	9.34359	10.16	9.45186
COMTD1	ENSG00000165644	protein_coding	79	131	150	273	260	234	274	146	91	2.63221	2.9925	3.30461	4.28473	3.89693	3.78925	3.91879	3.16808	2.71377
HLA-DMA	ENSG00000204257	protein_coding	209	421	313	475	817	664	594	773	764	3.88326	4.54615	4.2877	5.05193	5.48117	5.22471	4.98275	5.43614	5.57538
KPNA2	ENSG00000182481	protein_coding	1087	1237	1199	1674	1798	3893	1736	3194	1948	6.18082	6.05978	6.16965	6.83774	6.60143	7.74398	6.49965	7.45748	6.90722
TRIAP1	ENSG00000170855	protein_coding	1349	1868	1674	604	678	891	947	785	673	6.48849	6.64711	6.64542	5.38923	5.21873	5.63909	5.63855	5.45785	5.3965
GPR19	ENSG00000183150	protein_coding	0	3	2	16	19	20	11	41	26	0	0.213323	0.161448	1.05916	1.01117	1.06777	0.648034	1.69748	1.37221
TMPRSS13	ENSG00000137747	protein_coding	78	118	69	213	290	124	192	151	183	2.61681	2.86156	2.34628	3.94738	4.04442	2.9628	3.4459	3.21134	3.60665
ZFX	ENSG00000005889	protein_coding	813	645	818	238	361	425	369	583	443	5.76848	5.14002	5.6273	4.09764	4.34307	4.60252	4.32347	5.03998	4.81087
HAUS5	ENSG00000249115	protein_coding	227	357	372	684	704	890	702	731	601	3.99467	4.31928	4.52507	5.56465	5.27159	5.6375	5.21672	5.35745	5.23735
SCNN1B	ENSG00000168447	protein_coding	20	16	8	67	58	21	26	25	33	1.21188	0.887446	0.559381	2.46938	2.03565	1.105	1.22667	1.2436	1.59282
FRMD3	ENSG00000172159	protein_coding	89	95	95	28	43	37	37	37	25	2.77778	2.59605	2.7278	1.53431	1.72173	1.59834	1.53967	1.59669	1.33774
LYRM9	ENSG00000232859	protein_coding	208	178	131	203	196	75	309	93	154	3.87681	3.38614	3.13024	3.88261	3.52056	2.35352	4.08138	2.6061	3.37987
S100A14	ENSG00000189334	protein_coding	2	1	2	39	17	22	24	12	12	0.178414	0.0746679	0.161448	1.86456	0.932545	1.1413	1.16167	0.728216	0.793462
MTX3	ENSG00000177034	protein_coding	106	192	243	76	134	202	91	327	121	2.99582	3.48527	3.94361	2.62004	3.02896	3.59353	2.50866	4.23971	3.06925
C16orf45	ENSG00000166780	protein_coding	114	165	102	133	84	49	151	46	67	3.08804	3.28756	2.81534	3.32314	2.45674	1.88192	3.13484	1.81431	2.34876
FAM72A	ENSG00000196550	protein_coding	17	28	17	35	46	88	39	85	65	1.08334	1.31459	1.00466	1.75302	1.79022	2.54182	1.58995	2.49847	2.31373
RP4-740C4.6	ENSG00000269896	processed_transcript	70	103	93	159	155	68	310	118	156	2.48732	2.69404	2.70178	3.55697	3.21485	2.24093	4.08576	2.89849	3.3967
H2AFX	ENSG00000188486	protein_coding	627	740	727	1731	1579	1973	1554	1289	1141	5.40152	5.33299	5.4608	6.88563	6.41611	6.77002	6.34174	6.16045	6.144
FANCB	ENSG00000181544	protein_coding	12	13	13	34	40	51	32	86	28	0.839826	0.757486	0.823472	1.72373	1.64983	1.9242	1.40575	2.51237	1.43875
MACROD1	ENSG00000133315	protein_coding	321	317	301	309	210	197	312	109	134	4.46781	4.15693	4.23424	4.45479	3.61169	3.5604	4.0945	2.79992	3.19971
EMP1	ENSG00000134531	protein_coding	4	12	22	27	50	70	19	29	21	0.337172	0.711427	1.2032	1.50018	1.87675	2.27401	0.985077	1.37114	1.19103
CITED4	ENSG00000179862	protein_coding	151	131	144	119	108	61	126	44	57	3.45138	2.9925	3.25179	3.17953	2.7597	2.11881	2.90595	1.76871	2.16441
SLC6A6	ENSG00000131389	protein_coding	207	323	336	89	165	171	99	197	166	3.87033	4.18248	4.38493	2.81315	3.2956	3.37468	2.60959	3.55815	3.47806
ZNF833P	ENSG00000197332	lincRNA	10	11	12	41	36	55	33	56	47	0.729614	0.66385	0.77438	1.91725	1.54803	2.00522	1.43354	2.02293	1.95301
WWC2	ENSG00000151718	protein_coding	118	127	163	52	54	70	42	81	56	3.13203	2.95346	3.41283	2.17699	1.95839	2.27401	1.66222	2.44148	2.14461
ID3	ENSG00000117318	protein_coding	27	63	81	96	104	160	49	59	46	1.47359	2.11985	2.53495	2.90733	2.71342	3.28828	1.81798	2.08005	1.93006
RP11-32B5.1	ENSG00000237161	pseudogene	133	200	253	72	121	153	61	199	136	3.28599	3.539	3.99808	2.55501	2.9006	3.23048	2.05118	3.57149	3.21877
IDI1	ENSG00000067064	protein_coding	2636	2106	2310	932	1077	1846	1133	1482	1004	7.44709	6.81849	7.10604	6.00285	5.87197	6.67494	5.89249	6.35911	5.96224
JAK2	ENSG00000096968	protein_coding	654	608	631	265	259	282	360	321	276	5.46094	5.05728	5.26146	4.24406	3.89175	4.04056	4.28964	4.21442	4.159
NCOA2	ENSG00000140396	protein_coding	1549	1614	1967	661	763	928	772	1138	773	6.68586	6.43852	6.87597	5.51636	5.38481	5.69663	5.35033	5.98337	5.59192
PTCH2	ENSG00000117425	protein_coding	69	93	84	138	221	144	313	181	198	2.47029	2.57047	2.5785	3.37115	3.67946	3.15259	4.09884	3.44673	3.7113
FAM173A	ENSG00000103254	protein_coding	139	175	218	276	196	185	249	66	118	3.34325	3.36398	3.7977	4.29969	3.52056	3.47764	3.79031	2.20515	3.0374
RGAG4	ENSG00000242732	protein_coding	144	150	141	63	66	54	59	57	57	3.38929	3.16475	3.22463	2.39702	2.17877	1.98539	2.01484	2.04222	2.16441
NKPD1	ENSG00000179846	protein_coding	88	129	150	87	75	56	73	34	42	2.76386	2.97312	3.30461	2.78507	2.32444	2.02479	2.25188	1.51618	1.83443
PNMA2	ENSG00000240694	protein_coding	30	25	25	4	7	3	0	3	3	1.57269	1.21907	1.31041	0.345884	0.458535	0.219621	0	0.219274	0.242825
RP11-61J19.4	ENSG00000260805	lincRNA	166	164	149	104	91	49	140	66	64	3.57604	3.27969	3.29594	3.00794	2.55186	1.88192	3.03857	2.20515	2.29589
TIMELESS	ENSG00000111602	protein_coding	679	933	861	1314	1532	2407	1484	2480	1508	5.51385	5.65992	5.69975	6.49186	6.37303	7.05448	6.27608	7.09482	6.54137
NT5C2	ENSG00000076685	protein_coding	988	1397	1492	448	717	969	554	1186	603	6.04504	6.23279	6.48112	4.97012	5.29731	5.75783	4.88547	6.04205	5.24202
COQ10A	ENSG00000135469	protein_coding	605	366	296	217	274	162	339	207	200	5.35123	4.35342	4.21137	3.9725	3.96764	3.30438	4.20749	3.62365	3.7247
RELN	ENSG00000189056	protein_coding	360	318	302	194	166	126	320	143	145	4.62615	4.16122	4.23877	3.82172	3.30343	2.98294	4.12891	3.14149	3.30156
DDX11	ENSG00000013573	protein_coding	625	736	691	1421	1533	1913	1532	1754	1326	5.39702	5.32536	5.38923	6.60359	6.37396	6.72588	6.32142	6.59949	6.35793
FADS2	ENSG00000134824	protein_coding	8585	12740	12446	10386	20616	29540	9134	23255	16005	9.14481	9.40457	9.5272	9.46039	10.1071	10.6618	8.88216	10.3145	9.93508
RP11-274B21.1	ENSG00000242588	pseudogene	54	74	137	65	101	110	26	132	84	2.18722	2.30182	3.18761	2.43365	2.67771	2.81332	1.22667	3.03957	2.6165
CDKN2B-AS1	ENSG00000240498	antisense	1	4	3	25	21	20	28	37	26	0.0919632	0.277954	0.235866	1.42938	1.08572	1.06777	1.28886	1.59669	1.37221
IER3IP1	ENSG00000134049	protein_coding	293	306	246	574	625	651	798	634	666	4.34235	4.10888	3.96017	5.31753	5.10458	5.19695	5.39697	5.15744	5.38177
ATF4	ENSG00000128272	protein_coding	8130	6755	5284	12659	12729	6476	17939	7934	10821	9.06639	8.49112	8.29387	9.74555	9.41227	8.47551	9.85444	8.76525	9.3711
RP11-449P15.2	ENSG00000273151	antisense	163	295	261	89	189	202	91	329	202	3.55196	4.05918	4.04023	2.81315	3.47274	3.59353	2.50866	4.24804	3.73798
AC129492.6	ENSG00000214999	protein_coding	5	19	13	2	16	27	10	58	29	0.410447	1.00666	0.823472	0.183283	0.891567	1.31025	0.599778	2.06126	1.47091
RHOU	ENSG00000116574	protein_coding	1180	1175	1228	353	566	782	658	758	569	6.29769	5.98674	6.20366	4.63863	4.96589	5.45486	5.12593	5.40853	5.16057
EBP	ENSG00000147155	protein_coding	1024	1262	1176	1324	2181	3656	1580	2957	2096	6.09591	6.08822	6.1421	6.50267	6.87741	7.6538	6.36538	7.34691	7.01202
ZNF778	ENSG00000170100	protein_coding	73	94	164	50	65	114	45	157	49	2.53725	2.58331	3.42083	2.13311	2.16163	2.85763	1.73104	3.26159	1.99784
COL7A1	ENSG00000114270	protein_coding	396	496	503	1011	1262	756	1277	948	961	4.75833	4.7733	4.94392	6.11847	6.09704	5.40721	6.06236	5.72439	5.90013
HIPK3	ENSG00000110422	protein_coding	1201	1263	1385	433	540	646	759	813	612	6.32282	6.08935	6.37501	4.92258	4.90027	5.18614	5.32644	5.50728	5.26283
ANKRD18EP	ENSG00000217165	pseudogene	63	47	112	37	38	69	26	83	23	2.36363	1.80594	2.93186	1.80987	1.59983	2.25757	1.22667	2.47025	1.26625
REEP4	ENSG00000168476	protein_coding	534	657	669	1155	1637	1916	1129	1283	1105	5.17583	5.16587	5.34369	6.30799	6.46755	6.72812	5.88748	6.15381	6.09841
SEC11C	ENSG00000166562	protein_coding	7160	8436	6798	2487	4602	3555	3793	3552	4166	8.88346	8.81092	8.65633	7.40472	7.94822	7.61358	7.61855	7.60992	7.99748
DEGS1	ENSG00000143753	protein_coding	33510	26520	23821	8973	15855	16110	14308	15820	15059	11.1076	10.4612	10.4628	9.24974	9.72867	9.78787	9.52856	9.75923	9.84728
CHAF1B	ENSG00000159259	protein_coding	279	299	243	645	524	789	646	614	461	4.27528	4.07745	3.94361	5.48179	4.85835	5.46743	5.10015	5.11251	4.86632
CDH24	ENSG00000139880	protein_coding	110	152	152	344	346	350	281	326	289	3.04267	3.18174	3.3218	4.60288	4.28492	4.33509	3.95281	4.23552	4.22177
PPM1M	ENSG00000164088	protein_coding	280	301	222	534	711	302	686	390	543	4.28017	4.0865	3.82206	5.21603	5.2855	4.1336	5.18437	4.4815	5.09502
ORM2	ENSG00000228278	protein_coding	137	63	84	35	35	46	60	45	32	3.32442	2.11985	2.5785	1.75302	1.52142	1.81608	2.03312	1.79169	1.56329
FANCG	ENSG00000221829	protein_coding	409	398	354	808	685	1092	863	1020	693	4.80324	4.46866	4.4567	5.80032	5.23315	5.92723	5.50736	5.82807	5.43776
FAM63B	ENSG00000128923	protein_coding	855	781	918	338	380	586	395	566	350	5.83985	5.4089	5.79051	4.57855	4.41351	5.04955	4.41695	4.99861	4.48451
IPPK	ENSG00000127080	protein_coding	86	126	159	36	67	123	51	127	54	2.73563	2.94354	3.38039	1.78172	2.1957	2.95262	1.85956	2.99076	2.10418
NOXA1	ENSG00000188747	protein_coding	228	372	360	561	587	318	501	190	213	4.00062	4.37574	4.47985	5.28532	5.0168	4.20393	4.74554	3.51045	3.80888
AC083843.1	ENSG00000259820	lincRNA	46	59	70	52	108	141	46	181	104	2.00996	2.04754	2.36298	2.17699	2.7597	3.12567	1.75327	3.44673	2.87866
LRRC31	ENSG00000114248	protein_coding	4	2	5	20	46	9	34	15	23	0.337172	0.145661	0.374091	1.23551	1.79022	0.578488	1.46082	0.864522	1.26625
MDC1	ENSG00000137337	protein_coding	836	940	932	1236	1537	2479	1409	2916	1512	5.808	5.67049	5.81195	6.40458	6.37767	7.09668	6.20225	7.32689	6.54515
BX322557.10	ENSG00000215447	processed_transcript	62	104	159	44	86	100	39	155	58	2.34506	2.70583	3.38039	1.99285	2.48456	2.6962	1.58995	3.24503	2.18394
NCEH1	ENSG00000144959	protein_coding	68	168	148	79	173	248	76	255	135	2.45305	3.31091	3.28722	2.66695	3.35709	3.86717	2.29798	3.90232	3.20927
SAT1	ENSG00000130066	protein_coding	13508	8801	9683	5330	5801	5712	6479	5129	4262	9.79781	8.8719	9.1656	8.4999	8.28105	8.29494	8.38794	8.13769	8.03022
HK2	ENSG00000159399	protein_coding	383	567	575	585	1062	1391	565	1255	908	4.71198	4.95969	5.13104	5.34424	5.85208	6.27127	4.91288	6.12243	5.81969
MICAL3	ENSG00000243156	protein_coding	169	377	525	273	385	551	191	562	314	3.59973	4.39408	5.00371	4.28473	4.43149	4.96347	3.43906	4.9887	4.33529
CDC14B	ENSG00000081377	protein_coding	436	555	623	173	252	278	255	371	256	4.89226	4.92983	5.24353	3.66877	3.85492	4.02121	3.8222	4.41275	4.05677
RP4-631H13.6	ENSG00000230953	pseudogene	13	17	52	11	15	15	7	61	18	0.891928	0.928288	2.02809	0.803273	0.849392	0.865633	0.444496	2.11692	1.07028
FBXO43	ENSG00000156509	protein_coding	28	14	18	72	67	32	68	35	46	1.50739	0.802119	1.04662	2.55501	2.1957	1.46147	2.17162	1.54352	1.93006
SRGAP2B	ENSG00000196369	pseudogene	69	51	83	18	21	58	24	65	41	2.47029	1.89105	2.56413	1.15003	1.08572	2.06314	1.16167	2.18793	1.8095
HOMER2	ENSG00000103942	protein_coding	5050	4371	5230	1804	2325	2747	2576	2842	2140	8.38106	7.86531	8.2791	6.94473	6.9689	7.24375	7.06381	7.29004	7.04176
MNS1	ENSG00000138587	protein_coding	92	120	101	255	229	270	263	287	214	2.81873	2.88249	2.80316	4.19154	3.72682	3.98172	3.86366	4.06207	3.81516
TMEM64	ENSG00000180694	protein_coding	622	626	704	263	320	529	247	488	343	5.39025	5.09813	5.41549	4.2337	4.17822	4.90661	3.77952	4.79188	4.45668
KIF7	ENSG00000166813	protein_coding	11	11	10	32	36	60	24	60	32	0.785772	0.66385	0.670882	1.66332	1.54803	2.10049	1.16167	2.0986	1.56329
CDC42EP3	ENSG00000163171	protein_coding	393	365	446	168	162	244	184	210	179	4.74777	4.34967	4.77638	3.62983	3.27184	3.84534	3.39024	3.64274	3.57741
LDLR	ENSG00000130164	protein_coding	1011	1489	1836	828	1285	2784	816	2112	1078	6.07775	6.32362	6.77741	5.83497	6.12272	7.26293	5.42839	6.86493	6.06325
EPAS1	ENSG00000116016	protein_coding	64	69	56	23	23	30	11	30	23	2.38196	2.22193	2.10951	1.35493	1.15661	1.40287	0.648034	1.40134	1.26625
RP6-74O6.6	ENSG00000272824	lincRNA	52	11	27	12	11	5	26	7	8	2.1449	0.66385	1.37769	0.85821	0.667159	0.349418	1.22667	0.467812	0.574168
RP11-7F17.5	ENSG00000246548	lincRNA	5	14	3	18	35	22	43	26	47	0.410447	0.802119	0.235866	1.15003	1.52142	1.1413	1.68553	1.27656	1.95301
LINC00957	ENSG00000235314	lincRNA	166	151	143	62	71	53	92	62	63	3.57604	3.17327	3.24279	2.37835	2.2615	1.96528	2.52167	2.135	2.27782
RP3-395M20.12	ENSG00000272449	lincRNA	124	217	229	249	199	125	277	82	101	3.1956	3.64694	3.86372	4.15909	3.54058	2.97291	3.93347	2.45594	2.84224
LIN9	ENSG00000183814	protein_coding	80	62	71	137	108	224	147	224	120	2.64744	2.10211	2.37949	3.36167	2.7597	3.73089	3.10057	3.72861	3.05871
FER1L6	ENSG00000214814	protein_coding	3	5	8	26	39	6	40	18	24	0.259976	0.339814	0.559381	1.46521	1.62505	0.410184	1.61444	0.989055	1.30244
KRTAP5-1	ENSG00000205869	protein_coding	124	185	129	304	355	136	270	112	195	3.1956	3.43655	3.1106	4.43233	4.32009	3.07964	3.89899	2.83353	3.69097
DPP4	ENSG00000197635	protein_coding	9	26	24	35	53	72	36	73	61	0.671181	1.25162	1.27555	1.75302	1.93841	2.30634	1.51386	2.32027	2.241
DNAL1	ENSG00000119661	protein_coding	1253	827	891	375	455	536	582	559	472	6.38322	5.48958	5.74823	4.72245	4.66218	4.92494	4.95425	4.98122	4.89919
TSPAN13	ENSG00000106537	protein_coding	1084	1424	1636	1578	2620	3589	1489	3463	2503	6.17689	6.26004	6.61263	6.75331	7.13993	7.62724	6.28087	7.5735	7.26622
RP11-162G10.1	ENSG00000228828	pseudogene	3	15	5	39	29	24	12	11	37	0.259976	0.845413	0.374091	1.86456	1.35052	1.21128	0.694729	0.67976	1.70522
PKP2	ENSG00000057294	protein_coding	158	189	213	57	78	116	77	95	88	3.5109	3.46459	3.76666	2.28118	2.3699	2.87929	2.31302	2.6318	2.67288
C12orf5	ENSG00000078237	protein_coding	405	582	446	194	228	216	226	213	223	4.78957	4.99616	4.77638	3.82172	3.72099	3.68244	3.66106	3.66157	3.87045
LHPP	ENSG00000107902	protein_coding	301	375	291	240	229	177	360	100	176	4.37932	4.38678	4.18813	4.10901	3.72682	3.41971	4.28964	2.69412	3.55508
ATXN1	ENSG00000124788	protein_coding	86	117	109	214	305	123	299	168	209	2.73563	2.85097	2.89788	3.9537	4.11287	2.95262	4.03676	3.3494	3.7835
RP11-750B16.1	ENSG00000262902	pseudogene	59	55	29	67	114	126	123	124	131	2.28787	1.97141	1.44198	2.46938	2.82644	2.98294	2.87587	2.96065	3.17063
PAK1IP1	ENSG00000111845	protein_coding	1457	1278	1497	479	614	846	782	976	708	6.59841	6.10613	6.4859	5.06367	5.07972	5.56586	5.36845	5.7656	5.46795
NXT2	ENSG00000101888	protein_coding	153	174	152	48	59	71	160	133	107	3.46863	3.35652	3.3218	2.08785	2.05433	2.29026	3.2091	3.04914	2.91417
RCCD1	ENSG00000166965	protein_coding	213	238	240	491	565	636	472	597	416	3.90877	3.77001	3.92686	5.09831	4.96342	5.16425	4.66282	5.07319	4.72348
CACNA1H	ENSG00000196557	protein_coding	274	380	548	243	264	240	247	186	123	4.25055	4.40498	5.06368	4.1259	3.91749	3.82316	3.77952	3.48248	3.09011
NME3	ENSG00000103024	protein_coding	579	1002	964	1115	1170	833	914	371	487	5.28945	5.76088	5.8598	6.25779	5.9895	5.54399	5.58842	4.41275	4.94284
RFC4	ENSG00000163918	protein_coding	343	364	314	735	605	939	768	869	620	4.55925	4.34591	4.29206	5.66628	5.05905	5.71331	5.34302	5.60134	5.28109
ICK	ENSG00000112144	protein_coding	1190	1543	1476	464	645	646	1265	1111	798	6.30971	6.37438	6.46574	5.01916	5.14873	5.18614	6.04895	5.94928	5.63691
POU5F1	ENSG00000204531	protein_coding	26	56	31	48	103	96	65	116	109	1.43899	1.99083	1.50352	2.08785	2.70161	2.64655	2.12123	2.87716	2.93737
TMPRSS9	ENSG00000178297	protein_coding	11	15	14	50	44	25	68	38	48	0.785772	0.845413	0.870948	2.13311	1.74492	1.24503	2.17162	1.62256	1.9756
DEFB132	ENSG00000186458	protein_coding	236	199	233	106	165	297	76	209	156	4.04731	3.53239	3.887	3.03204	3.2956	4.11089	2.29798	3.6364	3.3967
UBALD2	ENSG00000185262	protein_coding	198	242	201	518	433	334	638	245	333	3.81068	3.7923	3.68931	5.17334	4.59357	4.271	5.0827	3.84853	4.41597
RBCK1	ENSG00000125826	protein_coding	2196	2957	2559	5396	4867	2925	7295	2601	3320	7.18527	7.30444	7.25271	8.51761	8.02867	7.33376	8.55859	7.16305	7.67143
CTB-119C2.1	ENSG00000273237	antisense	11	11	19	33	38	56	27	74	41	0.785772	0.66385	1.08739	1.69384	1.59983	2.02479	1.2581	2.33599	1.8095
FFAR2	ENSG00000126262	protein_coding	4	8	2	34	31	35	17	30	18	0.337172	0.51091	0.161448	1.72373	1.40976	1.54514	0.907907	1.40134	1.07028
PPIL6	ENSG00000185250	protein_coding	35	33	5	41	44	22	78	24	41	1.72408	1.46096	0.374091	1.91725	1.74492	1.1413	2.32791	1.20988	1.8095
PLAT	ENSG00000104368	protein_coding	22	31	112	35	33	17	25	32	30	1.29162	1.40418	2.93186	1.75302	1.46667	0.949914	1.19453	1.45991	1.50237
PKNOX2	ENSG00000165495	protein_coding	339	413	479	214	205	159	369	191	179	4.54305	4.51967	4.87573	3.9537	3.5798	3.28017	4.32347	3.51737	3.57741
RP11-744O11.2	ENSG00000236241	pseudogene	7	4	4	18	26	43	22	37	33	0.546696	0.277954	0.306633	1.15003	1.25682	1.74709	1.0936	1.59669	1.59282
AC013268.3	ENSG00000235721	pseudogene	6	10	8	18	30	33	39	58	37	0.48018	0.61465	0.559381	1.15003	1.38044	1.48991	1.58995	2.06126	1.70522
AP004372.1	ENSG00000238117	antisense	40	53	39	83	62	29	110	21	30	1.86107	1.93179	1.72639	2.72722	2.10898	1.37266	2.73776	1.10369	1.50237
CEBPG	ENSG00000153879	protein_coding	1121	1069	821	1986	1956	1041	2804	1187	1532	6.22465	5.85259	5.63247	7.08232	6.72174	5.85938	7.18529	6.04325	6.5639
SLC7A2	ENSG00000003989	protein_coding	135	243	215	245	405	580	235	454	369	3.30533	3.79782	3.77915	4.13705	4.50125	5.03516	3.71302	4.69159	4.55746
C1orf198	ENSG00000119280	protein_coding	1295	1141	1016	577	629	579	704	494	462	6.43022	5.94505	5.93432	5.32487	5.11352	5.03274	5.22072	4.80888	4.86934
STK32A	ENSG00000169302	protein_coding	18	34	34	40	57	15	107	26	52	1.12747	1.48853	1.59118	1.89114	2.01672	0.865633	2.70391	1.27656	2.06258
MDGA1	ENSG00000112139	protein_coding	283	198	151	111	92	106	123	96	85	4.29476	3.52575	3.31323	3.09056	2.56495	2.76761	2.87587	2.64448	2.6308
GLP1R	ENSG00000112164	protein_coding	11	6	13	60	31	33	38	21	20	0.785772	0.399129	0.823472	2.34026	1.40976	1.48991	1.56503	1.10369	1.15189
RAB27B	ENSG00000041353	protein_coding	205	259	281	116	144	200	75	163	123	3.85729	3.8834	4.14049	3.14681	3.12047	3.58037	2.28277	3.31015	3.09011
DOK3	ENSG00000146094	protein_coding	78	154	121	103	220	259	217	322	275	2.61681	3.19854	3.02923	2.99574	3.67343	3.92558	3.60715	4.21866	4.15406
HGD	ENSG00000113924	protein_coding	191	183	175	466	379	352	537	382	319	3.76251	3.42233	3.50599	5.02517	4.40989	4.3429	4.84205	4.45295	4.35696
SLC16A6	ENSG00000108932	protein_coding	209	238	387	253	386	733	410	729	327	3.88326	3.77001	4.57967	4.18081	4.43506	5.3637	4.46825	5.3536	4.39098
AC093673.5	ENSG00000232533	antisense	157	143	87	118	97	65	109	38	74	3.50254	3.10366	2.62077	3.16871	2.62868	2.18986	2.72656	1.62256	2.46508
SAPCD1	ENSG00000228727	protein_coding	26	38	34	96	82	98	100	100	64	1.43899	1.59384	1.59118	2.90733	2.42837	2.67159	2.62172	2.69412	2.29589
SLC12A2	ENSG00000064651	protein_coding	599	681	929	318	459	956	365	914	483	5.33721	5.21621	5.80738	4.49434	4.67431	5.7387	4.30853	5.67271	4.93133
BPGM	ENSG00000172331	protein_coding	795	638	574	330	358	313	362	307	294	5.73678	5.12473	5.1286	4.54545	4.33163	4.18232	4.29723	4.15362	4.2452
FBF1	ENSG00000188878	protein_coding	186	250	221	536	557	495	510	470	414	3.7271	3.83589	3.81601	5.22128	4.94351	4.81407	4.77028	4.73965	4.71679
CAPZB	ENSG00000077549	protein_coding	4660	4569	4697	2118	2310	2194	2687	2184	2076	8.26547	7.92896	8.12455	7.1745	6.95963	6.92186	7.12423	6.91288	6.99829
ADORA2A-AS1	ENSG00000178803	antisense	21	37	66	8	18	23	13	54	17	1.2523	1.56822	2.29499	0.624671	0.972391	1.17671	0.739959	1.98355	1.02768
RBP7	ENSG00000162444	protein_coding	66	44	15	37	25	13	49	14	23	2.41794	1.73865	0.916911	1.80987	1.22419	0.776121	1.81798	0.820502	1.26625
CHEK2	ENSG00000183765	protein_coding	226	279	223	412	463	747	446	684	411	3.9887	3.98369	3.82808	4.85328	4.68634	5.39034	4.58439	5.264	4.7067
BEND4	ENSG00000188848	protein_coding	260	286	442	130	172	294	153	376	177	4.17896	4.0172	4.76386	3.29355	3.34955	4.0971	3.15168	4.43116	3.56256
RP11-336K24.12	ENSG00000273002	antisense	12	6	5	37	34	17	55	24	23	0.839826	0.399129	0.374091	1.80987	1.4943	0.949914	1.93929	1.20988	1.26625
RP11-115D19.1	ENSG00000251095	antisense	226	240	229	79	138	87	102	131	126	3.9887	3.7812	3.86372	2.66695	3.06626	2.52817	2.64569	3.02994	3.12083
CCDC85B	ENSG00000175602	protein_coding	81	160	179	252	193	174	179	76	87	2.66252	3.24777	3.53576	4.17541	3.50026	3.39737	3.35433	2.36692	2.65899
NWD1	ENSG00000188039	protein_coding	82	137	104	36	63	55	33	43	42	2.67744	3.04915	2.83941	1.78172	2.12675	2.00522	1.43354	1.74536	1.83443
TYMS	ENSG00000176890	protein_coding	230	362	308	512	558	913	579	796	474	4.01243	4.33835	4.26566	5.157	4.94602	5.67358	4.94703	5.47747	4.90509
PTPLA	ENSG00000165996	protein_coding	39	27	28	4	7	4	16	5	9	1.8347	1.28345	1.41019	0.345884	0.458535	0.285979	0.867717	0.348888	0.632195
C19orf18	ENSG00000177025	protein_coding	72	44	28	52	41	19	113	34	55	2.5208	1.73865	1.41019	2.17699	1.6742	1.02954	2.77082	1.51618	2.12454
H2AFZ	ENSG00000164032	protein_coding	3448	2433	2091	4899	4824	6140	6038	5588	4723	7.83255	7.025	6.96344	8.3786	8.01592	8.39887	8.28655	8.26093	8.17785
RP1-276N6.2	ENSG00000230234	lincRNA	169	96	192	116	65	144	86	209	87	3.59973	2.60866	3.62846	3.14681	2.16163	3.15259	2.44179	3.6364	2.65899
KLKB1	ENSG00000164344	protein_coding	7	21	11	24	40	19	61	34	57	0.546696	1.08099	0.723559	1.39263	1.64983	1.02954	2.05118	1.51618	2.16441
NEU3	ENSG00000162139	protein_coding	99	183	260	65	139	183	110	295	141	2.90999	3.42233	4.03502	2.43365	3.07544	3.46337	2.73776	4.09939	3.26535
RP11-57A19.2	ENSG00000246465	lincRNA	80	79	53	165	180	146	161	173	178	2.64744	2.3775	2.04888	3.60595	3.40883	3.17027	3.21712	3.38761	3.57
RAB3IL1	ENSG00000167994	protein_coding	114	177	145	261	215	108	390	117	146	3.08804	3.37879	3.26073	4.22328	3.64289	2.79065	4.39943	2.88787	3.31048
TMEM59L	ENSG00000105696	protein_coding	456	419	263	403	413	211	465	161	259	4.95483	4.53957	4.05057	4.82253	4.52823	3.65131	4.64212	3.29414	4.07258
PGBD5	ENSG00000177614	protein_coding	124	85	118	48	60	52	63	46	29	3.1956	2.46338	2.9975	2.08785	2.07278	1.94489	2.08663	1.81431	1.47091
TTTY15	ENSG00000233864	lincRNA	1483	1781	1696	635	782	862	750	1114	841	6.62367	6.579	6.66407	5.45976	5.41945	5.59232	5.30966	5.95311	5.71114
IRS1	ENSG00000169047	protein_coding	347	290	402	144	164	166	186	173	145	4.57527	4.03601	4.63228	3.42673	3.28772	3.33605	3.40436	3.38761	3.30156
NFAT5	ENSG00000102908	protein_coding	1176	1706	2138	683	1086	1320	762	2114	1075	6.29285	6.5176	6.99525	5.56258	5.88377	6.19669	5.33199	6.86628	6.05929
MT-RNR1	ENSG00000211459	Mt_rRNA	30037	46447	30171	74592	89764	56504	67056	56131	78551	10.9498	11.2692	10.8035	12.303	12.2285	11.5971	11.7556	11.5851	12.229
DGCR5	ENSG00000237517	antisense	48	26	38	14	10	9	12	12	6	2.05635	1.25162	1.70034	0.962181	0.617763	0.578488	0.694729	0.728216	0.450606
IL1RN	ENSG00000136689	protein_coding	268	317	185	533	472	457	248	208	246	4.2203	4.15693	3.57928	5.2134	4.71304	4.70309	3.78492	3.63004	4.00281
VPS37D	ENSG00000176428	protein_coding	64	54	43	59	38	21	69	14	24	2.38196	1.95174	1.82611	2.32083	1.59983	1.105	2.18803	0.820502	1.30244
CTD-2541M15.1	ENSG00000249898	antisense	12	12	12	32	67	38	30	39	53	0.839826	0.711427	0.77438	1.66332	2.1957	1.62422	1.34849	1.64797	2.08353
RBM47	ENSG00000163694	protein_coding	2892	2946	3222	1297	1414	1579	1658	1582	1302	7.58007	7.29909	7.58314	6.47328	6.25885	6.45193	6.43408	6.45221	6.33191
TTC3P1	ENSG00000215105	pseudogene	203	290	307	96	138	171	105	245	128	3.84412	4.03601	4.26121	2.90733	3.06626	3.37468	2.6809	3.84853	3.14096
FTH1P7	ENSG00000232187	pseudogene	159	131	107	217	176	109	341	88	149	3.5192	2.9925	2.87477	3.9725	3.3795	2.80203	4.21552	2.53978	3.33689
ZC3HAV1L	ENSG00000146858	protein_coding	32	57	93	51	62	120	37	145	61	1.63516	2.00998	2.70178	2.15521	2.10898	2.92165	1.53967	3.15927	2.241
ALKBH7	ENSG00000125652	protein_coding	411	701	624	524	464	328	537	228	249	4.81002	5.25687	5.24579	5.1895	4.68933	4.24621	4.84205	3.75223	4.01921
GPR27	ENSG00000170837	protein_coding	191	190	184	70	99	57	119	112	108	3.76251	3.47152	3.57212	2.52137	2.6534	2.04409	2.83476	2.83353	2.92582
XBP1	ENSG00000100219	protein_coding	1568	2409	1734	3333	5000	3801	4238	3917	4329	6.70328	7.01081	6.69573	7.82497	8.06742	7.70964	7.77783	7.75035	8.05263
RP11-274B21.3	ENSG00000243679	pseudogene	40	62	87	124	131	83	74	33	51	1.86107	2.10211	2.62077	3.23248	3.00034	2.47227	2.26741	1.48832	2.04132
TRIQK	ENSG00000205133	protein_coding	219	266	285	92	121	192	106	190	109	3.94621	3.9193	4.15973	2.85427	2.9006	3.52649	2.69245	3.51045	2.93737
CASP10	ENSG00000003400	protein_coding	28	55	33	86	132	86	69	111	84	1.50739	1.97141	1.56255	2.77083	3.00994	2.5144	2.18803	2.82241	2.6165
SEC14L5	ENSG00000103184	protein_coding	27	25	30	3	5	8	1	9	3	1.47359	1.21907	1.47308	0.266873	0.341698	0.524539	0.0725152	0.577675	0.242825
AP001468.1	ENSG00000235878	protein_coding	21	20	26	4	14	38	10	61	11	1.2523	1.0443	1.34444	0.345884	0.805946	1.62422	0.599778	2.11692	0.741684
PHTF2	ENSG00000006576	protein_coding	271	389	406	270	437	747	283	880	503	4.2355	4.43717	4.64599	4.26961	4.60629	5.39034	3.96238	5.61912	4.98798
NBR2	ENSG00000198496	pseudogene	358	365	273	572	595	301	972	359	494	4.61844	4.34967	4.10122	5.31263	5.03573	4.12908	5.67539	4.36758	4.96276
RP11-598P20.3	ENSG00000254198	pseudogene	26	44	78	28	21	67	13	57	30	1.43899	1.73865	2.49005	1.53431	1.08572	2.22411	0.739959	2.04222	1.50237
TOLLIP-AS1	ENSG00000255153	antisense	154	126	141	128	114	60	208	56	99	3.47719	2.94354	3.22463	3.27348	2.82644	2.10049	3.55115	2.02293	2.81745
A4GALT	ENSG00000128274	protein_coding	68	118	102	54	57	48	47	27	29	2.45305	2.86156	2.81534	2.21957	2.01672	1.8603	1.77517	1.30878	1.47091
MMP14	ENSG00000157227	protein_coding	5	10	63	15	20	24	9	27	24	0.410447	0.61465	2.24181	1.01149	1.04893	1.21128	0.549851	1.30878	1.30244
LMO4	ENSG00000143013	protein_coding	297	316	262	630	649	357	802	364	513	4.36095	4.15263	4.04541	5.44862	5.15739	4.36225	5.40401	4.38657	5.01549
FAM132B	ENSG00000178752	protein_coding	8	8	6	38	30	8	42	15	28	0.610281	0.51091	0.438535	1.83747	1.38044	0.524539	1.66222	0.864522	1.43875
OAS3	ENSG00000111331	protein_coding	121	191	175	292	355	464	284	443	267	3.16417	3.47841	3.50599	4.37697	4.32009	4.72419	3.96714	4.65759	4.11389
TBC1D10C	ENSG00000175463	protein_coding	511	808	980	236	511	513	379	714	455	5.11411	5.4568	5.88314	4.08618	4.82337	4.8638	4.36014	5.32434	4.84808
DSCC1	ENSG00000136982	protein_coding	98	94	107	182	170	332	215	264	176	2.8973	2.58331	2.87477	3.73631	3.33434	4.26278	3.59489	3.94906	3.55508
GINS3	ENSG00000181938	protein_coding	126	137	137	275	227	399	324	339	233	3.21619	3.04915	3.18761	4.29472	3.71513	4.51531	4.14581	4.289	3.92949
MTND4P20	ENSG00000233377	pseudogene	289	372	359	107	227	202	138	233	159	4.3235	4.37574	4.47602	3.04393	3.71513	3.59353	3.02035	3.78123	3.4216
CXCL11	ENSG00000169248	protein_coding	4	14	2	28	28	43	14	30	24	0.337172	0.802119	0.161448	1.53431	1.31995	1.74709	0.783814	1.40134	1.30244
RP1-102E24.8	ENSG00000256433	lincRNA	36	55	43	48	90	65	115	153	123	1.75254	1.97141	1.82611	2.08785	2.53865	2.18986	2.79245	3.22828	3.09011
RP11-244F12.3	ENSG00000259498	antisense	12	9	12	35	42	43	17	51	42	0.839826	0.563712	0.77438	1.75302	1.69816	1.74709	0.907907	1.92239	1.83443
DERL3	ENSG00000099958	protein_coding	103	168	134	236	306	405	264	359	215	2.95966	3.31091	3.15921	4.08618	4.11732	4.53591	3.86876	4.36758	3.82141
DNAJC22	ENSG00000178401	protein_coding	112	112	147	150	277	313	219	381	249	3.06554	2.79686	3.27844	3.48025	3.98235	4.18232	3.61931	4.44934	4.01921
RGS9BP	ENSG00000186326	protein_coding	69	47	64	13	28	23	34	20	20	2.47029	1.80594	2.25975	0.911132	1.31995	1.17671	1.46082	1.06648	1.15189
OAF	ENSG00000184232	protein_coding	193	262	227	457	610	457	473	497	549	3.77644	3.89889	3.85194	4.99791	5.07057	4.70309	4.66575	4.8173	5.11041
PPDPF	ENSG00000125534	protein_coding	3035	4111	4231	4836	3842	3015	5365	1736	2158	7.64934	7.77723	7.97438	8.35999	7.68897	7.37721	8.11664	6.58476	7.05375
H1FX	ENSG00000184897	protein_coding	267	395	390	829	673	496	725	303	424	4.2152	4.45824	4.59035	5.83668	5.20834	4.81688	5.262	4.13577	4.74993
RP11-268J15.5	ENSG00000116883	protein_coding	647	361	372	220	301	219	276	205	289	5.44577	4.33456	4.52507	3.99106	4.09493	3.7008	3.92859	3.61079	4.22177
AC004797.1	ENSG00000229944	pseudogene	141	183	176	74	88	133	56	162	72	3.36185	3.42233	3.51349	2.58789	2.51186	3.05131	1.95855	3.30217	2.43279
RASEF	ENSG00000165105	protein_coding	2924	2644	2717	1081	1354	1617	1350	1884	1290	7.59586	7.1441	7.33859	6.21371	6.19713	6.48585	6.1414	6.70161	6.31872
OSBPL10	ENSG00000144645	protein_coding	32	53	26	61	98	120	64	104	91	1.63516	1.93179	1.34444	2.35943	2.64109	2.92165	2.10403	2.7421	2.71377
KIF13A	ENSG00000137177	protein_coding	642	718	814	323	337	385	371	433	287	5.43483	5.29054	5.62037	4.51586	4.24887	4.46608	4.33088	4.62597	4.21229
BIRC3	ENSG00000023445	protein_coding	115	278	183	251	354	379	132	230	136	3.09917	3.97883	3.56492	4.16999	4.31622	4.44445	2.96428	3.7639	3.21877
VLDLR	ENSG00000147852	protein_coding	210	345	246	356	670	584	432	579	677	3.88968	4.27247	3.96017	4.65035	5.20207	5.04477	4.54033	5.03035	5.40485
S1PR3	ENSG00000213694	protein_coding	78	106	74	80	148	260	90	230	120	2.61681	2.72913	2.42791	2.68226	3.15551	3.93078	2.49553	3.7639	3.05871
AMN1	ENSG00000151743	protein_coding	107	119	130	44	47	52	63	44	49	3.00768	2.87206	3.12045	1.99285	1.81234	1.94489	2.08663	1.76871	1.99784
SESN2	ENSG00000130766	protein_coding	834	1395	1241	1755	1806	723	2141	835	1355	5.80461	6.23075	6.21864	6.90533	6.60777	5.34437	6.79915	5.54497	6.38877
OTUD1	ENSG00000165312	protein_coding	175	136	149	74	71	69	121	52	81	3.64598	3.03986	3.29594	2.58789	2.2615	2.25757	2.85546	1.94307	2.57272
PLEKHH1	ENSG00000054690	protein_coding	4322	5380	5426	1717	2758	2661	2479	3206	2716	8.15721	8.16379	8.33201	6.87402	7.21348	7.19817	7.00886	7.46286	7.38331
RP1-90J20.11	ENSG00000261015	sense_overlapping	300	305	232	494	602	353	839	527	564	4.37475	4.10444	3.88122	5.10684	5.05209	4.34679	5.46757	4.89894	5.14819
RP11-697E2.7	ENSG00000228998	pseudogene	305	317	264	114	149	139	227	128	125	4.39746	4.15693	4.05572	3.12457	3.16414	3.10743	3.66692	3.00065	3.11066
CDCA7	ENSG00000144354	protein_coding	179	160	180	349	321	442	369	495	301	3.67601	3.24777	3.5431	4.62285	4.18247	4.65682	4.32347	4.81169	4.27738
ACSL3	ENSG00000123983	protein_coding	6356	6263	8342	3145	6174	10298	4907	12670	7103	8.71201	8.38233	8.95095	7.74159	8.37067	9.14319	7.98839	9.43931	8.76491
MARCH2	ENSG00000099785	protein_coding	1249	1221	1168	694	695	623	905	505	496	6.37866	6.04128	6.13239	5.58515	5.25351	5.1353	5.57444	4.83953	4.9684
MRAS	ENSG00000158186	protein_coding	248	236	231	113	122	88	182	106	110	4.11464	3.75873	3.87541	3.11333	2.91089	2.54182	3.37598	2.76551	2.94884
RP11-384K6.2	ENSG00000225892	pseudogene	56	86	85	171	143	77	117	44	67	2.22832	2.47721	2.59273	3.65332	3.11158	2.38414	2.81376	1.76871	2.34876
TMEM47	ENSG00000147027	protein_coding	410	389	459	128	278	371	203	375	224	4.80663	4.43717	4.81634	3.27348	3.98722	4.4151	3.51908	4.4275	3.87646
NUCB2	ENSG00000070081	protein_coding	920	1170	965	1707	2476	2063	2263	2437	2422	5.94378	5.98068	5.86127	6.86566	7.05897	6.83379	6.87841	7.06977	7.21907
C1QTNF6	ENSG00000133466	protein_coding	117	138	111	223	292	164	406	251	240	3.12116	3.05838	2.92062	4.00938	4.05374	3.3203	4.45474	3.88104	3.96943
LDHA	ENSG00000134333	protein_coding	11040	15755	12701	13682	22245	28263	8286	20533	19514	9.5071	9.71061	9.55642	9.85754	10.2167	10.5981	8.7419	10.135	10.2208
LIG1	ENSG00000105486	protein_coding	193	239	252	462	421	657	454	572	382	3.77644	3.77561	3.99273	5.01312	4.55472	5.20983	4.60898	5.01335	4.60532
AC015849.16	ENSG00000266999	lincRNA	19	34	33	54	74	78	55	109	79	1.17029	1.48853	1.56255	2.21957	2.30896	2.3992	1.93929	2.79992	2.54277
PCDHB14	ENSG00000120327	protein_coding	121	155	129	40	77	41	94	82	68	3.16417	3.20686	3.1106	1.89114	2.3549	1.69919	2.54734	2.45594	2.36596
ANKRD46	ENSG00000186106	protein_coding	595	556	601	248	312	319	321	286	227	5.32778	4.93234	5.19306	4.15361	4.14374	4.20822	4.13315	4.05734	3.89436
HAUS8	ENSG00000131351	protein_coding	159	93	92	214	218	289	260	254	176	3.5192	2.57047	2.68859	3.9537	3.66129	4.07381	3.84825	3.89703	3.55508
TUBA1B	ENSG00000123416	protein_coding	979	1141	1145	1066	1361	2980	1188	2776	1347	6.03204	5.94505	6.10411	6.19382	6.20447	7.36047	5.95976	7.25636	6.38033
HRNR	ENSG00000197915	protein_coding	23	55	59	60	97	110	32	105	68	1.3299	1.97141	2.1677	2.34026	2.62868	2.81332	1.40575	2.75385	2.36596
CECR1	ENSG00000093072	protein_coding	40	50	36	93	84	47	162	67	87	1.86107	1.87024	1.64679	2.86772	2.45674	1.83836	3.22509	2.22217	2.65899
P4HA1	ENSG00000122884	protein_coding	1087	1619	1506	1357	2489	3085	944	2256	2181	6.18082	6.44293	6.49445	6.53781	7.06647	7.41013	5.63406	6.95929	7.06893
CYP51A1	ENSG00000001630	protein_coding	8	21	44	7	15	33	2	20	5	0.610281	1.08099	1.85	0.55986	0.849392	1.48991	0.141559	1.06648	0.384616
RP11-523G9.3	ENSG00000273193	lincRNA	111	125	91	235	282	276	256	240	228	3.05415	2.93354	2.67528	4.08041	4.00654	4.01144	3.82745	3.82087	3.90027
PFKFB4	ENSG00000114268	protein_coding	612	806	714	581	1429	1326	463	1059	1194	5.36743	5.45331	5.43536	5.33459	6.27387	6.20314	4.63615	5.88127	6.2086
CTD-2313J17.5	ENSG00000260361	sense_intronic	9	19	15	39	39	46	64	37	58	0.671181	1.00666	0.916911	1.86456	1.62505	1.81608	2.10403	1.59669	2.18394
RFC5	ENSG00000111445	protein_coding	338	328	373	595	569	932	750	970	531	4.53897	4.20343	4.52878	5.3681	4.97328	5.70272	5.30966	5.75687	5.06373
TFF3	ENSG00000160180	protein_coding	69	61	39	107	91	35	76	27	50	2.47029	2.08414	1.72639	3.04393	2.55186	1.54514	2.29798	1.30878	2.01974
G2E3	ENSG00000092140	protein_coding	340	272	360	269	396	766	315	812	437	4.54712	3.94937	4.47985	4.26454	4.47027	5.42572	4.1075	5.50555	4.7919
RP1-228P16.1	ENSG00000240399	pseudogene	24	23	19	64	64	33	64	65	72	1.36719	1.15168	1.08739	2.41545	2.14429	1.48991	2.10403	2.18793	2.43279
AC006115.3	ENSG00000269793	antisense	6	6	8	38	18	25	47	23	29	0.48018	0.399129	0.559381	1.83747	0.972391	1.24503	1.77517	1.17534	1.47091
LRR1	ENSG00000165501	protein_coding	99	125	103	231	217	313	279	274	194	2.90999	2.93354	2.82743	4.05712	3.65518	4.18232	3.94317	3.99929	3.68413
AC144831.1	ENSG00000261888	lincRNA	42	40	38	9	11	8	27	9	14	1.91243	1.64374	1.70034	0.686694	0.667159	0.524539	1.2581	0.577675	0.891756
DHRS3	ENSG00000162496	protein_coding	189	140	163	336	458	332	295	260	351	3.74845	3.07666	3.41283	4.57035	4.67128	4.26278	4.01852	3.92847	4.48845
GNA12	ENSG00000146535	protein_coding	1173	1370	1654	592	682	910	785	792	538	6.28921	6.20501	6.62825	5.36098	5.22699	5.66893	5.37384	5.47037	5.08207
TCEB2	ENSG00000103363	protein_coding	2970	3888	3151	3123	2802	2205	3668	1275	1735	7.61827	7.69714	7.55116	7.73151	7.23616	6.92901	7.57046	6.14492	6.74164
FBXL15	ENSG00000107872	protein_coding	135	188	198	215	208	175	215	62	101	3.30533	3.45763	3.66931	3.96	3.59902	3.40485	3.59489	2.135	2.84224
ECH1	ENSG00000104823	protein_coding	7347	8792	7614	7992	7404	5089	8958	3149	4379	8.92058	8.87042	8.81949	9.08299	8.63205	8.12889	8.85415	7.43713	8.06914
RNF208	ENSG00000212864	protein_coding	268	457	386	356	374	176	366	157	192	4.2203	4.65965	4.5761	4.65035	4.39164	3.4123	4.31228	3.26159	3.67035
EMP2	ENSG00000213853	protein_coding	239	277	290	446	600	728	494	695	564	4.06444	3.97397	4.18343	4.96387	5.04744	5.35407	4.72601	5.28642	5.14819
DTWD2	ENSG00000169570	protein_coding	380	400	502	164	193	239	275	248	166	4.70107	4.47557	4.94114	3.5979	3.50026	3.81756	3.9237	3.86488	3.47806
IL17RB	ENSG00000056736	protein_coding	284	351	236	528	590	666	588	794	590	4.29959	4.29606	3.90422	5.20017	5.02393	5.22893	4.96857	5.47393	5.21142
SUGCT	ENSG00000175600	protein_coding	79	80	70	48	37	26	66	20	35	2.63221	2.39218	2.36298	2.08785	1.57416	1.27801	2.13822	1.06648	1.65011
LOX	ENSG00000113083	protein_coding	38	21	62	36	49	72	15	82	40	1.80783	1.08099	2.22363	1.78172	1.8556	2.30634	0.826376	2.45594	1.78412
RP13-1032I1.7	ENSG00000262049	antisense	159	140	128	142	123	94	215	54	70	3.5192	3.07666	3.10067	3.40844	2.92111	2.62107	3.59489	1.98355	2.39976
GLA	ENSG00000102393	protein_coding	256	338	262	418	564	855	450	709	555	4.15784	4.24444	4.04541	4.87343	4.96095	5.58081	4.59674	5.31446	5.12564
NPIPA7	ENSG00000183889	protein_coding	18	21	26	61	69	38	95	40	49	1.12747	1.08099	1.34444	2.35943	2.22898	1.62422	2.56	1.67294	1.99784
GCNT2	ENSG00000111846	protein_coding	719	705	789	234	414	509	358	511	386	5.59468	5.26486	5.57629	4.07462	4.53157	4.85289	4.28202	4.85598	4.61974
YWHAZP3	ENSG00000229932	pseudogene	55	59	82	21	23	43	23	37	17	2.20792	2.04754	2.54961	1.27642	1.15661	1.74709	1.12804	1.59669	1.02768
CENPJ	ENSG00000151849	protein_coding	104	137	117	215	277	338	238	328	242	2.97182	3.04915	2.98676	3.96	3.98235	4.28729	3.72993	4.24388	3.98064
DPYSL5	ENSG00000157851	protein_coding	277	288	336	143	117	156	187	154	125	4.26544	4.02664	4.38493	3.41761	2.85869	3.25554	3.41136	3.23668	3.11066
MED13L	ENSG00000123066	protein_coding	819	709	927	352	400	399	398	553	433	5.7789	5.27281	5.80433	4.6347	4.48412	4.51531	4.42735	4.96615	4.77912
HNRNPU-AS1	ENSG00000188206	antisense	94	123	140	96	144	242	91	315	186	2.8454	2.91334	3.21547	2.90733	3.12047	3.83429	2.50866	4.18868	3.6282
IL1RAP	ENSG00000196083	protein_coding	93	142	166	33	104	140	79	167	99	2.83212	3.09472	3.43669	1.69384	2.71342	3.11658	2.34265	3.34163	2.81745
MTRNR2L8	ENSG00000255823	protein_coding	23	49	25	63	95	80	54	91	88	1.3299	1.84912	1.31041	2.39702	2.60352	2.42888	1.91976	2.57994	2.67288
AHNAK	ENSG00000124942	protein_coding	907	1750	1919	1721	2411	3091	1224	3162	1934	5.92358	6.55394	6.84063	6.87734	7.02089	7.41291	6.00214	7.44304	6.8969
PLEKHB1	ENSG00000021300	protein_coding	6720	6196	5580	4708	3793	3033	5905	2717	3162	8.79216	8.36686	8.37226	8.3214	7.67054	7.38575	8.25452	7.22557	7.60144
HIST1H2BK	ENSG00000197903	protein_coding	3954	4163	3792	2061	2199	1945	3210	1754	1740	8.02929	7.79528	7.81701	7.13542	6.88917	6.74959	7.37912	6.59949	6.74575
C16orf54	ENSG00000185905	protein_coding	18	23	47	4	6	13	4	20	6	1.12747	1.15168	1.91938	0.345884	0.401299	0.776121	0.270461	1.06648	0.450606
NXN	ENSG00000167693	protein_coding	631	723	726	348	364	395	407	272	311	5.41048	5.3003	5.45886	4.61888	4.35442	4.50142	4.45813	3.98938	4.32213
RP11-666A20.4	ENSG00000248787	lincRNA	69	57	39	38	30	20	33	12	19	2.47029	2.00998	1.72639	1.83747	1.38044	1.06777	1.43354	0.728216	1.11166
CHEK1	ENSG00000149554	protein_coding	223	250	230	429	319	638	570	582	344	3.97065	3.83589	3.86958	4.90964	4.17396	5.16865	4.92517	5.03758	4.46069
PAK4	ENSG00000130669	protein_coding	3821	4788	4796	2575	2959	2655	2964	1733	1862	7.98012	7.99623	8.15454	7.45459	7.3143	7.19494	7.26481	6.58229	6.84263
HHIPL2	ENSG00000143512	protein_coding	7	14	16	33	57	36	41	58	34	0.546696	0.802119	0.961455	1.69384	2.01672	1.57198	1.63853	2.06126	1.62175
MGST1	ENSG00000008394	protein_coding	2851	3588	2721	4672	7238	6987	7424	6499	6704	7.55958	7.58188	7.3407	8.31037	8.59942	8.58478	8.58382	8.47815	8.6817
CFL2	ENSG00000165410	protein_coding	905	883	792	381	432	443	451	440	385	5.92045	5.58207	5.58165	4.74449	4.59037	4.65995	4.59981	4.64817	4.61615
ZBED6	ENSG00000257315	protein_coding	12	30	61	36	31	53	25	91	41	0.839826	1.37493	2.20523	1.78172	1.40976	1.96528	1.19453	2.57994	1.8095
LCOR	ENSG00000196233	protein_coding	352	489	792	214	327	515	292	629	343	4.59505	4.75355	5.58165	3.9537	4.20773	4.86922	4.00469	5.14634	4.45668
SSTR5	ENSG00000162009	protein_coding	11	33	25	55	70	42	35	12	28	0.785772	1.46096	1.31041	2.2404	2.24533	1.72334	1.48758	0.728216	1.43875
TNFSF10	ENSG00000121858	protein_coding	5	10	16	35	51	29	17	38	35	0.410447	0.61465	0.961455	1.75302	1.8976	1.37266	0.907907	1.62256	1.65011
AQP4-AS1	ENSG00000260372	antisense	5	3	4	9	40	23	32	28	22	0.410447	0.213323	0.306633	0.686694	1.64983	1.17671	1.40575	1.3403	1.22913
RAI14	ENSG00000039560	protein_coding	1026	994	1056	438	468	508	593	651	462	6.09868	5.74953	5.98914	4.9386	4.70123	4.85015	4.9804	5.19456	4.86934
RAB7L1	ENSG00000117280	protein_coding	1537	1668	1450	623	685	778	914	987	769	6.67475	6.48546	6.4404	5.43287	5.23315	5.44763	5.58842	5.78148	5.58459
TAOK3	ENSG00000135090	protein_coding	2310	2061	2442	870	1033	1184	1902	1783	1177	7.25779	6.78761	7.18564	5.90514	5.81284	6.04208	6.63001	6.6229	6.18819
APLN	ENSG00000171388	protein_coding	210	312	238	186	427	519	165	410	421	3.88968	4.13529	3.91559	3.76535	4.57428	4.88	3.24876	4.5505	4.74007
DTX3	ENSG00000178498	protein_coding	291	274	212	202	202	100	255	109	200	4.33296	3.95926	3.76037	3.87597	3.56032	2.6962	3.8222	2.79992	3.7247
AC009133.17	ENSG00000260719	antisense	44	51	69	10	21	27	18	24	20	1.96202	1.89105	2.34628	0.746161	1.08572	1.31025	0.947008	1.20988	1.15189
GPX1	ENSG00000233276	protein_coding	4467	5624	5247	4227	3880	3566	4404	2015	2181	8.20465	8.22756	8.28377	8.16644	7.7031	7.61802	7.83301	6.79769	7.06893
DBF4	ENSG00000006634	protein_coding	150	161	202	284	276	484	287	460	318	3.44267	3.25582	3.69592	4.33885	3.97747	4.78281	3.98134	4.7098	4.35266
SLC45A3	ENSG00000158715	protein_coding	15655	14372	16926	5670	9012	8354	9055	8230	8143	10.0104	9.57822	9.97024	8.58887	8.91494	8.84196	8.86966	8.81798	8.96161
RGS11	ENSG00000076344	protein_coding	249	274	214	305	286	130	374	124	168	4.12011	3.95926	3.77292	4.43685	4.02561	3.0224	4.34192	2.96065	3.4938
KLHL5	ENSG00000109790	protein_coding	293	301	322	127	156	154	167	175	109	4.34235	4.0865	4.32653	3.26334	3.22313	3.23888	3.26432	3.40262	2.93737
C21orf119	ENSG00000256073	protein_coding	693	798	656	550	533	336	776	292	390	5.54266	5.43925	5.31608	5.25749	4.88208	4.27917	5.3576	4.08551	4.63401
RP11-782C8.1	ENSG00000230850	lincRNA	119	128	118	92	48	42	85	63	57	3.14283	2.96332	2.9975	2.85427	1.83413	1.72334	2.42804	2.15286	2.16441
PDIA2	ENSG00000185615	protein_coding	180	242	245	515	501	285	543	284	385	3.68342	3.7923	3.95467	5.16519	4.79588	4.0549	4.85752	4.04782	4.61615
AC002064.4	ENSG00000234459	antisense	37	40	47	26	10	9	9	25	19	1.78045	1.64374	1.91938	1.46521	0.617763	0.578488	0.549851	1.2436	1.11166
KCND2	ENSG00000184408	protein_coding	91	46	65	17	30	39	29	62	36	2.80521	1.78386	2.27748	1.10531	1.38044	1.64964	1.31898	2.135	1.67793
DOC2GP	ENSG00000231793	pseudogene	12	27	15	21	62	71	31	59	40	0.839826	1.28345	0.916911	1.27642	2.10898	2.29026	1.3774	2.08005	1.78412
DGKH	ENSG00000102780	protein_coding	435	627	550	692	1164	1211	740	1587	896	4.88906	5.10036	5.06878	5.58107	5.9822	6.07412	5.29078	6.45671	5.80084
C1orf95	ENSG00000203685	protein_coding	179	192	310	89	118	135	123	151	79	3.67601	3.48527	4.27452	2.81315	2.86928	3.07026	2.87587	3.21134	2.54277
RP11-383I23.2	ENSG00000273374	lincRNA	4	5	3	20	19	26	23	37	32	0.337172	0.339814	0.235866	1.23551	1.01117	1.27801	1.12804	1.59669	1.56329
DNA2	ENSG00000138346	protein_coding	171	175	170	290	280	432	299	517	347	3.61532	3.36398	3.4679	4.36754	3.99692	4.62513	4.03676	4.87224	4.47265
TPPP	ENSG00000171368	protein_coding	186	272	289	102	117	132	137	124	91	3.7271	3.94937	4.17872	2.98344	2.85869	3.04174	3.01116	2.96065	2.71377
TACSTD2	ENSG00000184292	protein_coding	31	48	35	67	131	103	36	70	60	1.60426	1.82769	1.61925	2.46938	3.00034	2.73235	1.51386	2.27205	2.22223
CYSTM1	ENSG00000120306	protein_coding	1345	1326	927	845	879	583	1057	495	612	6.48426	6.15856	5.80433	5.86379	5.58442	5.04237	5.79407	4.81169	5.26283
C3orf58	ENSG00000181744	protein_coding	187	241	229	120	324	457	180	394	365	3.73425	3.78676	3.86372	3.19028	4.19516	4.70309	3.36159	4.49557	4.5424
WDR44	ENSG00000131725	protein_coding	285	382	498	191	264	535	204	561	281	4.30441	4.41219	4.92997	3.80084	3.91749	4.92234	3.52555	4.98621	4.18347
SCNN1G	ENSG00000166828	protein_coding	57	70	41	118	164	83	98	90	148	2.24845	2.23827	1.77711	3.16871	3.28772	2.47227	2.59735	2.56667	3.32814
LIFR	ENSG00000113594	protein_coding	673	595	965	278	419	670	398	779	466	5.50133	5.02705	5.86127	4.30958	4.54815	5.23734	4.42735	5.44704	4.88136
USP37	ENSG00000135913	protein_coding	37	57	100	65	41	127	63	147	65	1.78045	2.00998	2.79087	2.43365	1.6742	2.99291	2.08663	3.17684	2.31373
CCDC141	ENSG00000163492	protein_coding	20	31	77	22	30	76	20	60	43	1.21188	1.40418	2.47476	1.31621	1.38044	2.36891	1.02217	2.0986	1.85894
RP11-1407O15.2	ENSG00000174093	protein_coding	267	338	430	136	256	285	145	423	253	4.2152	4.24444	4.72563	3.35214	3.87608	4.0549	3.08313	4.59364	4.0408
ASRGL1	ENSG00000162174	protein_coding	80	172	192	151	203	368	150	321	207	2.64744	3.34147	3.62846	3.48898	3.56684	4.40394	3.12635	4.21442	3.77064
ESRP1	ENSG00000104413	protein_coding	984	1166	944	2054	2159	1342	2891	1720	1988	6.03928	5.97582	5.83008	7.13054	6.86291	6.22021	7.22907	6.57154	6.9363
CTD-2328D6.1	ENSG00000226958	pseudogene	2	6	4	23	21	38	11	12	28	0.178414	0.399129	0.306633	1.35493	1.08572	1.62422	0.648034	0.728216	1.43875
CDC42EP1	ENSG00000128283	protein_coding	89	75	98	195	163	84	179	65	102	2.77778	2.31727	2.76597	3.82861	3.27981	2.48645	3.35433	2.18793	2.85448
AMTN	ENSG00000187689	protein_coding	4	15	10	25	29	27	8	43	39	0.337172	0.845413	0.670882	1.42938	1.35052	1.31025	0.498135	1.74536	1.7583
AC005077.14	ENSG00000230882	pseudogene	60	154	144	101	180	107	91	48	60	2.30719	3.19854	3.25179	2.97103	3.40883	2.77917	2.50866	1.85852	2.22223
RP11-473I1.5	ENSG00000260349	antisense	10	21	33	7	8	37	5	45	18	0.729614	1.08099	1.56255	0.55986	0.513587	1.59834	0.330836	1.79169	1.07028
KIAA0895	ENSG00000164542	protein_coding	284	267	273	115	117	166	121	197	134	4.29959	3.92435	4.10122	3.13574	2.85869	3.33605	2.85546	3.55815	3.19971
HIST1H3H	ENSG00000203813	protein_coding	205	280	270	121	157	90	195	121	105	3.85729	3.98852	4.08621	3.20095	3.23136	2.56872	3.46623	2.92991	2.89059
SARS	ENSG00000031698	protein_coding	3279	3537	3084	5834	5024	3000	9323	3517	4417	7.76037	7.56133	7.52032	8.6299	8.0743	7.37006	8.91165	7.59571	8.08156
NUMBL	ENSG00000105245	protein_coding	299	568	430	767	1074	922	895	878	827	4.37017	4.96215	4.72563	5.72658	5.86801	5.68746	5.55875	5.6159	5.68739
AP001172.3	ENSG00000270139	lincRNA	10	13	4	45	26	40	28	23	32	0.729614	0.757486	0.306633	2.01719	1.25682	1.67463	1.28886	1.17534	1.56329
ADAM15	ENSG00000143537	protein_coding	2970	4134	3918	7139	9263	8961	7975	6674	5909	7.61827	7.78524	7.86396	8.92048	8.95449	8.94294	8.68684	8.51638	8.50006
RP11-655M14.13	ENSG00000255318	lincRNA	4	16	12	4	28	33	3	38	21	0.337172	0.887446	0.77438	0.345884	1.31995	1.48991	0.207449	1.62256	1.19103
HSPB1	ENSG00000106211	protein_coding	4288	7147	5758	6467	5448	4819	5718	2376	3048	8.14585	8.57228	8.41743	8.77816	8.19077	8.05053	8.20825	7.03347	7.54875
AC141928.1	ENSG00000250986	lincRNA	41	35	35	10	9	10	17	6	11	1.88698	1.51559	1.61925	0.746161	0.566615	0.630492	0.907907	0.409575	0.741684
CTD-2008A1.2	ENSG00000259479	pseudogene	218	283	376	101	137	204	149	209	132	3.94004	4.00293	4.53984	2.97103	3.05703	3.60657	3.11781	3.6364	3.18039
RP11-725D20.1	ENSG00000249392	lincRNA	2	9	7	26	43	25	27	29	28	0.178414	0.563712	0.500223	1.46521	1.72173	1.24503	1.2581	1.37114	1.43875
AFF3	ENSG00000144218	protein_coding	1008	855	1178	399	536	638	479	848	575	6.07352	5.53656	6.14451	4.80865	4.88991	5.16865	4.68323	5.56678	5.17528
TMTC2	ENSG00000179104	protein_coding	265	426	451	165	464	563	266	657	452	4.20494	4.56246	4.79188	3.60595	4.68933	4.99357	3.87891	5.20743	4.83886
KIAA1462	ENSG00000165757	protein_coding	83	121	111	44	34	53	41	50	54	2.69221	2.89285	2.92062	1.99285	1.4943	1.96528	1.63853	1.90141	2.10418
CCNYL2	ENSG00000182632	pseudogene	102	67	95	26	44	28	57	58	45	2.9474	2.1887	2.7278	1.46521	1.74492	1.34179	1.97756	2.06126	1.90674
CDK2	ENSG00000123374	protein_coding	339	337	355	536	563	1013	585	888	589	4.54305	4.24039	4.46059	5.22128	4.95847	5.82073	4.96143	5.63191	5.20904
FTH1P2	ENSG00000234975	pseudogene	126	195	132	235	227	139	466	142	225	3.21619	3.50565	3.13996	4.08041	3.71513	3.10743	4.6451	3.13252	3.88245
RTN4R	ENSG00000040608	protein_coding	15	35	36	67	98	70	59	33	49	0.990805	1.51559	1.64679	2.46938	2.64109	2.27401	2.01484	1.48832	1.99784
SLC9A7	ENSG00000065923	protein_coding	128	254	283	107	157	253	90	255	147	3.23648	3.8572	4.15014	3.04393	3.23136	3.89402	2.49553	3.90232	3.31934
CTD-2047H16.2	ENSG00000262979	sense_intronic	11	11	11	51	41	39	23	24	39	0.785772	0.66385	0.723559	2.15521	1.6742	1.64964	1.12804	1.20988	1.7583
CTH	ENSG00000116761	protein_coding	189	271	258	435	525	237	659	354	409	3.74845	3.9444	4.02457	4.92901	4.86101	3.8063	5.12806	4.34833	4.69993
IDNK	ENSG00000148057	protein_coding	207	153	121	221	230	132	470	207	236	3.87033	3.19016	3.02923	3.99719	3.73263	3.04174	4.65694	3.62365	3.94675
C6orf226	ENSG00000221821	protein_coding	212	270	225	186	201	128	208	89	92	3.90243	3.93942	3.84006	3.76535	3.55377	3.00281	3.55115	2.55329	2.72714
DGCR6L	ENSG00000128185	protein_coding	685	776	787	743	631	508	852	316	349	5.52627	5.39986	5.57271	5.68159	5.11797	4.85015	5.48926	4.193	4.48057
SCAND1	ENSG00000171222	protein_coding	486	915	870	809	764	568	868	310	438	5.04388	5.63237	5.71446	5.80208	5.38665	5.00592	5.51551	4.16687	4.79508
GABRE	ENSG00000102287	protein_coding	6	13	4	19	25	33	17	42	41	0.48018	0.757486	0.306633	1.1934	1.22419	1.48991	0.907907	1.72162	1.8095
FTH1P8	ENSG00000219507	pseudogene	137	170	131	269	225	125	407	132	183	3.32442	3.32627	3.13024	4.26454	3.70333	2.97291	4.45813	3.03957	3.60665
FAM166B	ENSG00000215187	protein_coding	27	44	25	65	78	37	98	29	74	1.47359	1.73865	1.31041	2.43365	2.3699	1.59834	2.59735	1.37114	2.46508
PBX1	ENSG00000185630	protein_coding	284	353	300	147	158	128	176	153	138	4.29959	4.30384	4.22969	3.45374	3.23955	3.00281	3.33235	3.22828	3.23758
MYO15B	ENSG00000266714	protein_coding	2065	3011	2924	1722	1954	1321	1926	1121	1154	7.09716	7.33038	7.44389	6.87817	6.72028	6.19777	6.64792	5.962	6.16012
TPK1	ENSG00000196511	protein_coding	129	121	135	41	63	59	59	58	64	3.24652	2.89285	3.16874	1.91725	2.12675	2.08193	2.01484	2.06126	2.29589
PEX10	ENSG00000157911	protein_coding	768	1715	2061	840	1574	2163	863	1637	951	5.68788	6.5251	6.94276	5.85537	6.41158	6.9015	5.50736	6.50096	5.88529
CRYBG3	ENSG00000233280	protein_coding	9	21	40	30	26	65	16	61	29	0.671181	1.08099	1.75197	1.60026	1.25682	2.18986	0.867717	2.11692	1.47091
BTBD19	ENSG00000222009	protein_coding	5	9	18	16	24	36	40	38	50	0.410447	0.563712	1.04662	1.05916	1.1908	1.57198	1.61444	1.62256	2.01974
IRF7	ENSG00000185507	protein_coding	185	316	275	428	463	374	384	147	217	3.71991	4.15263	4.11114	4.90638	4.68634	4.42617	4.37813	3.17684	3.83382
MAP1LC3B	ENSG00000140941	protein_coding	1782	1555	1223	1291	1136	732	2018	787	956	6.88619	6.38542	6.19785	6.46667	5.94763	5.36178	6.71458	5.46144	5.89273
FAM177B	ENSG00000197520	protein_coding	39	47	27	49	127	88	41	58	92	1.8347	1.80594	1.37769	2.11066	2.96127	2.54182	1.63853	2.06126	2.72714
LNPEP	ENSG00000113441	protein_coding	266	485	509	196	338	538	295	784	436	4.21008	4.74214	4.96047	3.83547	4.25292	4.93014	4.01852	5.45606	4.78872
RP11-362K14.5	ENSG00000269984	antisense	40	53	68	18	27	45	12	58	22	1.86107	1.93179	2.32938	1.15003	1.28873	1.79344	0.694729	2.06126	1.22913
ACTRT3	ENSG00000184378	protein_coding	23	45	60	20	26	47	15	31	6	1.3299	1.76143	2.18659	1.23551	1.25682	1.83836	0.826376	1.43092	0.450606
CYP4F2	ENSG00000186115	protein_coding	1	6	0	18	27	32	7	15	15	0.0919632	0.399129	0	1.15003	1.28873	1.46147	0.444496	0.864522	0.938501
CTD-2006C1.6	ENSG00000267500	pseudogene	7	4	3	27	23	37	21	29	8	0.546696	0.277954	0.235866	1.50018	1.15661	1.59834	1.05833	1.37114	0.574168
GTF2I	ENSG00000077809	protein_coding	753	1021	1223	315	646	900	606	1103	679	5.65999	5.78749	6.19785	4.48128	5.1509	5.6533	5.0107	5.93903	5.409
EGFL7	ENSG00000172889	protein_coding	496	729	764	1124	1074	808	1020	387	527	5.07238	5.31192	5.53083	6.26924	5.86801	5.50099	5.7436	4.47086	5.05315
CAPN5	ENSG00000149260	protein_coding	400	451	495	774	737	349	981	351	457	4.7723	4.64134	4.92154	5.73944	5.336	4.33116	5.68843	4.33666	4.85418
PEPD	ENSG00000124299	protein_coding	628	847	781	403	391	419	573	325	301	5.40377	5.52329	5.5619	4.82253	4.45277	4.58286	4.9325	4.23133	4.27738
MBTPS2	ENSG00000012174	protein_coding	619	825	1147	396	654	1276	500	1134	665	5.38344	5.48616	6.10659	4.79815	5.16816	6.14846	4.74277	5.97837	5.37966
ARL15	ENSG00000185305	protein_coding	404	435	323	162	211	183	203	187	185	4.78613	4.59136	4.33078	3.58167	3.61798	3.46337	3.51908	3.48952	3.62105
CTD-2303H24.2	ENSG00000273018	processed_transcript	75	136	131	54	99	119	45	192	90	2.5696	3.03986	3.13024	2.21957	2.6534	2.91117	1.73104	3.52424	2.70027
CRIP2	ENSG00000182809	protein_coding	228	295	278	251	245	189	191	93	130	4.00062	4.05918	4.12589	4.16999	3.81712	3.50576	3.43906	2.6061	3.16081
C1orf192	ENSG00000188931	protein_coding	79	154	177	42	86	101	64	130	60	2.63221	3.19854	3.52095	1.94289	2.48456	2.70835	2.10403	3.02024	2.22223
SHPRH	ENSG00000146414	protein_coding	85	185	215	307	262	311	193	270	292	2.7213	3.43655	3.77915	4.44585	3.90725	4.17358	3.4527	3.97941	4.23587
RAB23	ENSG00000112210	protein_coding	105	132	198	40	94	114	64	101	75	2.98387	3.0021	3.66931	1.89114	2.59078	2.85763	2.10403	2.70626	2.48096
ATG16L2	ENSG00000168010	protein_coding	216	366	303	578	681	659	466	716	456	3.92761	4.35342	4.24329	5.3273	5.22493	5.2141	4.6451	5.32828	4.85113
RRAGB	ENSG00000083750	protein_coding	641	503	494	292	265	300	332	265	245	5.43264	4.79279	4.91872	4.37697	3.92259	4.12456	4.17904	3.95417	3.9973
SLC15A2	ENSG00000163406	protein_coding	66	77	98	38	95	104	42	146	131	2.41794	2.3477	2.76597	1.83747	2.60352	2.7442	1.66222	3.16808	3.17063
YPEL5	ENSG00000119801	protein_coding	1279	1072	991	745	601	525	862	552	528	6.4125	5.85657	5.89898	5.6854	5.04977	4.89602	5.50572	4.96362	5.05581
RP5-857K21.11	ENSG00000198744	pseudogene	91	89	69	117	171	215	124	228	195	2.80521	2.51792	2.34628	3.1578	3.34196	3.67627	2.88596	3.75223	3.69097
C9orf16	ENSG00000171159	protein_coding	482	812	703	1023	945	591	876	370	413	5.03232	5.46376	5.41349	6.13525	5.68677	5.06144	5.52846	4.40904	4.71344
RAB5B	ENSG00000111540	protein_coding	304	448	509	143	250	368	222	426	217	4.39295	4.6321	4.96047	3.41761	3.84422	4.40394	3.63735	4.60341	3.83382
FSIP1	ENSG00000150667	protein_coding	17	24	21	73	62	35	65	34	50	1.08334	1.18577	1.16562	2.57155	2.10898	1.54514	2.12123	1.51618	2.01974
ANKRD50	ENSG00000151458	protein_coding	185	209	295	79	103	140	118	153	108	3.71991	3.59715	4.20675	2.66695	2.70161	3.11658	2.8243	3.22828	2.92582
CDK2AP1	ENSG00000111328	protein_coding	1268	1485	1266	549	671	613	918	704	677	6.40018	6.31978	6.24703	5.25494	5.20416	5.11262	5.59459	5.30451	5.40485
ATP5D	ENSG00000099624	protein_coding	1031	1965	1725	2624	2478	1912	2576	992	1285	6.10559	6.71943	6.68829	7.48164	7.06013	6.72513	7.06381	5.78863	6.31318
AL021068.1	ENSG00000213062	pseudogene	7	30	31	6	17	38	7	47	17	0.546696	1.37493	1.50352	0.492001	0.932545	1.62422	0.444496	1.83659	1.02768
PDE4D	ENSG00000113448	protein_coding	9	20	9	31	37	50	23	62	25	0.671181	1.0443	0.616208	1.63213	1.57416	1.90322	1.12804	2.135	1.33774
FAM86HP	ENSG00000253540	pseudogene	62	75	78	152	159	93	247	110	122	2.34506	2.31727	2.49005	3.49765	3.24769	2.60816	3.77952	2.81121	3.07972
FAM186A	ENSG00000185958	protein_coding	44	54	22	80	107	67	101	55	96	1.96202	1.95174	1.2032	2.68226	2.74826	2.22411	2.63375	2.00337	2.77943
UGT2B4	ENSG00000156096	protein_coding	3	7	7	16	24	51	13	30	14	0.259976	0.456102	0.500223	1.05916	1.1908	1.9242	0.739959	1.40134	0.891756
RP11-622K12.1	ENSG00000204272	processed_transcript	1146	1003	803	497	540	430	876	526	502	6.25605	5.76229	5.60114	5.11532	4.90027	4.61871	5.52846	4.8963	4.9852
FGF21	ENSG00000105550	protein_coding	3	0	0	12	25	7	29	9	22	0.259976	0	0	0.85821	1.22419	0.468494	1.31898	0.577675	1.22913
ODAM	ENSG00000109205	protein_coding	8	28	25	17	62	50	9	36	20	0.610281	1.31459	1.31041	1.10531	2.10898	1.90322	0.549851	1.57035	1.15189
SLC25A30	ENSG00000174032	protein_coding	846	1048	1161	362	522	636	515	755	519	5.82485	5.82447	6.12384	4.67351	4.85303	5.16425	4.78384	5.40294	5.03175
RP4-758J24.5	ENSG00000272091	lincRNA	147	95	100	53	63	51	66	47	43	3.41623	2.59605	2.79087	2.19844	2.12675	1.9242	2.13822	1.83659	1.85894
CTD-3035D6.2	ENSG00000258884	lincRNA	24	20	14	58	62	38	74	30	44	1.36719	1.0443	0.870948	2.30114	2.10898	1.62422	2.26741	1.40134	1.88304
SLC26A1	ENSG00000145217	protein_coding	239	497	457	216	329	277	182	196	164	4.06444	4.7761	4.81026	3.96626	4.21606	4.01633	3.37598	3.55143	3.46216
CRYM	ENSG00000103316	protein_coding	116	129	130	65	76	77	39	51	76	3.11021	2.97312	3.12045	2.43365	2.33975	2.38414	1.58995	1.92239	2.49666
FANCM	ENSG00000187790	protein_coding	80	107	123	142	164	288	166	311	168	2.64744	2.74065	3.05001	3.40844	3.28772	4.06911	3.25656	4.17126	3.4938
RAP2A	ENSG00000125249	protein_coding	349	388	396	121	198	217	202	277	181	4.58322	4.43363	4.61147	3.20095	3.53393	3.68858	3.51258	4.01402	3.5921
NPIPA1	ENSG00000183426	protein_coding	212	219	185	417	398	279	652	305	327	3.90243	3.65912	3.57928	4.87009	4.47721	4.02607	5.1131	4.14472	4.39098
CCDC82	ENSG00000149231	protein_coding	124	128	131	43	58	60	54	73	57	3.1956	2.96332	3.13024	1.96809	2.03565	2.10049	1.91976	2.32027	2.16441
C10orf10	ENSG00000165507	protein_coding	18	32	10	61	55	51	55	27	41	1.12747	1.43285	0.670882	2.35943	1.97809	1.9242	1.93929	1.30878	1.8095
COL4A2	ENSG00000134871	protein_coding	4	15	26	46	45	31	48	23	22	0.337172	0.845413	1.34444	2.04113	1.76775	1.43247	1.79673	1.17534	1.22913
RP11-148E17.1	ENSG00000258028	lincRNA	57	46	37	10	14	21	17	28	14	2.24845	1.78386	1.67381	0.746161	0.805946	1.105	0.907907	1.3403	0.891756
FOXN4	ENSG00000139445	protein_coding	124	185	169	300	325	250	536	271	270	3.1956	3.43655	3.46016	4.41412	4.19936	3.87797	4.83945	3.9844	4.12909
SLC25A20	ENSG00000178537	protein_coding	789	832	857	337	406	431	527	449	359	5.72606	5.49808	5.69316	4.57445	4.50465	4.62192	4.81588	4.67623	4.51953
SMIM1	ENSG00000235169	protein_coding	33	30	48	34	22	23	24	10	4	1.66541	1.37493	1.94179	1.72373	1.1216	1.17671	1.16167	0.62962	0.315461
RP11-138I1.3	ENSG00000266651	lincRNA	17	36	22	38	56	82	45	98	45	1.08334	1.54214	1.2032	1.83747	1.99753	2.45795	1.73104	2.66951	1.90674
SP9	ENSG00000217236	protein_coding	40	31	24	11	5	5	17	7	10	1.86107	1.40418	1.27555	0.803273	0.341698	0.349418	0.907907	0.467812	0.687978
SPTLC3	ENSG00000172296	protein_coding	75	213	181	129	240	275	119	297	212	2.5696	3.62226	3.55041	3.28355	3.78951	4.00653	2.83476	4.10857	3.80258
BHLHA15	ENSG00000180535	protein_coding	10	47	45	41	49	67	15	47	24	0.729614	1.80594	1.8735	1.91725	1.8556	2.22411	0.826376	1.83659	1.30244
TXNDC12	ENSG00000117862	protein_coding	809	1040	783	1338	2049	2051	1680	2009	1906	5.7615	5.81361	5.56551	6.51768	6.78814	6.82545	6.45288	6.79343	6.87604
IFITM1	ENSG00000185885	protein_coding	1	2	2	12	33	25	9	18	20	0.0919632	0.145661	0.161448	0.85821	1.46667	1.24503	0.549851	0.989055	1.15189
KB-1562D12.1	ENSG00000254024	antisense	73	38	57	34	29	24	85	28	21	2.53725	1.59384	2.12917	1.72373	1.35052	1.21128	2.42804	1.3403	1.19103
CRAT	ENSG00000095321	protein_coding	1744	1888	1864	1408	1167	929	1429	768	921	6.85536	6.66232	6.79905	6.59047	5.98585	5.69816	6.22231	5.42699	5.83984
PMS2P4	ENSG00000067601	pseudogene	178	132	136	67	64	72	93	66	65	3.66856	3.0021	3.17821	2.46938	2.14429	2.30634	2.53456	2.20515	2.31373
EFHD1	ENSG00000115468	protein_coding	43	43	43	28	19	7	28	12	14	1.93743	1.7155	1.82611	1.53431	1.01117	0.468494	1.28886	0.728216	0.891756
CTD-2622I13.3	ENSG00000268670	sense_intronic	13	42	33	13	10	21	1	37	16	0.891928	1.69197	1.56255	0.911132	0.617763	1.105	0.0725152	1.59669	0.983778
ZNF621	ENSG00000172888	protein_coding	644	792	892	309	424	560	380	771	385	5.43922	5.42861	5.74981	4.45479	4.56453	4.9861	4.36376	5.43249	4.61615
RNF187	ENSG00000168159	protein_coding	5317	7019	5799	11150	10411	6405	16645	6178	7552	8.45517	8.54628	8.42764	9.56265	9.12273	8.45965	9.74655	8.40529	8.85314
RP5-1021I20.1	ENSG00000259065	antisense	79	40	42	57	42	28	91	22	31	2.63221	1.64374	1.80182	2.28118	1.69816	1.34179	2.50866	1.13996	1.53315
ANKRD22	ENSG00000152766	protein_coding	10	60	26	39	45	75	22	52	48	0.729614	2.06596	1.34444	1.86456	1.76775	2.35352	1.0936	1.94307	1.9756
PRSS22	ENSG00000005001	protein_coding	70	67	45	25	36	29	16	19	31	2.48732	2.1887	1.8735	1.42938	1.54803	1.37266	0.867717	1.02829	1.53315
PPARGC1B	ENSG00000155846	protein_coding	51	70	103	78	86	136	75	233	110	2.12327	2.23827	2.82743	2.65148	2.48456	3.07964	2.28277	3.78123	2.94884
N4BP2L1	ENSG00000139597	protein_coding	74	61	51	41	47	18	105	34	64	2.55352	2.08414	2.00699	1.91725	1.81234	0.990277	2.6809	1.51618	2.29589
MPZL2	ENSG00000149573	protein_coding	268	428	335	288	617	785	356	776	601	4.2203	4.56893	4.38084	4.35804	5.08654	5.46026	4.27435	5.4416	5.23735
SRCIN1	ENSG00000017373	protein_coding	168	201	159	381	390	217	418	179	266	3.59188	3.54558	3.38039	4.74449	4.44925	3.68858	4.49488	3.43217	4.10879
TP53INP2	ENSG00000078804	protein_coding	2857	3472	3705	1376	1909	2119	1517	1983	1663	7.5626	7.53471	7.78367	6.55765	6.68699	6.8721	6.30741	6.7748	6.68107
ANKRD24	ENSG00000089847	protein_coding	165	251	167	290	257	134	532	209	239	3.56806	3.84125	3.44456	4.36754	3.88132	3.06082	4.82902	3.6364	3.96379
MT1F	ENSG00000198417	protein_coding	39	62	36	70	95	31	113	34	80	1.8347	2.10211	1.64679	2.52137	2.60352	1.43247	2.77082	1.51618	2.55782
TMEM91	ENSG00000142046	protein_coding	63	69	49	120	114	51	184	74	93	2.36363	2.22193	1.96385	3.19028	2.82644	1.9242	3.39024	2.33599	2.74039
RBL1	ENSG00000080839	protein_coding	158	203	173	267	282	448	297	553	296	3.5109	3.55864	3.49088	4.25433	4.00654	4.67551	4.02767	4.96615	4.25447
MSMO1	ENSG00000052802	protein_coding	1005	1470	1299	693	1638	2715	932	1985	1296	6.06929	6.30532	6.28368	5.58311	6.46842	7.22696	5.61598	6.77625	6.32533
RINL	ENSG00000187994	protein_coding	423	532	389	313	334	178	461	199	288	4.85008	4.87081	4.5868	4.4725	4.23665	3.42708	4.63016	3.57149	4.21704
PTP4A1	ENSG00000112245	protein_coding	3954	4935	4601	1854	2049	2516	2680	2971	2088	8.02929	8.03969	8.09487	6.98386	6.78814	7.1179	7.12049	7.35368	7.00654
ENHO	ENSG00000168913	protein_coding	90	81	62	74	55	47	72	19	42	2.79156	2.4067	2.22363	2.58789	1.97809	1.83836	2.23618	1.02829	1.83443
AC104135.4	ENSG00000230836	lincRNA	12	14	8	26	25	43	16	41	52	0.839826	0.802119	0.559381	1.46521	1.22419	1.74709	0.867717	1.69748	2.06258
COL26A1	ENSG00000160963	polymorphic_pseudogene	143	145	158	47	86	66	97	66	66	3.3802	3.12138	3.37216	2.06468	2.48456	2.20708	2.58501	2.20515	2.33135
MIR503HG	ENSG00000223749	lincRNA	7	6	9	34	34	40	21	36	24	0.546696	0.399129	0.616208	1.72373	1.4943	1.67463	1.05833	1.57035	1.30244
GPR153	ENSG00000158292	protein_coding	195	138	179	90	92	101	84	64	107	3.79023	3.05838	3.53576	2.82699	2.56495	2.70835	2.41415	2.1705	2.91417
SNORD99	ENSG00000221539	snoRNA	12	25	8	34	39	55	44	61	30	0.839826	1.21907	0.559381	1.72373	1.62505	2.00522	1.70846	2.11692	1.50237
SNX18	ENSG00000178996	protein_coding	625	642	685	325	298	311	459	346	300	5.39702	5.13349	5.37695	4.52438	4.08133	4.17358	4.62414	4.31699	4.27282
ATP10D	ENSG00000145246	protein_coding	30	59	46	17	31	53	8	20	18	1.57269	2.04754	1.89662	1.10531	1.40976	1.96528	0.498135	1.06648	1.07028
WNT4	ENSG00000162552	protein_coding	85	121	92	52	79	56	65	28	34	2.7213	2.89285	2.68859	2.17699	2.38474	2.02479	2.12123	1.3403	1.62175
ANKRD20A11P	ENSG00000215559	pseudogene	42	33	26	18	15	5	5	25	24	1.91243	1.46096	1.34444	1.15003	0.849392	0.349418	0.330836	1.2436	1.30244
SSPO	ENSG00000197558	processed_transcript	732	980	1130	578	607	443	566	544	368	5.62	5.72945	6.08536	5.3273	5.06367	4.65995	4.91535	4.94324	4.55371
RLN2	ENSG00000107014	protein_coding	440	416	273	210	302	148	252	181	255	4.90499	4.52966	4.10122	3.92826	4.09944	3.18773	3.80634	3.44673	4.05147
GPSM2	ENSG00000121957	protein_coding	141	195	191	212	323	374	213	532	313	3.36185	3.50565	3.62153	3.94104	4.19094	4.42617	3.58253	4.91211	4.33092
GNAQ	ENSG00000156052	protein_coding	535	552	641	237	282	351	303	467	257	5.17845	4.92227	5.28356	4.09192	4.00654	4.339	4.05477	4.73076	4.06206
HSD11B2	ENSG00000176387	protein_coding	508	712	504	1175	1447	1069	1240	788	1022	5.10586	5.27875	4.94669	6.33245	6.2917	5.89702	6.02059	5.46323	5.98747
RELT	ENSG00000054967	protein_coding	26	27	24	37	70	111	52	64	31	1.43899	1.28345	1.27555	1.80987	2.24533	2.82453	1.87991	2.1705	1.53315
ZBBX	ENSG00000169064	protein_coding	79	94	78	35	31	33	42	45	26	2.63221	2.58331	2.49005	1.75302	1.40976	1.48991	1.66222	1.79169	1.37221
MMP13	ENSG00000137745	protein_coding	10	8	6	31	35	26	16	37	39	0.729614	0.51091	0.438535	1.63213	1.52142	1.27801	0.867717	1.59669	1.7583
IL3RA	ENSG00000185291	protein_coding	8	10	7	29	45	29	40	41	28	0.610281	0.61465	0.500223	1.56766	1.76775	1.37266	1.61444	1.69748	1.43875
ADRBK2	ENSG00000100077	protein_coding	431	439	499	174	225	285	225	288	218	4.87618	4.60402	4.93277	3.67643	3.70333	4.0549	3.65517	4.06679	3.83999
C9orf72	ENSG00000147894	protein_coding	601	732	878	292	388	393	402	542	328	5.3419	5.3177	5.72742	4.37697	4.44217	4.49442	4.44111	4.93809	4.39517
DMXL1	ENSG00000172869	protein_coding	1559	1491	1962	696	804	1021	915	1167	810	6.69506	6.32553	6.87233	5.58922	5.45856	5.83188	5.58996	6.01911	5.65801
C16orf96	ENSG00000205832	protein_coding	48	40	29	26	14	12	30	8	11	2.05635	1.64374	1.44198	1.46521	0.805946	0.729193	1.34849	0.523789	0.741684
KRT14	ENSG00000186847	protein_coding	308	216	210	112	137	105	200	116	139	4.41091	3.64081	3.74771	3.10199	3.05703	2.75595	3.49948	2.87716	3.2469
TNFRSF11A	ENSG00000141655	protein_coding	252	241	228	90	131	143	108	117	127	4.1364	3.78676	3.85785	2.82699	3.00034	3.14367	2.71528	2.88787	3.13093
TMEM74B	ENSG00000125895	protein_coding	41	43	23	75	65	27	23	23	49	1.88698	1.7155	1.23983	2.60405	2.16163	1.31025	1.12804	1.17534	1.99784
RP1-45I4.3	ENSG00000227192	antisense	19	18	9	29	49	6	49	21	33	1.17029	0.968006	0.616208	1.56766	1.8556	0.410184	1.81798	1.10369	1.59282
CLDN8	ENSG00000156284	protein_coding	89	135	136	146	311	301	180	291	223	2.77778	3.03051	3.17821	3.44479	4.13937	4.12908	3.36159	4.08085	3.87045
SRGAP1	ENSG00000196935	protein_coding	143	188	258	81	95	128	82	168	101	3.3802	3.45763	4.02457	2.6974	2.60352	3.00281	2.38597	3.3494	2.84224
STRN3	ENSG00000196792	protein_coding	1262	1195	1200	499	592	757	621	829	618	6.39342	6.01071	6.17084	5.12095	5.02866	5.40907	5.0449	5.53479	5.27654
MED16	ENSG00000175221	protein_coding	554	1003	1182	815	717	822	809	462	366	5.22743	5.76229	6.14934	5.81255	5.29731	5.52523	5.41625	4.71582	4.54618
MIR3189	ENSG00000264175	miRNA	72	128	125	41	57	43	65	49	37	2.5208	2.96332	3.07049	1.91725	2.01672	1.74709	2.12123	1.88013	1.70522
CTD-2510F5.4	ENSG00000265415	antisense	13	5	6	21	23	46	15	41	26	0.891928	0.339814	0.438535	1.27642	1.15661	1.81608	0.826376	1.69748	1.37221
RNF169	ENSG00000166439	protein_coding	142	205	238	108	140	222	90	316	132	3.37105	3.57159	3.91559	3.05573	3.08456	3.71893	2.49553	4.193	3.18039
SPTBN1	ENSG00000115306	protein_coding	58	79	59	69	26	29	27	35	30	2.26829	2.3775	2.1677	2.50425	1.25682	1.37266	1.2581	1.54352	1.50237
RP11-73M18.9	ENSG00000269963	lincRNA	28	56	36	74	118	107	101	107	70	1.50739	1.99083	1.64679	2.58789	2.86928	2.77917	2.63375	2.77707	2.39976
KDELR3	ENSG00000100196	protein_coding	60	88	60	110	211	144	136	153	172	2.30719	2.50448	2.18659	3.07905	3.61798	3.15259	3.00191	3.22828	3.52477
LINC00883	ENSG00000243701	lincRNA	168	191	251	81	92	126	97	116	88	3.59188	3.47841	3.98735	2.6974	2.56495	2.98294	2.58501	2.87716	2.67288
RP11-465B22.8	ENSG00000272141	lincRNA	79	161	171	253	266	207	251	124	110	2.63221	3.25582	3.4756	4.18081	3.92766	3.62592	3.80102	2.96065	2.94884
CITED2	ENSG00000164442	protein_coding	807	744	945	339	460	576	445	434	390	5.75799	5.34057	5.83158	4.58263	4.67732	5.02548	4.58129	4.62916	4.63401
VPS13A	ENSG00000197969	protein_coding	3158	2485	2768	1297	1528	1907	1377	2482	1415	7.70638	7.05528	7.36526	6.47328	6.3693	6.72139	6.16957	7.09597	6.45055
TELO2	ENSG00000100726	protein_coding	347	530	580	1036	938	888	850	518	460	4.57527	4.86557	5.14317	6.15321	5.67625	5.63432	5.48594	4.87493	4.8633
FKBP8	ENSG00000105701	protein_coding	5075	7164	6854	5751	5619	4157	6783	2641	3235	8.38816	8.5757	8.66813	8.60928	8.23521	7.83821	8.4539	7.18492	7.6342
PDE3B	ENSG00000152270	protein_coding	198	304	345	157	313	483	158	442	284	3.81068	4.09997	4.42126	3.54027	4.14809	4.77994	3.19293	4.65446	4.19795
RP11-382M14.1	ENSG00000255353	pseudogene	8	17	17	28	33	35	23	69	45	0.610281	0.928288	1.00466	1.53431	1.46667	1.54514	1.12804	2.25562	1.90674
TXLNG2P	ENSG00000131002	pseudogene	1171	1545	1465	1568	2702	2945	2045	4003	2538	6.28678	6.37623	6.45508	6.74422	7.18408	7.34353	6.73358	7.78154	7.28612
RP11-627G23.1	ENSG00000255545	processed_transcript	117	129	116	47	74	49	93	48	46	3.12116	2.97312	2.97595	2.06468	2.30896	1.88192	2.53456	1.85852	1.93006
VEGFB	ENSG00000173511	protein_coding	552	408	300	308	358	271	212	197	247	5.22236	4.50286	4.22969	4.45032	4.33163	3.98671	3.57631	3.55815	4.0083
ALDH9A1	ENSG00000143149	protein_coding	3712	3800	3953	1853	1754	2033	2514	2193	1777	7.93853	7.66427	7.87674	6.98309	6.56606	6.81285	7.02893	6.91876	6.77583
PIK3R6	ENSG00000174083	protein_coding	0	1	2	22	19	6	29	7	6	0	0.0746679	0.161448	1.31621	1.01117	0.410184	1.31898	0.467812	0.450606
HMGCR	ENSG00000113161	protein_coding	1963	2633	3212	1031	1923	3221	1615	3474	2003	7.02463	7.13813	7.57867	6.14633	6.69743	7.47201	6.39661	7.57805	6.94706
NUP93	ENSG00000102900	protein_coding	3844	3902	3551	1713	1871	2971	1882	3080	1820	7.98874	7.7023	7.72271	6.87068	6.65827	7.35613	6.61492	7.40535	6.81001
PRRG1	ENSG00000130962	protein_coding	322	384	442	203	480	649	262	704	472	4.47209	4.41937	4.76386	3.88261	4.73637	5.19264	3.85854	5.30451	4.89919
COL6A2	ENSG00000142173	protein_coding	1714	2253	2337	2064	2096	1497	1777	919	991	6.83054	6.915	7.12268	7.1375	6.82056	6.3759	6.53296	5.68043	5.94374
APOL3	ENSG00000128284	protein_coding	32	81	44	109	122	124	91	81	111	1.63516	2.4067	1.85	3.06744	2.91089	2.9628	2.50866	2.44148	2.96021
ZNF524	ENSG00000171443	protein_coding	149	256	233	233	237	154	274	82	135	3.43391	3.86773	3.887	4.06881	3.77268	3.23888	3.91879	2.45594	3.20927
CNFN	ENSG00000105427	protein_coding	220	214	169	219	216	147	200	73	122	3.95236	3.62847	3.46016	3.9849	3.64905	3.17903	3.49948	2.32027	3.07972
SIPA1	ENSG00000213445	protein_coding	680	781	729	574	526	391	520	303	341	5.51593	5.4089	5.46467	5.31753	4.86366	4.48738	4.79728	4.13577	4.44863
RP11-909N17.2	ENSG00000253931	antisense	40	26	19	6	12	3	13	6	7	1.86107	1.25162	1.08739	0.492001	0.71492	0.219621	0.739959	0.409575	0.51371
PRKAR1A	ENSG00000108946	protein_coding	3774	3745	4203	1695	1813	2246	2285	2485	1924	7.96233	7.64335	7.96484	6.85557	6.61329	6.95538	6.89224	7.0977	6.88949
MMP24-AS1	ENSG00000126005	antisense	2122	2320	1825	1375	1448	1103	1704	833	1083	7.13616	6.95693	6.76882	6.55661	6.29268	5.94145	6.47311	5.54158	6.06983
ZMIZ1	ENSG00000108175	protein_coding	3690	3154	3278	1686	1905	1460	3073	1860	2049	7.92999	7.39691	7.60787	6.84796	6.68399	6.34023	7.31658	6.68329	6.97955
PAG1	ENSG00000076641	protein_coding	84	114	133	68	99	215	62	199	105	2.70683	2.81875	3.14962	2.48692	2.6534	3.67627	2.06901	3.57149	2.89059
SASS6	ENSG00000156876	protein_coding	143	149	172	198	225	400	179	425	239	3.3802	3.15618	3.48326	3.8491	3.70333	4.51877	3.35433	4.60016	3.96379
DSC2	ENSG00000134755	protein_coding	1045	1140	1436	621	1091	1887	796	2114	1093	6.12477	5.94381	6.42656	5.42834	5.89028	6.70632	5.39343	6.86628	6.08289
DAPK1	ENSG00000196730	protein_coding	33	64	74	62	93	106	100	197	88	1.66541	2.13737	2.42791	2.37835	2.57792	2.76761	2.62172	3.55815	2.67288
TESK2	ENSG00000070759	protein_coding	363	335	374	154	173	207	174	205	171	4.63764	4.23226	4.53247	3.51485	3.35709	3.62592	3.31751	3.61079	3.51709
ZYX	ENSG00000159840	protein_coding	929	1453	1005	1927	1811	1065	1639	692	951	5.9576	6.28875	5.91888	7.03914	6.61172	5.89171	6.41765	5.28034	5.88529
FAM126A	ENSG00000122591	protein_coding	247	275	333	123	146	234	138	330	161	4.10915	3.96418	4.37261	3.22204	3.1381	3.78925	3.02035	4.25219	3.43796
GNAO1	ENSG00000087258	protein_coding	76	62	61	21	33	24	32	27	23	2.58551	2.10211	2.20523	1.27642	1.46667	1.21128	1.40575	1.30878	1.26625
SELL	ENSG00000188404	protein_coding	18	41	20	28	71	43	66	62	83	1.12747	1.66806	1.12703	1.53431	2.2615	1.74709	2.13822	2.135	2.60205
MCM8	ENSG00000125885	protein_coding	220	294	306	299	314	681	242	616	300	3.95236	4.05458	4.25675	4.40952	4.15244	5.26022	3.75218	5.11707	4.27282
PAX1	ENSG00000125813	protein_coding	71	80	71	44	25	20	49	38	42	2.50416	2.39218	2.37949	1.99285	1.22419	1.06777	1.81798	1.62256	1.83443
DBNDD1	ENSG00000003249	protein_coding	2646	3026	2308	2066	2291	1446	3101	1093	1754	7.45252	7.33751	7.1048	7.13889	6.94781	6.3265	7.32958	5.9261	6.7572
RPN1	ENSG00000163902	protein_coding	3269	4748	3659	5563	8936	9130	7084	8752	7863	7.75598	7.98417	7.76573	8.56146	8.90275	8.96984	8.51636	8.90651	8.91124
TIFA	ENSG00000145365	protein_coding	48	54	59	123	93	111	161	134	119	2.05635	1.95174	2.1677	3.22204	2.57792	2.82453	3.21712	3.05865	3.04809
CCNE2	ENSG00000175305	protein_coding	65	67	61	76	84	186	85	182	123	2.40007	2.1887	2.20523	2.62004	2.45674	3.48472	2.42804	3.45395	3.09011
GSTA2	ENSG00000244067	protein_coding	24	25	18	67	65	52	77	60	50	1.36719	1.21907	1.04662	2.46938	2.16163	1.94489	2.31302	2.0986	2.01974
PCSK1N	ENSG00000102109	protein_coding	41	79	71	70	79	45	60	15	43	1.88698	2.3775	2.37949	2.52137	2.38474	1.79344	2.03312	0.864522	1.85894
PEBP4	ENSG00000134020	protein_coding	30	40	23	91	98	54	70	59	58	1.57269	1.64374	1.23983	2.84069	2.64109	1.98539	2.20426	2.08005	2.18394
SAPCD2	ENSG00000186193	protein_coding	244	323	331	551	684	826	565	582	456	4.09254	4.18248	4.36434	5.26005	5.2311	5.53208	4.91288	5.03758	4.85113
RP11-1017G21.6	ENSG00000272444	lincRNA	48	53	36	79	72	38	137	32	47	2.05635	1.93179	1.64679	2.66695	2.2775	1.62422	3.01116	1.45991	1.95301
UBE2F	ENSG00000184182	protein_coding	444	381	294	204	201	167	310	174	225	4.91762	4.40859	4.20212	3.88922	3.55377	3.34385	4.08576	3.39514	3.88245
BPIFB1	ENSG00000125999	protein_coding	3	5	6	38	21	15	25	7	11	0.259976	0.339814	0.438535	1.83747	1.08572	0.865633	1.19453	0.467812	0.741684
NEO1	ENSG00000067141	protein_coding	1668	1879	2008	727	914	1001	1133	1150	905	6.79164	6.65549	6.90548	5.65081	5.6396	5.80385	5.89249	5.99827	5.815
RCAN2	ENSG00000172348	protein_coding	33	33	26	3	7	9	10	7	15	1.66541	1.46096	1.34444	0.266873	0.458535	0.578488	0.599778	0.467812	0.938501
GPC5-AS1	ENSG00000235984	antisense	114	61	47	122	142	173	95	92	86	3.08804	2.08414	1.91938	3.21153	3.10263	3.38984	2.56	2.59308	2.64496
ABI3	ENSG00000108798	protein_coding	39	64	37	101	89	39	122	43	59	1.8347	2.13737	1.67381	2.97103	2.52532	1.64964	2.8657	1.74536	2.20321
PSKH1	ENSG00000159792	protein_coding	1099	1408	1483	727	831	878	779	636	512	6.19644	6.24395	6.47249	5.65081	5.50514	5.61831	5.36304	5.16186	5.01277
RP11-279F6.3	ENSG00000259641	lincRNA	18	19	11	56	61	30	48	42	32	1.12747	1.00666	0.723559	2.26093	2.09099	1.40287	1.79673	1.72162	1.56329
ZNF66	ENSG00000160229	protein_coding	11	21	22	37	44	68	29	63	46	0.785772	1.08099	1.2032	1.80987	1.74492	2.24093	1.31898	2.15286	1.93006
MDK	ENSG00000110492	protein_coding	250	164	169	298	228	142	296	113	215	4.12556	3.27969	3.46016	4.40492	3.72099	3.1347	4.02311	2.84456	3.82141
IQGAP2	ENSG00000145703	protein_coding	697	756	843	366	587	719	326	943	534	5.55078	5.36309	5.66986	4.68874	5.0168	5.33656	4.15419	5.71691	5.07162
CDKN2C	ENSG00000123080	protein_coding	104	139	116	228	264	296	280	294	236	2.97182	3.06755	2.97595	4.0394	3.91749	4.10631	3.948	4.09478	3.94675
MTHFD1L	ENSG00000120254	protein_coding	195	250	238	499	486	394	605	432	415	3.79023	3.83589	3.91559	5.12095	4.75363	4.49792	5.00839	4.62277	4.72014
CHRNA5	ENSG00000169684	protein_coding	28	43	37	50	74	114	38	108	53	1.50739	1.7155	1.67381	2.13311	2.30896	2.85763	1.56503	2.78854	2.08353
KNSTRN	ENSG00000128944	protein_coding	347	344	370	649	673	926	632	846	605	4.57527	4.26849	4.51763	5.49052	5.20834	5.69358	5.06947	5.56345	5.24667
ARL6IP1	ENSG00000170540	protein_coding	2600	2582	2168	2234	4458	5006	3226	5574	5187	7.42736	7.11012	7.0152	7.25091	7.90254	8.10525	7.38625	8.25732	8.3126
CTC-444N24.6	ENSG00000267871	antisense	22	41	14	56	68	40	76	56	63	1.29162	1.66806	0.870948	2.26093	2.21243	1.67463	2.29798	2.02293	2.27782
SERTAD1	ENSG00000197019	protein_coding	148	186	233	102	106	101	127	72	77	3.4251	3.44361	3.887	2.98344	2.73674	2.70835	2.91583	2.30438	2.5122
CTD-2267D19.3	ENSG00000266208	protein_coding	283	326	275	166	174	135	296	121	160	4.29476	4.19509	4.11114	3.61395	3.3646	3.07026	4.02311	2.92991	3.4298
RFXAP	ENSG00000133111	protein_coding	71	63	53	114	137	148	169	173	121	2.50416	2.11985	2.04888	3.12457	3.05703	3.18773	3.27972	3.38761	3.06925
PDCD4-AS1	ENSG00000203497	antisense	95	119	112	64	69	49	90	32	49	2.85855	2.87206	2.93186	2.41545	2.22898	1.88192	2.49553	1.45991	1.99784
RARRES2	ENSG00000106538	protein_coding	7	7	3	13	35	27	27	33	31	0.546696	0.456102	0.235866	0.911132	1.52142	1.31025	1.2581	1.48832	1.53315
C10orf118	ENSG00000165813	protein_coding	825	1033	1312	482	520	631	537	783	514	5.78924	5.80404	6.29786	5.07241	4.84768	5.15318	4.84205	5.45426	5.01822
RTN1	ENSG00000139970	protein_coding	157	328	326	222	499	586	238	464	305	3.50254	4.20343	4.34346	4.00329	4.79032	5.04955	3.72993	4.72182	4.29545
PMEPA1	ENSG00000124225	protein_coding	6858	6249	7508	2715	3726	3611	4778	4002	3506	8.82142	8.37911	8.79931	7.53055	7.64496	7.63602	7.95011	7.78118	7.7497
RP1-140A9.1	ENSG00000231050	antisense	87	82	111	66	68	39	74	28	47	2.74981	2.42108	2.92062	2.45163	2.21243	1.64964	2.26741	1.3403	1.95301
NPPC	ENSG00000163273	protein_coding	114	64	68	31	85	43	50	34	38	3.08804	2.13737	2.32938	1.63213	2.47072	1.74709	1.83892	1.51618	1.732
MID1IP1-AS1	ENSG00000238123	antisense	24	56	68	26	43	70	37	115	31	1.36719	1.99083	2.32938	1.46521	1.72173	2.27401	1.53967	2.86638	1.53315
GSN	ENSG00000148180	protein_coding	148	317	264	257	178	162	186	102	127	3.4251	4.15693	4.05572	4.2022	3.39424	3.30438	3.40436	2.71831	3.13093
RP11-379B18.5	ENSG00000241288	lincRNA	645	647	439	381	382	258	382	273	309	5.4414	5.14436	4.7544	4.74449	4.42073	3.92037	4.37096	3.99434	4.31329
TP53TG1	ENSG00000182165	lincRNA	1046	1005	834	495	580	461	791	437	497	6.12613	5.76512	5.65468	5.10967	5.00003	4.71518	5.38456	4.6387	4.97122
AC002116.7	ENSG00000267698	antisense	6	8	4	26	27	27	46	26	14	0.48018	0.51091	0.306633	1.46521	1.28873	1.31025	1.75327	1.27656	0.891756
LRP8	ENSG00000157193	protein_coding	230	320	314	286	431	681	337	788	414	4.01243	4.16976	4.29206	4.34848	4.58717	5.26022	4.19942	5.46323	4.71679
CPEB2	ENSG00000137449	protein_coding	213	258	249	93	115	146	137	151	90	3.90877	3.8782	3.97654	2.86772	2.83727	3.17027	3.01116	3.21134	2.70027
SORD	ENSG00000140263	protein_coding	11015	12054	14353	5583	5927	7925	8310	7735	5463	9.50383	9.32484	9.73261	8.56662	8.31195	8.76608	8.74607	8.72869	8.38717
EEF1A2	ENSG00000101210	protein_coding	5606	9843	8003	14212	12079	9506	18532	6892	8307	8.53132	9.033	8.89122	9.91231	9.33676	9.02795	9.90131	8.56263	8.99032
CTB-118N6.3	ENSG00000248445	antisense	18	47	44	4	18	37	30	50	28	1.12747	1.80594	1.85	0.345884	0.972391	1.59834	1.34849	1.90141	1.43875
TTC25	ENSG00000204815	processed_transcript	37	47	29	78	107	50	106	85	87	1.78045	1.80594	1.44198	2.65148	2.74826	1.90322	2.69245	2.49847	2.65899
RAB1B	ENSG00000174903	protein_coding	2405	2982	3379	1420	1525	2037	1832	1462	1249	7.31557	7.31651	7.65143	6.60259	6.3665	6.81566	6.57647	6.33975	6.27271
LTB4R2	ENSG00000272658	protein_coding	24	50	44	19	35	58	22	103	33	1.36719	1.87024	1.85	1.1934	1.52142	2.06314	1.0936	2.73025	1.59282
SLC4A4	ENSG00000080493	protein_coding	476	303	303	351	365	845	396	715	379	5.01481	4.0955	4.24329	4.63076	4.35819	5.56419	4.42042	5.32631	4.59442
POU4F1	ENSG00000152192	protein_coding	48	49	54	19	21	15	19	14	30	2.05635	1.84912	2.06937	1.1934	1.08572	0.865633	0.985077	0.820502	1.50237
ZMIZ1-AS1	ENSG00000224596	antisense	308	180	185	121	142	88	213	141	151	4.41091	3.40072	3.57928	3.20095	3.10263	2.54182	3.58253	3.12349	3.35423
TMEM44	ENSG00000145014	protein_coding	103	151	82	212	224	125	293	189	200	2.95966	3.17327	2.54961	3.94104	3.6974	2.97291	4.00932	3.50351	3.7247
RP11-640M9.2	ENSG00000225241	pseudogene	209	356	358	199	291	437	162	541	301	3.88326	4.31544	4.47218	3.85586	4.04909	4.64106	3.22509	4.93552	4.27738
DCST2	ENSG00000163354	protein_coding	335	481	383	745	745	442	1109	615	670	4.52667	4.73064	4.56531	5.6854	5.3512	4.65682	5.86213	5.11479	5.39021
ACY1	ENSG00000243989	protein_coding	200	268	259	273	545	533	455	662	442	3.82415	3.92939	4.0298	4.28473	4.91312	4.91711	4.61203	5.21808	4.80773
MUC3A	ENSG00000169894	protein_coding	37	79	59	35	75	45	18	20	36	1.78045	2.3775	2.1677	1.75302	2.32444	1.79344	0.947008	1.06648	1.67793
MOSPD3	ENSG00000106330	protein_coding	465	668	663	417	443	325	469	233	292	4.98213	5.18916	5.33101	4.87009	4.62516	4.23366	4.65399	3.78123	4.23587
DNASE2B	ENSG00000137976	protein_coding	377	645	463	174	254	265	433	265	291	4.69008	5.14002	4.82841	3.67643	3.86554	3.95647	4.54352	3.95417	4.23119
TFF1	ENSG00000160182	protein_coding	11	18	7	36	40	21	22	4	28	0.785772	0.968006	0.500223	1.78172	1.64983	1.105	1.0936	0.285536	1.43875
TRAM2	ENSG00000065308	protein_coding	650	699	781	250	429	466	354	595	399	5.45229	5.25285	5.5619	4.16455	4.58074	4.73016	4.26664	5.06849	4.66561
DDX11-AS1	ENSG00000245614	antisense	32	38	33	78	83	102	92	91	83	1.63516	1.59384	1.56255	2.65148	2.44262	2.7204	2.52167	2.57994	2.60205
MATN2	ENSG00000132561	protein_coding	78	55	46	32	28	29	19	28	21	2.61681	1.97141	1.89662	1.66332	1.31995	1.37266	0.985077	1.3403	1.19103
WSB2	ENSG00000176871	protein_coding	5915	6115	6290	2624	3140	3823	3424	3739	2815	8.60852	8.34793	8.54457	7.48164	7.39944	7.71792	7.47169	7.68357	7.43465
RAB18	ENSG00000099246	protein_coding	3243	3271	3235	1457	1676	2233	1785	1852	1497	7.74452	7.44916	7.58892	6.63932	6.50114	6.94707	6.53937	6.67714	6.53092
GADD45G	ENSG00000130222	protein_coding	93	171	168	247	221	133	227	85	120	2.83212	3.33389	3.45238	4.14811	3.67946	3.05131	3.66692	2.49847	3.05871
SLC16A1	ENSG00000155380	protein_coding	1159	1613	1557	2348	3206	3010	3055	3191	2973	6.27211	6.43763	6.54197	7.32225	7.42927	7.37483	7.30816	7.45613	7.513
LL22NC03-2H8.5	ENSG00000272216	lincRNA	61	69	45	157	115	87	72	82	116	2.32625	2.22193	1.8735	3.54027	2.83727	2.52817	2.23618	2.45594	3.01576
NGRN	ENSG00000182768	protein_coding	212	225	238	101	112	135	121	108	91	3.90243	3.69507	3.91559	2.97103	2.80454	3.07026	2.85546	2.78854	2.71377
CYTH1	ENSG00000108669	protein_coding	1528	1936	2551	877	1193	1648	984	1464	950	6.66636	6.69819	7.24822	5.91651	6.01715	6.51295	5.69275	6.3417	5.8838
KIAA0754	ENSG00000255103	protein_coding	4	9	18	29	20	30	4	35	22	0.337172	0.563712	1.04662	1.56766	1.04893	1.40287	0.270461	1.54352	1.22913
FAM72D	ENSG00000215784	protein_coding	29	24	24	39	70	72	37	93	57	1.54041	1.18577	1.27555	1.86456	2.24533	2.30634	1.53967	2.6061	2.16441
KATNAL1	ENSG00000102781	protein_coding	157	175	199	53	88	119	95	147	95	3.50254	3.36398	3.67601	2.19844	2.51186	2.91117	2.56	3.17684	2.76654
RP11-806L2.2	ENSG00000266456	antisense	11	15	10	17	28	22	22	74	30	0.785772	0.845413	0.670882	1.10531	1.31995	1.1413	1.0936	2.33599	1.50237
SNAP47	ENSG00000143740	protein_coding	1116	1106	1140	553	581	631	724	598	477	6.21829	5.90085	6.09789	5.26514	5.00244	5.15318	5.26006	5.07553	4.91389
RP11-369G6.2	ENSG00000268105	pseudogene	10	8	4	5	14	42	5	29	20	0.729614	0.51091	0.306633	0.420791	0.805946	1.72334	0.330836	1.37114	1.15189
SLC1A3	ENSG00000079215	protein_coding	25	59	48	42	85	125	46	103	72	1.40353	2.04754	1.94179	1.94289	2.47072	2.97291	1.75327	2.73025	2.43279
ATP7A	ENSG00000165240	protein_coding	441	615	640	180	394	467	296	520	377	4.90816	5.0733	5.28136	3.72157	4.4633	4.73313	4.02311	4.8803	4.5871
BACE2	ENSG00000182240	protein_coding	91	61	52	42	54	26	41	21	53	2.80521	2.08414	2.02809	1.94289	1.95839	1.27801	1.63853	1.10369	2.08353
TRIM54	ENSG00000138100	protein_coding	2	9	4	20	32	28	16	20	31	0.178414	0.563712	0.306633	1.23551	1.4385	1.34179	0.867717	1.06648	1.53315
RP11-429J17.8	ENSG00000214733	antisense	39	60	70	67	57	33	84	23	22	1.8347	2.06596	2.36298	2.46938	2.01672	1.48991	2.41415	1.17534	1.22913
C19orf45	ENSG00000198723	protein_coding	81	106	84	113	147	50	203	66	114	2.66252	2.72913	2.5785	3.11333	3.14683	1.90322	3.51908	2.20515	2.9938
MIR17HG	ENSG00000215417	processed_transcript	31	40	42	61	70	137	53	98	70	1.60426	1.64374	1.80182	2.35943	2.24533	3.08897	1.89997	2.66951	2.39976
LYPD6B	ENSG00000150556	protein_coding	63	66	46	48	28	37	37	22	14	2.36363	2.17179	1.89662	2.08785	1.31995	1.59834	1.53967	1.13996	0.891756
SACS	ENSG00000151835	protein_coding	323	306	450	235	323	572	241	704	318	4.47636	4.10888	4.78879	4.08041	4.19094	5.01573	3.74665	5.30451	4.35266
TCHH	ENSG00000159450	protein_coding	8	1	6	19	26	23	42	25	21	0.610281	0.0746679	0.438535	1.1934	1.25682	1.17671	1.66222	1.2436	1.19103
LONP1	ENSG00000196365	protein_coding	1912	3463	3129	5637	5161	4110	6227	3039	3167	6.98695	7.53099	7.5411	8.58047	8.11297	7.82188	8.33088	7.38613	7.60371
RIMS4	ENSG00000101098	protein_coding	247	378	295	136	168	139	283	140	164	4.10915	4.39772	4.20675	3.35214	3.31897	3.10743	3.96238	3.1144	3.46216
CTD-3018O17.3	ENSG00000269834	processed_transcript	605	583	523	1008	1126	633	1470	828	1055	5.35123	4.99856	4.99838	6.11425	5.93508	5.15762	6.26258	5.53309	6.03261
GRIN3A	ENSG00000198785	protein_coding	175	190	210	261	332	511	239	476	331	3.64598	3.47152	3.74771	4.22328	4.22845	4.85836	3.73553	4.75727	4.40768
CLEC1A	ENSG00000150048	protein_coding	1	5	0	14	25	11	21	16	27	0.0919632	0.339814	0	0.962181	1.22419	0.680686	1.05833	0.907238	1.40586
NRL	ENSG00000129535	protein_coding	68	43	45	20	32	14	45	17	28	2.45305	1.7155	1.8735	1.23551	1.4385	0.821571	1.73104	0.948726	1.43875
OASL	ENSG00000135114	protein_coding	164	223	151	390	329	263	489	231	262	3.56003	3.68319	3.31323	4.77693	4.21606	3.94625	4.71189	3.7697	4.08821
UMODL1	ENSG00000177398	protein_coding	23	69	45	24	30	18	29	7	33	1.3299	2.22193	1.8735	1.39263	1.38044	0.990277	1.31898	0.467812	1.59282
GTF2H2C	ENSG00000183474	protein_coding	682	665	632	265	317	427	337	475	378	5.52007	5.18285	5.26368	4.24406	4.16539	4.60902	4.19942	4.75435	4.59076
MLLT1	ENSG00000130382	protein_coding	510	1002	1220	419	607	787	501	852	426	5.11136	5.76088	6.19435	4.87676	5.06367	5.46385	4.74554	5.57343	4.75647
MAGI3	ENSG00000081026	protein_coding	443	523	565	211	275	292	240	338	254	4.91447	4.84705	5.10646	3.93466	3.97256	4.08783	3.7411	4.28495	4.04614
ERO1LB	ENSG00000086619	protein_coding	798	732	673	312	433	390	358	435	447	5.74211	5.3177	5.35208	4.46809	4.59357	4.48385	4.28202	4.63235	4.82338
RBKS	ENSG00000171174	protein_coding	150	117	122	96	91	72	171	47	84	3.44267	2.85097	3.03966	2.90733	2.55186	2.30634	3.29495	1.83659	2.6165
FRMD4B	ENSG00000114541	protein_coding	37	66	88	61	77	134	61	161	105	1.78045	2.17179	2.63459	2.35943	2.3549	3.06082	2.05118	3.29414	2.89059
CAPN15	ENSG00000103326	protein_coding	308	703	677	886	1086	1164	790	721	550	4.41091	5.26087	5.36042	5.93099	5.88377	6.01788	5.38278	5.33807	5.11296
C16orf59	ENSG00000162062	protein_coding	117	153	132	302	258	349	298	230	184	3.12116	3.19016	3.13996	4.42325	3.88654	4.33116	4.03222	3.7639	3.61387
GPNMB	ENSG00000136235	protein_coding	161	334	180	322	591	375	409	315	420	3.53567	4.22817	3.5431	4.51158	5.0263	4.42985	4.46488	4.18868	4.73677
MAP2K4	ENSG00000065559	protein_coding	1276	1554	1591	606	737	907	831	920	687	6.40915	6.3845	6.57281	5.39389	5.336	5.66426	5.45407	5.68197	5.4255
TRIM11	ENSG00000154370	protein_coding	430	700	531	1090	1197	1111	1264	1011	992	4.87295	5.25486	5.0196	6.22551	6.0219	5.95171	6.04782	5.81551	5.94518
FAM72C	ENSG00000203817	protein_coding	8	5	8	24	31	40	17	40	18	0.610281	0.339814	0.559381	1.39263	1.40976	1.67463	0.907907	1.67294	1.07028
RP11-849F2.8	ENSG00000269928	lincRNA	31	33	21	71	57	26	88	36	51	1.60426	1.46096	1.16562	2.53829	2.01672	1.27801	2.46891	1.57035	2.04132
CTD-2020K17.3	ENSG00000233175	antisense	48	52	26	50	89	41	128	63	91	2.05635	1.91156	1.34444	2.13311	2.52532	1.69919	2.92566	2.15286	2.71377
EPB41L1	ENSG00000088367	protein_coding	1540	1677	1679	785	886	760	1156	828	856	6.67754	6.49313	6.64968	5.75942	5.59563	5.41464	5.921	5.53309	5.73616
RILP	ENSG00000167705	protein_coding	415	400	296	322	313	217	382	146	230	4.8235	4.47557	4.21137	4.51158	4.14809	3.68858	4.37096	3.16808	3.91203
C19orf57	ENSG00000132016	protein_coding	39	42	36	86	101	104	129	76	69	1.8347	1.69197	1.64679	2.77083	2.67771	2.7442	2.93541	2.36692	2.38296
HIST4H4	ENSG00000197837	protein_coding	45	89	108	31	59	51	28	71	32	1.98619	2.51792	2.88637	1.63213	2.05433	1.9242	1.28886	2.28831	1.56329
BZW1P2	ENSG00000198406	pseudogene	68	137	136	32	56	100	62	99	69	2.45305	3.04915	3.17821	1.66332	1.99753	2.6962	2.06901	2.68187	2.38296
HOXC13-AS	ENSG00000249641	antisense	76	88	77	53	56	38	73	26	26	2.58551	2.50448	2.47476	2.19844	1.99753	1.62422	2.25188	1.27656	1.37221
GCNT1	ENSG00000187210	protein_coding	1117	882	1344	549	565	1070	696	1083	571	6.21956	5.58047	6.33219	5.25494	4.96342	5.89835	5.20467	5.91306	5.16549
PPP1R2	ENSG00000184203	protein_coding	1300	1128	1270	602	582	638	1079	728	657	6.43572	5.92879	6.25153	5.38456	5.00484	5.16865	5.82326	5.35167	5.36262
TEX22	ENSG00000226174	protein_coding	13	29	21	54	67	42	67	55	51	0.891928	1.34508	1.16562	2.21957	2.1957	1.72334	2.15502	2.00337	2.04132
SDR9C7	ENSG00000170426	protein_coding	53	42	56	19	25	20	21	19	12	2.16621	1.69197	2.10951	1.1934	1.22419	1.06777	1.05833	1.02829	0.793462
DLEU2	ENSG00000231607	processed_transcript	45	58	47	101	100	149	56	115	80	1.98619	2.02888	1.91938	2.97103	2.66561	3.19638	1.95855	2.86638	2.55782
Z95704.1	ENSG00000207643	miRNA	11	13	25	8	18	34	11	62	15	0.785772	0.757486	1.31041	0.624671	0.972391	1.51779	0.648034	2.135	0.938501
RFK	ENSG00000135002	protein_coding	1217	1094	1228	499	553	744	718	772	590	6.34167	5.88537	6.20366	5.12095	4.93346	5.38467	5.24837	5.43431	5.21142
HIST1H1PS1	ENSG00000216331	pseudogene	20	35	48	6	15	9	17	10	8	1.21188	1.51559	1.94179	0.492001	0.849392	0.578488	0.907907	0.62962	0.574168
BBS4	ENSG00000140463	protein_coding	2732	2356	2312	1095	1341	1438	1464	1388	1185	7.4984	6.97897	7.10728	6.23203	6.1834	6.3186	6.25676	6.26576	6.19783
COL13A1	ENSG00000197467	protein_coding	3	6	3	14	34	17	17	29	28	0.259976	0.399129	0.235866	0.962181	1.4943	0.949914	0.907907	1.37114	1.43875
DIAPH1	ENSG00000131504	protein_coding	1455	2622	2392	2304	3574	5126	3188	5143	3347	6.59645	7.13213	7.15601	7.29513	7.58517	8.13931	7.36926	8.14161	7.68306
MCM6	ENSG00000076003	protein_coding	499	524	545	901	712	1334	1078	1197	672	5.08083	4.84971	5.056	5.95482	5.28747	6.2117	5.82194	6.05517	5.3944
BCRP3	ENSG00000215481	pseudogene	11	7	11	17	33	41	15	50	29	0.785772	0.456102	0.723559	1.10531	1.46667	1.69919	0.826376	1.90141	1.47091
XXbac-B562F10.11	ENSG00000215493	pseudogene	28	61	82	43	89	98	39	126	63	1.50739	2.08414	2.54961	1.96809	2.52532	2.67159	1.58995	2.98079	2.27782
CDCA4	ENSG00000170779	protein_coding	89	96	117	213	189	282	206	207	143	2.77778	2.60866	2.98676	3.94738	3.47274	4.04056	3.53841	3.62365	3.28357
C1orf233	ENSG00000228594	protein_coding	647	1079	979	1449	1504	956	1665	591	913	5.44577	5.86579	5.8817	6.63146	6.34674	5.7387	6.44009	5.05905	5.82748
TUBE1	ENSG00000074935	protein_coding	269	287	259	442	604	352	548	586	639	4.22539	4.02193	4.0298	4.95129	5.05673	4.3429	4.87029	5.04716	5.32353
PLEKHD1	ENSG00000175985	protein_coding	89	145	144	57	69	69	49	76	47	2.77778	3.12138	3.25179	2.28118	2.22898	2.25757	1.81798	2.36692	1.95301
CDCA7L	ENSG00000164649	protein_coding	93	151	159	159	219	323	235	375	224	2.83212	3.17327	3.38039	3.55697	3.66737	4.22523	3.71302	4.4275	3.87646
LINC00648	ENSG00000259129	lincRNA	664	674	621	303	410	304	345	345	359	5.48234	5.20171	5.23902	4.4278	4.51817	4.14258	4.23145	4.31302	4.51953
TMEM238	ENSG00000233493	protein_coding	45	117	114	141	167	107	162	63	80	1.98619	2.85097	2.95407	3.39921	3.31122	2.77917	3.22509	2.15286	2.55782
LPIN1	ENSG00000134324	protein_coding	1067	1509	1497	1282	2190	3154	1289	3019	1827	6.1544	6.34263	6.4859	6.45669	6.88331	7.44185	6.07566	7.37666	6.8155
CTD-2377O17.1	ENSG00000271714	antisense	39	40	46	14	15	13	25	8	15	1.8347	1.64374	1.89662	0.962181	0.849392	0.776121	1.19453	0.523789	0.938501
RPL12	ENSG00000197958	protein_coding	7267	12395	8707	17382	18044	12183	23140	12235	16491	8.90482	9.36502	9.01261	10.2025	9.91504	9.3853	10.2214	9.38898	9.97819
SRGAP3	ENSG00000196220	protein_coding	316	514	412	188	248	199	193	277	195	4.44619	4.82288	4.66632	3.77965	3.83344	3.57374	3.4527	4.01402	3.69097
SLC2A13	ENSG00000151229	protein_coding	51	64	43	13	18	36	17	34	21	2.12327	2.13737	1.82611	0.911132	0.972391	1.57198	0.907907	1.51618	1.19103
MRPL41	ENSG00000182154	protein_coding	1156	1875	1653	1609	1684	1234	1732	672	890	6.26842	6.65245	6.62739	6.78111	6.50793	6.10086	6.49636	5.23913	5.79132
RP3-510O8.4	ENSG00000232909	antisense	23	22	19	15	51	55	17	64	45	1.3299	1.11677	1.08739	1.01149	1.8976	2.00522	0.907907	2.1705	1.90674
FTO	ENSG00000140718	protein_coding	195	312	357	125	162	257	134	300	167	3.79023	4.13529	4.46832	3.24284	3.27184	3.91514	2.98322	4.12224	3.48595
CPEB4	ENSG00000113742	protein_coding	565	583	666	292	285	450	297	455	299	5.25505	4.99856	5.33736	4.37697	4.02086	4.68168	4.02767	4.69464	4.26826
CCDC106	ENSG00000173581	protein_coding	966	1226	1045	812	831	676	887	422	528	6.01305	6.04709	5.97427	5.80732	5.50514	5.24986	5.54607	4.59037	5.05581
CDK17	ENSG00000059758	protein_coding	246	210	284	86	152	160	116	208	150	4.10363	3.60347	4.15495	2.77083	3.18972	3.28828	2.80315	3.63004	3.34559
ELOVL7	ENSG00000164181	protein_coding	1562	1514	1825	749	1441	2191	963	2382	1462	6.6978	6.34734	6.76882	5.69297	6.28578	6.9199	5.66224	7.03709	6.49716
UGT2B10	ENSG00000109181	protein_coding	2	3	1	17	13	30	3	22	8	0.178414	0.213323	0.0829812	1.10531	0.761151	1.40287	0.207449	1.13996	0.574168
PTPN9	ENSG00000169410	protein_coding	1057	949	1094	471	552	507	731	574	515	6.14101	5.68396	6.03935	5.0401	4.93093	4.84741	5.27358	5.01823	5.02093
RP11-505K9.1	ENSG00000260018	antisense	30	64	58	74	83	43	73	19	34	1.57269	2.13737	2.14856	2.58789	2.44262	1.74709	2.25188	1.02829	1.62175
ANG	ENSG00000214274	protein_coding	47	54	35	87	93	65	83	100	138	2.03334	1.95174	1.61925	2.78507	2.57792	2.18986	2.40013	2.69412	3.23758
PKIG	ENSG00000168734	protein_coding	420	489	377	407	376	210	541	204	299	4.84017	4.75355	4.5435	4.83628	4.39896	3.645	4.85238	3.60431	4.26826
FUT11	ENSG00000196968	protein_coding	231	294	283	193	352	532	156	401	353	4.01831	4.05458	4.15014	3.81479	4.30846	4.91449	3.17657	4.51986	4.49628
C4orf48	ENSG00000243449	protein_coding	9	38	41	51	48	29	28	12	23	0.671181	1.59384	1.77711	2.15521	1.83413	1.37266	1.28886	0.728216	1.26625
AP000350.5	ENSG00000273295	lincRNA	13	18	16	15	19	33	9	68	30	0.891928	0.968006	0.961455	1.01149	1.01117	1.48991	0.549851	2.23899	1.50237
AC024580.1	ENSG00000204533	protein_coding	14	44	31	11	14	21	6	48	30	0.942213	1.73865	1.50352	0.803273	0.805946	1.105	0.388785	1.85852	1.50237
WLS	ENSG00000116729	protein_coding	180	268	181	393	491	371	437	409	452	3.68342	3.92939	3.55041	4.78758	4.76785	4.4151	4.55622	4.54713	4.83886
PITPNM1	ENSG00000110697	protein_coding	383	810	927	513	584	571	477	410	277	4.71198	5.46029	5.80433	5.15974	5.00964	5.01329	4.67743	4.5505	4.16393
RP11-680G24.5	ENSG00000260872	antisense	41	48	47	77	109	64	144	69	118	1.88698	1.82769	1.91938	2.63585	2.77104	2.17242	3.07433	2.25562	3.0374
THEM6	ENSG00000130193	protein_coding	685	1238	986	1503	2143	2419	1972	1506	1455	5.52627	6.06093	5.8918	6.68372	6.85227	7.0616	6.68164	6.38201	6.49031
ZDHHC23	ENSG00000184307	protein_coding	261	415	492	363	628	828	493	961	579	4.18419	4.52633	4.91306	4.67733	5.11129	5.53549	4.72319	5.74367	5.18501
PIGHP1	ENSG00000259657	pseudogene	46	28	31	5	17	15	14	9	15	2.00996	1.31459	1.50352	0.420791	0.932545	0.865633	0.783814	0.577675	0.938501
P2RX2	ENSG00000187848	protein_coding	100	72	69	35	55	38	37	27	42	2.92257	2.27039	2.34628	1.75302	1.97809	1.62422	1.53967	1.30878	1.83443
LRFN2	ENSG00000156564	protein_coding	14	25	16	51	75	47	40	44	41	0.942213	1.21907	0.961455	2.15521	2.32444	1.83836	1.61444	1.76871	1.8095
CTB-36H16.2	ENSG00000260686	sense_overlapping	42	42	47	14	13	23	14	24	10	1.91243	1.69197	1.91938	0.962181	0.761151	1.17671	0.783814	1.20988	0.687978
GNG13	ENSG00000127588	protein_coding	145	101	98	87	64	54	99	48	55	3.39833	2.67016	2.76597	2.78507	2.14429	1.98539	2.60959	1.85852	2.12454
ASCC3	ENSG00000112249	protein_coding	1127	1574	1851	727	977	1865	865	1909	1018	6.23225	6.40273	6.78905	5.65081	5.7339	6.68957	5.51062	6.72045	5.9819
CDC42BPA	ENSG00000143776	protein_coding	2259	2130	2634	1182	1168	1379	1375	1505	1071	7.2258	6.83469	7.29411	6.34091	5.98707	6.25893	6.1675	6.38106	6.05399
CCDC15	ENSG00000149548	protein_coding	80	86	64	166	150	179	172	195	140	2.64744	2.47721	2.25975	3.61395	3.17271	3.43441	3.30251	3.54468	3.25616
CENPO	ENSG00000138092	protein_coding	98	103	131	180	167	306	205	285	171	2.8973	2.69404	3.13024	3.72157	3.31122	4.1515	3.53199	4.05259	3.51709
XDH	ENSG00000158125	protein_coding	5	22	9	14	25	23	3	43	27	0.410447	1.11677	0.616208	0.962181	1.22419	1.17671	0.207449	1.74536	1.40586
PFKP	ENSG00000067057	protein_coding	938	1328	1100	1742	2629	2589	1323	1794	2004	5.97128	6.16071	6.04712	6.89469	7.14485	7.15887	6.11267	6.63169	6.94777
SETBP1	ENSG00000152217	protein_coding	404	461	512	208	237	222	235	308	243	4.78613	4.67173	4.96868	3.91536	3.77268	3.71893	3.71302	4.15805	3.98622
RP11-32B5.7	ENSG00000247765	lincRNA	186	185	155	81	78	87	99	84	88	3.7271	3.43655	3.3472	2.6974	2.3699	2.52817	2.60959	2.48443	2.67288
C11orf85	ENSG00000168070	protein_coding	59	26	29	46	35	16	73	22	34	2.28787	1.25162	1.44198	2.04113	1.52142	0.908389	2.25188	1.13996	1.62175
RP11-231C14.4	ENSG00000169203	protein_coding	70	61	14	54	66	43	91	62	49	2.48732	2.08414	0.870948	2.21957	2.17877	1.74709	2.50866	2.135	1.99784
FOLH1B	ENSG00000134612	pseudogene	48	39	17	39	64	96	35	77	41	2.05635	1.619	1.00466	1.86456	2.14429	2.64655	1.48758	2.38215	1.8095
C4orf47	ENSG00000205129	protein_coding	30	39	14	28	92	45	41	47	68	1.57269	1.619	0.870948	1.53431	2.56495	1.79344	1.63853	1.83659	2.36596
KIFC2	ENSG00000167702	protein_coding	1535	2212	2426	1604	1979	1599	1334	922	964	6.67289	6.88872	7.17623	6.77667	6.73845	6.46989	6.12444	5.68504	5.90455
DRP2	ENSG00000102385	protein_coding	3	11	1	18	31	28	16	30	18	0.259976	0.66385	0.0829812	1.15003	1.40976	1.34179	0.867717	1.40134	1.07028
BTN3A2	ENSG00000186470	protein_coding	127	197	128	198	318	278	197	390	312	3.22637	3.51908	3.10067	3.8491	4.16968	4.02121	3.47962	4.4815	4.32653
BRICD5	ENSG00000182685	protein_coding	103	165	140	219	294	375	286	286	239	2.95966	3.28756	3.21547	3.9849	4.063	4.42985	3.97662	4.05734	3.96379
OSGIN1	ENSG00000140961	protein_coding	61	136	105	163	165	127	207	69	80	2.32625	3.03986	2.8513	3.58981	3.2956	2.99291	3.5448	2.25562	2.55782
MGAT5B	ENSG00000167889	protein_coding	48	52	47	27	21	14	21	13	30	2.05635	1.91156	1.91938	1.50018	1.08572	0.821571	1.05833	0.775097	1.50237
ZBED5-AS1	ENSG00000247271	antisense	926	821	606	486	552	348	812	421	659	5.95301	5.47931	5.20469	5.08398	4.93093	4.32723	5.42147	4.58709	5.3669
HTR7P1	ENSG00000183935	pseudogene	21	49	47	6	25	31	16	52	27	1.2523	1.84912	1.91938	0.492001	1.22419	1.43247	0.867717	1.94307	1.40586
JOSD2	ENSG00000161677	protein_coding	138	250	255	333	308	178	299	126	160	3.33387	3.83589	4.00873	4.55795	4.12618	3.42708	4.03676	2.98079	3.4298
TGM2	ENSG00000198959	protein_coding	32	21	36	16	9	9	10	12	3	1.63516	1.08099	1.64679	1.05916	0.566615	0.578488	0.599778	0.728216	0.242825
FCGBP	ENSG00000090920	protein_coding	292	507	399	348	391	189	624	227	343	4.33766	4.8038	4.62191	4.61888	4.45277	3.50576	5.05164	3.74636	4.45668
KPNA5	ENSG00000196911	protein_coding	287	320	333	109	171	206	158	233	160	4.31399	4.16976	4.37261	3.06744	3.34196	3.6195	3.19293	3.78123	3.4298
PARP6	ENSG00000137817	protein_coding	71	63	45	38	64	32	153	68	80	2.50416	2.11985	1.8735	1.83747	2.14429	1.46147	3.15168	2.23899	2.55782
RP3-402G11.26	ENSG00000273253	antisense	55	61	73	27	51	54	48	16	21	2.20792	2.08414	2.41195	1.50018	1.8976	1.98539	1.79673	0.907238	1.19103
SNX2	ENSG00000205302	protein_coding	2133	2394	2079	994	1161	1204	1365	1221	1038	7.14357	7.00187	6.9552	6.09436	5.97853	6.06588	6.15711	6.08338	6.00953
CERS6	ENSG00000172292	protein_coding	520	881	1077	359	638	956	551	1198	692	5.13858	5.57886	6.0171	4.66197	5.13343	5.7387	4.8779	6.05636	5.43572
ZDHHC12	ENSG00000160446	protein_coding	526	966	856	1228	1772	1669	1062	816	885	5.15466	5.70909	5.69151	6.39533	6.58063	6.53102	5.80075	5.51248	5.78334
ENTPD3	ENSG00000168032	protein_coding	49	77	52	118	115	64	157	73	126	2.07901	2.3477	2.02809	3.16871	2.83727	2.17242	3.18477	2.32027	3.12083
LIMK1	ENSG00000106683	protein_coding	339	413	420	820	917	807	842	681	630	4.54305	4.51967	4.69298	5.82121	5.64423	5.49924	5.47261	5.25782	5.30358
PCBP4	ENSG00000090097	protein_coding	1079	1250	1210	776	823	599	909	487	652	6.17031	6.07464	6.18264	5.74309	5.4915	5.08026	5.58067	4.78903	5.35187
RP11-464F9.22	ENSG00000272791	lincRNA	41	37	27	62	60	32	119	38	63	1.88698	1.56822	1.37769	2.37835	2.07278	1.46147	2.83476	1.62256	2.27782
SVIP	ENSG00000198168	protein_coding	2998	2390	2184	1251	1246	1607	1628	1497	1247	7.63174	6.99948	7.02572	6.42178	6.07891	6.477	6.40804	6.37347	6.27043
MSI1	ENSG00000135097	protein_coding	244	211	213	142	132	130	127	99	95	4.09254	3.60976	3.76666	3.40844	3.00994	3.0224	2.91583	2.68187	2.76654
MRPL37P1	ENSG00000266946	pseudogene	3	7	5	26	25	22	22	15	34	0.259976	0.456102	0.374091	1.46521	1.22419	1.1413	1.0936	0.864522	1.62175
KCNQ1	ENSG00000053918	protein_coding	155	133	152	100	100	67	111	56	71	3.48569	3.01163	3.3218	2.95852	2.66561	2.22411	2.74886	2.02293	2.41637
GPX1P1	ENSG00000197582	pseudogene	54	70	93	65	42	40	40	30	24	2.18722	2.23827	2.70178	2.43365	1.69816	1.67463	1.61444	1.40134	1.30244
CASP4	ENSG00000196954	protein_coding	237	334	253	531	523	440	736	511	523	4.05304	4.22817	3.99808	5.20812	4.85569	4.65054	5.28317	4.85598	5.04249
HSPG2	ENSG00000142798	protein_coding	55	151	219	115	137	149	108	153	68	2.20792	3.17327	3.80383	3.13574	3.05703	3.19638	2.71528	3.22828	2.36596
TRIM29	ENSG00000137699	protein_coding	17	27	29	63	75	37	70	34	53	1.08334	1.28345	1.44198	2.39702	2.32444	1.59834	2.20426	1.51618	2.08353
TTR	ENSG00000118271	protein_coding	147	176	145	96	127	100	68	67	67	3.41623	3.3714	3.26073	2.90733	2.96127	2.6962	2.17162	2.22217	2.34876
GPC6	ENSG00000183098	protein_coding	80	65	83	26	43	86	37	100	49	2.64744	2.15468	2.56413	1.46521	1.72173	2.5144	1.53967	2.69412	1.99784
MTRNR2L12	ENSG00000269028	protein_coding	41	65	59	76	121	102	78	147	145	1.88698	2.15468	2.1677	2.62004	2.9006	2.7204	2.32791	3.17684	3.30156
OPTN	ENSG00000123240	protein_coding	286	320	293	150	166	205	150	161	120	4.3092	4.16976	4.19747	3.48025	3.30343	3.61305	3.12635	3.29414	3.05871
CTD-2589H19.6	ENSG00000271781	antisense	34	31	33	92	71	64	106	56	56	1.69504	1.40418	1.56255	2.85427	2.2615	2.17242	2.69245	2.02293	2.14461
ADH1C	ENSG00000248144	polymorphic_pseudogene	69	67	64	22	29	25	26	33	34	2.47029	2.1887	2.25975	1.31621	1.35052	1.24503	1.22667	1.48832	1.62175
DIP2C	ENSG00000151240	protein_coding	576	621	702	290	351	295	390	357	321	5.28215	5.0869	5.41148	4.36754	4.30456	4.10171	4.39943	4.35991	4.36554
NAALADL2	ENSG00000177694	protein_coding	480	749	575	876	1212	1307	1126	1373	1247	5.02651	5.35	5.13104	5.91489	6.03959	6.18261	5.8837	6.25029	6.27043
KAL1	ENSG00000011201	protein_coding	22	32	23	7	4	7	3	5	5	1.29162	1.43285	1.23983	0.55986	0.279528	0.468494	0.207449	0.348888	0.384616
DNASE1L2	ENSG00000167968	protein_coding	43	124	100	145	200	112	133	86	79	1.93743	2.92347	2.79087	3.43579	3.54719	2.83565	2.97378	2.51237	2.54277
USP11	ENSG00000102226	protein_coding	1008	950	831	635	569	485	865	437	479	6.07352	5.68545	5.64959	5.45976	4.97328	4.78568	5.51062	4.6387	4.91972
GLYCTK	ENSG00000168237	protein_coding	43	67	64	143	113	109	166	105	82	1.93743	2.1887	2.25975	3.41761	2.81553	2.80203	3.25656	2.75385	2.58746
MTND5P11	ENSG00000248923	pseudogene	22	37	36	84	76	64	58	61	85	1.29162	1.56822	1.64679	2.7419	2.33975	2.17242	1.99632	2.11692	2.6308
RP11-10B2.1	ENSG00000230916	pseudogene	9	8	8	38	30	30	13	31	28	0.671181	0.51091	0.559381	1.83747	1.38044	1.40287	0.739959	1.43092	1.43875
CEP70	ENSG00000114107	protein_coding	1329	1121	1100	547	602	678	696	741	605	6.46718	5.91996	6.04712	5.24981	5.05209	5.25401	5.20467	5.37658	5.24667
CTC-458I2.2	ENSG00000251675	antisense	41	58	64	18	26	31	14	46	21	1.88698	2.02888	2.25975	1.15003	1.25682	1.43247	0.783814	1.81431	1.19103
MT-ND4L	ENSG00000212907	protein_coding	17634	31991	27871	12120	35888	38973	24898	44056	30535	10.182	10.7316	10.6892	9.68285	10.9063	11.0614	10.3269	11.2357	10.8663
FADS1	ENSG00000149485	protein_coding	1781	2281	2080	2286	3722	5084	2461	4610	3440	6.88539	6.93267	6.95589	7.28389	7.64341	8.12748	6.99843	7.98436	7.72241
CFD	ENSG00000197766	protein_coding	65	84	72	59	40	20	60	34	39	2.40007	2.44942	2.39581	2.32083	1.64983	1.06777	2.03312	1.51618	1.7583
LRRC8D	ENSG00000171492	protein_coding	1412	1522	1403	2541	3139	2019	3630	2542	2820	6.55362	6.35485	6.39342	7.43553	7.39898	6.80297	7.55551	7.13018	7.4372
OR7E91P	ENSG00000205847	pseudogene	40	37	25	16	22	6	52	13	18	1.86107	1.56822	1.31041	1.05916	1.1216	0.410184	1.87991	0.775097	1.07028
RP11-617J18.1	ENSG00000258375	pseudogene	13	18	12	49	35	47	21	20	40	0.891928	0.968006	0.77438	2.11066	1.52142	1.83836	1.05833	1.06648	1.78412
HHAT	ENSG00000054392	protein_coding	64	72	52	35	46	17	22	33	35	2.38196	2.27039	2.02809	1.75302	1.79022	0.949914	1.0936	1.48832	1.65011
THRSP	ENSG00000151365	protein_coding	8	15	10	22	47	49	25	36	35	0.610281	0.845413	0.670882	1.31621	1.81234	1.88192	1.19453	1.57035	1.65011
NDUFB4	ENSG00000065518	protein_coding	11006	9789	8360	6221	6163	5759	6847	4467	4818	9.50265	9.02508	8.95405	8.72234	8.36811	8.30673	8.46741	7.93908	8.20648
ZNF573	ENSG00000189144	protein_coding	54	62	91	28	45	55	22	87	43	2.18722	2.10211	2.67528	1.53431	1.76775	2.00522	1.0936	2.52614	1.85894
GSTA4	ENSG00000170899	protein_coding	2692	2431	2109	1334	1484	1139	1841	1219	1311	7.47724	7.02382	6.9757	6.51341	6.32767	5.98704	6.58347	6.08105	6.34172
FBXW5	ENSG00000159069	protein_coding	1424	2437	2653	1834	1914	1860	1859	1005	993	6.5657	7.02735	7.30442	6.96833	6.69073	6.68573	6.59736	5.80708	5.94661
TMEM107	ENSG00000179029	protein_coding	159	183	129	202	300	313	265	420	341	3.5192	3.42233	3.1106	3.87597	4.09041	4.18232	3.87384	4.5838	4.44863
CTSC	ENSG00000109861	protein_coding	52	78	86	147	144	138	190	165	141	2.1449	2.36268	2.60682	3.45374	3.12047	3.09823	3.43218	3.32598	3.26535
RRAS	ENSG00000126458	protein_coding	628	737	597	863	753	543	611	301	459	5.40377	5.32727	5.18369	5.89368	5.36623	4.94305	5.02219	4.12676	4.86027
CTC-340A15.2	ENSG00000241956	antisense	8	4	3	30	25	28	15	20	24	0.610281	0.277954	0.235866	1.60026	1.22419	1.34179	0.826376	1.06648	1.30244
SLC22A11	ENSG00000168065	protein_coding	6	9	5	28	40	20	38	21	18	0.48018	0.563712	0.374091	1.53431	1.64983	1.06777	1.56503	1.10369	1.07028
PRAM1	ENSG00000133246	protein_coding	20	21	18	38	40	19	90	32	39	1.21188	1.08099	1.04662	1.83747	1.64983	1.02954	2.49553	1.45991	1.7583
RP5-991G20.4	ENSG00000259901	antisense	82	101	91	190	183	162	253	200	186	2.67744	2.67016	2.67528	3.79381	3.43045	3.30438	3.81165	3.57811	3.6282
MAP7D1	ENSG00000116871	protein_coding	2967	3583	3680	1951	1993	1930	2327	1602	1560	7.61682	7.57987	7.77395	7.05686	6.74852	6.73852	6.9183	6.47012	6.58976
PCP2	ENSG00000174788	protein_coding	28	60	32	80	97	45	81	30	55	1.50739	2.06596	1.53334	2.68226	2.62868	1.79344	2.37167	1.40134	2.12454
NBEAP1	ENSG00000258590	pseudogene	508	686	673	199	362	500	371	522	421	5.10586	5.22648	5.35208	3.85586	4.34686	4.82805	4.33088	4.88565	4.74007
ZNF726	ENSG00000213967	protein_coding	119	124	105	243	197	264	277	261	206	3.14283	2.92347	2.8513	4.1259	3.52726	3.95137	3.93347	3.93365	3.76416
OR2B6	ENSG00000124657	protein_coding	11	10	9	23	24	26	56	46	27	0.785772	0.61465	0.616208	1.35493	1.1908	1.27801	1.95855	1.81431	1.40586
TRAF3IP2	ENSG00000056972	protein_coding	284	373	300	633	658	552	819	496	601	4.29959	4.37943	4.22969	5.45531	5.17671	4.966	5.43356	4.8145	5.23735
FAM195B	ENSG00000225663	protein_coding	66	97	107	101	92	51	89	35	43	2.41794	2.62117	2.87477	2.97103	2.56495	1.9242	2.48228	1.54352	1.85894
C12orf65	ENSG00000130921	protein_coding	1446	1311	1205	756	779	636	1117	652	730	6.58759	6.14238	6.17675	5.70613	5.41404	5.16425	5.87232	5.19671	5.51111
GUCD1	ENSG00000138867	protein_coding	3782	3385	3614	1759	1998	2099	2402	2002	1606	7.96538	7.4983	7.74796	6.90859	6.7521	6.85854	6.96369	6.78844	6.63126
GSTO2	ENSG00000065621	protein_coding	51	68	38	97	125	70	151	76	106	2.12327	2.20541	1.70034	2.9203	2.94133	2.27401	3.13484	2.36692	2.90243
PFKFB3	ENSG00000170525	protein_coding	250	312	354	241	492	517	202	543	456	4.12556	4.13529	4.4567	4.11466	4.77068	4.87462	3.51258	4.94067	4.85113
FAM149A	ENSG00000109794	protein_coding	81	74	59	35	46	21	57	30	30	2.66252	2.30182	2.1677	1.75302	1.79022	1.105	1.97756	1.40134	1.50237
GPRIN2	ENSG00000204175	protein_coding	322	646	702	300	478	622	342	905	439	4.47209	5.14219	5.41148	4.41412	4.73058	5.13304	4.21952	5.65872	4.79825
RP11-12M9.3	ENSG00000237214	pseudogene	64	91	76	156	144	86	197	67	96	2.38196	2.54443	2.45931	3.53185	3.12047	2.5144	3.47962	2.22217	2.77943
FTX	ENSG00000230590	lincRNA	18	42	36	81	67	46	58	45	80	1.12747	1.69197	1.64679	2.6974	2.1957	1.81608	1.99632	1.79169	2.55782
TLR3	ENSG00000164342	protein_coding	22	38	27	33	82	76	36	67	75	1.29162	1.59384	1.37769	1.69384	2.42837	2.36891	1.51386	2.22217	2.48096
MKL2	ENSG00000186260	protein_coding	300	442	636	210	289	455	326	638	281	4.37475	4.61344	5.27255	3.92826	4.03974	4.69701	4.15419	5.16626	4.18347
RP11-204M4.2	ENSG00000204837	lincRNA	134	108	118	52	76	59	53	61	53	3.2957	2.75207	2.9975	2.17699	2.33975	2.08193	1.89997	2.11692	2.08353
BCL2L1	ENSG00000171552	protein_coding	2614	2993	3142	1457	1636	1694	1846	1480	1329	7.43506	7.32178	7.54705	6.63932	6.46668	6.55224	6.58734	6.35719	6.36116
TWF1P1	ENSG00000178082	pseudogene	47	53	62	19	23	42	14	53	31	2.03334	1.93179	2.22363	1.1934	1.15661	1.72334	0.783814	1.96345	1.53315
UBALD1	ENSG00000153443	protein_coding	230	492	407	683	839	591	726	475	451	4.01243	4.76205	4.6494	5.56258	5.51866	5.06144	5.26394	4.75435	4.83578
TERF2IP	ENSG00000166848	protein_coding	2433	2313	2095	1175	1278	1145	1975	1202	1183	7.33216	6.95261	6.96617	6.33245	6.11496	5.9945	6.68381	6.06109	6.19543
CEP128	ENSG00000100629	protein_coding	63	68	68	141	121	190	106	156	110	2.36363	2.20541	2.32938	3.39921	2.9006	3.5127	2.69245	3.25333	2.94884
PDK1	ENSG00000152256	protein_coding	424	552	498	477	854	983	368	923	742	4.85337	4.92227	4.92997	5.05781	5.54367	5.77814	4.31975	5.68657	5.53412
CTD-2619J13.13	ENSG00000268307	lincRNA	151	126	106	90	104	50	94	55	69	3.45138	2.94354	2.86308	2.82699	2.71342	1.90322	2.54734	2.00337	2.38296
RP11-809C18.4	ENSG00000272992	lincRNA	3	3	5	27	23	11	16	14	28	0.259976	0.213323	0.374091	1.50018	1.15661	0.680686	0.867717	0.820502	1.43875
PPP1R3B	ENSG00000173281	protein_coding	442	647	660	233	407	489	255	447	350	4.91132	5.14436	5.32463	4.06881	4.50804	4.7971	3.8222	4.67004	4.48451
DNMT3B	ENSG00000088305	protein_coding	116	160	157	228	332	304	232	384	263	3.11021	3.24777	3.36389	4.0394	4.22845	4.14258	3.69591	4.46014	4.09338
TDRP	ENSG00000180190	protein_coding	1256	1133	1160	650	668	643	709	650	551	6.38663	5.93507	6.12262	5.49269	5.19787	5.1796	5.23066	5.1924	5.11551
ARHGEF38	ENSG00000236699	protein_coding	59	117	48	91	183	121	93	131	152	2.28787	2.85097	1.94179	2.84069	3.43045	2.93205	2.53456	3.02994	3.36283
RHEBL1	ENSG00000167550	protein_coding	13	18	10	36	39	25	53	30	51	0.891928	0.968006	0.670882	1.78172	1.62505	1.24503	1.89997	1.40134	2.04132
APBA1	ENSG00000107282	protein_coding	72	104	122	35	65	39	60	48	41	2.5208	2.70583	3.03966	1.75302	2.16163	1.64964	2.03312	1.85852	1.8095
CNTN2	ENSG00000184144	protein_coding	7	5	11	40	24	9	31	19	16	0.546696	0.339814	0.723559	1.89114	1.1908	0.578488	1.3774	1.02829	0.983778
ADAM9	ENSG00000168615	protein_coding	5478	5548	8292	3230	4712	8229	3830	8457	4938	8.49809	8.208	8.94229	7.77989	7.98216	8.82026	7.63249	8.85715	8.24186
RP11-564D11.3	ENSG00000255624	pseudogene	54	65	47	100	97	131	94	172	108	2.18722	2.15468	1.91938	2.95852	2.62868	3.0321	2.54734	3.38005	2.92582
P2RY11	ENSG00000244165	protein_coding	69	146	121	177	231	202	191	289	197	2.47029	3.13016	3.02923	3.69918	3.73842	3.59353	3.43906	4.07149	3.70456
ATF5	ENSG00000169136	protein_coding	526	693	686	1106	835	646	1623	653	586	5.15466	5.24074	5.37901	6.24626	5.51192	5.18614	6.40366	5.19886	5.20187
KNDC1	ENSG00000171798	protein_coding	31	56	44	98	102	48	109	48	71	1.60426	1.99083	1.85	2.93315	2.68971	1.8603	2.72656	1.85852	2.41637
FUT1	ENSG00000174951	protein_coding	155	145	123	255	310	186	354	207	285	3.48569	3.12138	3.05001	4.19154	4.13499	3.48472	4.26664	3.62365	4.20274
GTF2H2B	ENSG00000226259	pseudogene	390	323	286	144	201	229	147	272	227	4.73713	4.18248	4.16451	3.42673	3.55377	3.76036	3.10057	3.98938	3.89436
RP11-65J3.1	ENSG00000233901	lincRNA	94	100	84	160	118	67	194	63	103	2.8454	2.65807	2.5785	3.56525	2.86928	2.22411	3.45948	2.15286	2.86662
SLC13A3	ENSG00000158296	protein_coding	101	142	124	279	234	170	313	187	211	2.93504	3.09472	3.06028	4.3145	3.75565	3.36703	4.09884	3.48952	3.79624
NTN1	ENSG00000065320	protein_coding	46	84	31	23	18	31	20	23	38	2.00996	2.44942	1.50352	1.35493	0.972391	1.43247	1.02217	1.17534	1.732
NASP	ENSG00000132780	protein_coding	1862	1925	1756	3285	2992	4030	3742	4546	2826	6.94902	6.69004	6.71374	7.80414	7.33021	7.79364	7.59912	7.96427	7.44025
RP5-1157M23.2	ENSG00000243224	antisense	29	38	37	68	107	65	86	53	93	1.54041	1.59384	1.67381	2.48692	2.74826	2.18986	2.44179	1.96345	2.74039
SCARB1	ENSG00000073060	protein_coding	1754	3029	2853	3010	5070	6037	2621	4242	3539	6.86354	7.33893	7.40863	7.6786	8.0874	8.37453	7.08861	7.86483	7.76315
RP11-17A1.3	ENSG00000246225	antisense	17	34	40	59	67	82	57	73	75	1.08334	1.48853	1.75197	2.32083	2.1957	2.45795	1.97756	2.32027	2.48096
GEN1	ENSG00000178295	protein_coding	203	222	259	397	379	549	382	574	368	3.84412	3.67721	4.0298	4.80166	4.40989	4.95839	4.37096	5.01823	4.55371
MT-ATP8	ENSG00000228253	protein_coding	3655	8457	7771	4903	10628	12452	7865	12150	8457	7.9163	8.8145	8.84887	8.37978	9.15244	9.41677	8.66685	9.37894	9.01609
SNX7	ENSG00000162627	protein_coding	220	231	234	91	112	146	117	160	103	3.95236	3.73014	3.89277	2.84069	2.80454	3.17027	2.81376	3.28607	2.86662
DNAJC14	ENSG00000135392	protein_coding	215	362	341	109	198	281	180	344	173	3.92136	4.33835	4.40523	3.06744	3.53393	4.03575	3.36159	4.30905	3.53241
CTD-2037K23.2	ENSG00000245556	lincRNA	547	413	416	335	279	244	472	221	276	5.20958	4.51967	4.67971	4.56623	3.99208	3.84534	4.66282	3.71063	4.159
SLC7A8	ENSG00000092068	protein_coding	1047	1800	1436	2062	3161	2896	2876	2959	2676	6.12749	6.59415	6.42656	7.13611	7.409	7.31947	7.22162	7.34788	7.36203
ZNF503-AS2	ENSG00000237149	processed_transcript	82	83	85	59	43	36	74	33	32	2.67744	2.43532	2.59273	2.32083	1.72173	1.57198	2.26741	1.48832	1.56329
CARD10	ENSG00000100065	protein_coding	43	77	89	139	136	180	99	108	83	1.93743	2.3477	2.64828	3.38056	3.04773	3.4417	2.60959	2.78854	2.60205
CDC42P6	ENSG00000237350	pseudogene	74	94	83	40	38	55	35	53	25	2.55352	2.58331	2.56413	1.89114	1.59983	2.00522	1.48758	1.96345	1.33774
C4orf46	ENSG00000205208	protein_coding	93	99	79	110	148	258	127	237	129	2.83212	2.64587	2.50517	3.07905	3.15551	3.92037	2.91583	3.80402	3.15092
FAM198B	ENSG00000164125	protein_coding	221	297	306	359	476	700	341	659	403	3.95848	4.06835	4.25675	4.66197	4.72475	5.2989	4.21552	5.2117	4.67944
TNFRSF19	ENSG00000127863	protein_coding	661	526	723	326	596	744	381	1012	652	5.47595	4.85501	5.45302	4.52862	5.03808	5.38467	4.36737	5.81692	5.35187
FSTL1	ENSG00000163430	protein_coding	244	193	177	98	102	130	108	122	91	4.09254	3.4921	3.52095	2.93315	2.68971	3.0224	2.71528	2.94023	2.71377
NT5M	ENSG00000205309	protein_coding	159	175	125	290	237	156	355	135	159	3.5192	3.36398	3.07049	4.36754	3.77268	3.25554	4.2705	3.06809	3.4216
CKMT1B	ENSG00000237289	protein_coding	340	312	313	560	633	503	819	621	657	4.54712	4.13529	4.2877	5.28281	5.1224	4.83638	5.43356	5.1284	5.36262
SUFU	ENSG00000107882	protein_coding	690	971	1102	334	516	618	546	623	483	5.53653	5.71639	6.04971	4.5621	4.83693	5.124	4.8652	5.1329	4.93133
CHPF	ENSG00000123989	protein_coding	908	1515	1346	2076	2735	2232	1968	1101	1350	5.92515	6.34828	6.33431	7.1458	7.20148	6.94643	6.67874	5.93645	6.3835
AC093627.10	ENSG00000240859	lincRNA	17	25	21	45	60	24	73	39	55	1.08334	1.21907	1.16562	2.01719	2.07278	1.21128	2.25188	1.64797	2.12454
EPB41L4B	ENSG00000095203	protein_coding	2628	2537	2492	1127	1387	1485	1514	1694	1218	7.44273	7.08494	7.21469	6.27304	6.2314	6.36443	6.30459	6.5498	6.23693
DOCK4	ENSG00000128512	protein_coding	217	241	365	118	171	218	128	260	151	3.93384	3.78676	4.49887	3.16871	3.34196	3.6947	2.92566	3.92847	3.35423
SERPINA1	ENSG00000197249	protein_coding	5	1	3	23	25	24	23	12	18	0.410447	0.0746679	0.235866	1.35493	1.22419	1.21128	1.12804	0.728216	1.07028
ECI1	ENSG00000167969	protein_coding	1798	1997	1842	2389	2183	1701	2473	965	1132	6.89898	6.74252	6.78208	7.34707	6.87873	6.55812	7.00539	5.74955	6.13274
ZP1	ENSG00000149506	protein_coding	32	40	21	28	76	43	48	75	88	1.63516	1.64374	1.16562	1.53431	2.33975	1.74709	1.79673	2.35154	2.67288
CORO1A	ENSG00000102879	protein_coding	26	18	20	50	18	17	11	8	13	1.43899	0.968006	1.12703	2.13311	0.972391	0.949914	0.648034	0.523789	0.843446
TFPI	ENSG00000003436	protein_coding	832	1125	604	977	1537	1373	1576	1781	1806	5.80121	5.92501	5.20005	6.06984	6.37767	6.25272	6.36177	6.6213	6.79897
RNF14	ENSG00000013561	protein_coding	1497	1658	1602	704	814	898	1054	973	734	6.63709	6.47688	6.58264	5.60536	5.47599	5.65015	5.79004	5.76124	5.51882
MLLT11	ENSG00000213190	protein_coding	152	262	288	117	224	246	146	424	232	3.46003	3.89889	4.174	3.1578	3.6974	3.8563	3.09188	4.5969	3.9237
KIAA1024	ENSG00000169330	protein_coding	52	56	61	20	48	64	19	80	53	2.1449	1.99083	2.20523	1.23551	1.83413	2.17242	0.985077	2.42687	2.08353
EIF4E3	ENSG00000163412	protein_coding	180	160	115	98	81	68	144	74	80	3.68342	3.24777	2.96505	2.93315	2.41397	2.24093	3.07433	2.33599	2.55782
THRB-IT1	ENSG00000224822	sense_intronic	3	5	10	27	28	26	15	11	29	0.259976	0.339814	0.670882	1.50018	1.31995	1.27801	0.826376	0.67976	1.47091
RP11-445H22.4	ENSG00000244558	antisense	5	13	6	21	14	4	42	4	17	0.410447	0.757486	0.438535	1.27642	0.805946	0.285979	1.66222	0.285536	1.02768
RRM1	ENSG00000167325	protein_coding	790	829	902	1181	1100	2126	1138	1978	998	5.72785	5.49299	5.7656	6.33971	5.90194	6.87682	5.89874	6.7712	5.95373
SUGP2	ENSG00000064607	protein_coding	1547	2038	2420	969	1541	2038	1022	2595	1373	6.68402	6.77157	7.17268	6.05816	6.38138	6.81636	5.74638	7.15974	6.40758
GFPT2	ENSG00000131459	protein_coding	143	93	96	52	63	60	47	66	53	3.3802	2.57047	2.74063	2.17699	2.12675	2.10049	1.77517	2.20515	2.08353
DDAH1	ENSG00000153904	protein_coding	2849	3024	2710	1406	1521	1689	1718	1551	1392	7.55857	7.33656	7.33489	6.58844	6.36276	6.54802	6.48478	6.42398	6.42718
PRLR	ENSG00000113494	protein_coding	4	22	18	6	29	46	12	32	22	0.337172	1.11677	1.04662	0.492001	1.35052	1.81608	0.694729	1.45991	1.22913
SPIN4	ENSG00000186767	protein_coding	98	126	141	87	109	240	82	237	134	2.8973	2.94354	3.22463	2.78507	2.77104	3.82316	2.38597	3.80402	3.19971
LRRN3	ENSG00000173114	protein_coding	6	9	2	24	15	37	15	9	24	0.48018	0.563712	0.161448	1.39263	0.849392	1.59834	0.826376	0.577675	1.30244
RAB11FIP1P1	ENSG00000228492	pseudogene	55	70	79	55	63	66	21	110	71	2.20792	2.23827	2.50517	2.2404	2.12675	2.20708	1.05833	2.81121	2.41637
ULBP1	ENSG00000111981	protein_coding	169	203	159	284	385	201	451	274	355	3.59973	3.55864	3.38039	4.33885	4.43149	3.58696	4.59981	3.99929	4.50407
TEAD1	ENSG00000187079	protein_coding	475	583	778	282	352	406	308	576	327	5.01187	4.99856	5.55646	4.32916	4.30846	4.53932	4.07698	5.02309	4.39098
BAX	ENSG00000087088	protein_coding	1382	2008	1736	898	1007	909	1108	797	857	6.52298	6.75037	6.69737	5.95009	5.77672	5.66737	5.86085	5.47925	5.73781
LHX4	ENSG00000121454	protein_coding	44	95	108	48	97	93	57	176	99	1.96202	2.59605	2.88637	2.08785	2.62868	2.60816	1.97756	3.41007	2.81745
RP1-203P18.1	ENSG00000231686	pseudogene	28	60	57	73	100	44	94	29	39	1.50739	2.06596	2.12917	2.57155	2.66561	1.77045	2.54734	1.37114	1.7583
NCK2	ENSG00000071051	protein_coding	345	342	268	235	206	168	248	139	160	4.56729	4.26052	4.07612	4.08041	3.58623	3.35162	3.78492	3.10526	3.4298
RPS6KA2	ENSG00000071242	protein_coding	745	1019	1042	1603	1891	1117	2420	1271	1516	5.64488	5.78471	5.97019	6.77577	6.67345	5.95935	6.97438	6.14045	6.54892
RP11-98J23.2	ENSG00000198237	pseudogene	30	38	29	6	18	18	6	21	6	1.57269	1.59384	1.44198	0.492001	0.972391	0.990277	0.388785	1.10369	0.450606
ZNF419	ENSG00000105136	protein_coding	664	669	684	1250	1578	988	1379	1365	1244	5.48234	5.19126	5.3749	6.42064	6.4152	5.78533	6.17163	6.24197	6.267
CBL	ENSG00000110395	protein_coding	363	434	581	178	257	323	257	442	269	4.63764	4.58817	5.14559	3.70668	3.88132	4.22523	3.83268	4.65446	4.12404
OTUD6B	ENSG00000155100	protein_coding	455	563	593	191	325	368	397	664	388	4.95177	4.9498	5.17426	3.80084	4.19936	4.40394	4.42389	5.22231	4.62689
MAVS	ENSG00000088888	protein_coding	560	719	1039	337	521	761	473	796	382	5.24256	5.2925	5.9661	4.57445	4.85036	5.4165	4.66575	5.47747	4.60532
RP11-147L13.2	ENSG00000265100	antisense	8	18	11	29	25	13	46	23	47	0.610281	0.968006	0.723559	1.56766	1.22419	0.776121	1.75327	1.17534	1.95301
SNX30	ENSG00000148158	protein_coding	348	370	512	155	251	277	232	352	200	4.57925	4.36834	4.96868	3.52338	3.84958	4.01633	3.69591	4.34056	3.7247
RP11-167H9.6	ENSG00000244541	lincRNA	111	137	92	42	44	74	66	64	50	3.05415	3.04915	2.68859	1.94289	1.74492	2.33796	2.13822	2.1705	2.01974
SETD8	ENSG00000183955	protein_coding	672	850	791	1455	1667	1383	1866	1480	1371	5.49923	5.52828	5.57987	6.63736	6.49346	6.26306	6.60272	6.35719	6.4055
ALPK3	ENSG00000136383	protein_coding	231	324	285	347	677	594	401	674	473	4.01831	4.18669	4.15973	4.61489	5.21666	5.06853	4.43769	5.2433	4.90214
CHRNA4	ENSG00000101204	protein_coding	9	14	4	37	22	6	33	15	14	0.671181	0.802119	0.306633	1.80987	1.1216	0.410184	1.43354	0.864522	0.891756
ZNF724P	ENSG00000196081	protein_coding	14	20	17	36	37	63	27	65	28	0.942213	1.0443	1.00466	1.78172	1.57416	2.15477	1.2581	2.18793	1.43875
CGN	ENSG00000143375	protein_coding	1579	2072	2175	776	1283	1505	956	1645	1055	6.71327	6.79522	7.01981	5.74309	6.12051	6.3835	5.65192	6.50791	6.03261
PALM	ENSG00000099864	protein_coding	82	81	57	87	58	37	91	31	42	2.67744	2.4067	2.12917	2.78507	2.03565	1.59834	2.50866	1.43092	1.83443
CLYBL	ENSG00000125246	protein_coding	211	244	197	155	139	109	254	114	95	3.89607	3.80332	3.66258	3.52338	3.07544	2.80203	3.81694	2.85551	2.76654
DISP2	ENSG00000140323	protein_coding	112	178	160	65	110	92	65	67	71	3.06554	3.38614	3.38857	2.43365	2.78229	2.59513	2.12123	2.22217	2.41637
PLIN3	ENSG00000105355	protein_coding	583	882	966	465	517	562	494	409	333	5.29913	5.58047	5.86274	5.02217	4.83962	4.99108	4.72601	4.54713	4.41597
CDC25B	ENSG00000101224	protein_coding	498	473	543	873	857	1270	784	1108	768	5.07802	4.70736	5.05085	5.91002	5.54863	6.14175	5.37204	5.94545	5.58276
ALPK1	ENSG00000073331	protein_coding	162	245	198	422	423	252	471	343	318	3.54384	3.8088	3.66931	4.8867	4.56127	3.88869	4.65988	4.30506	4.35266
ZNF554	ENSG00000172006	protein_coding	211	237	138	327	293	195	469	188	249	3.89607	3.76438	3.19696	4.53285	4.05837	3.54693	4.65399	3.49653	4.01921
LRIG3	ENSG00000139263	protein_coding	50	74	74	90	124	154	102	208	107	2.10131	2.30182	2.42791	2.82699	2.93125	3.23888	2.64569	3.63004	2.91417
HRK	ENSG00000135116	protein_coding	15	6	8	28	27	8	43	10	22	0.990805	0.399129	0.559381	1.53431	1.28873	0.524539	1.68553	0.62962	1.22913
FKBP5	ENSG00000096060	protein_coding	2010	2144	3460	1414	2038	3584	2518	4703	2615	7.0585	6.84406	7.68543	6.59654	6.78044	7.62524	7.0312	8.01306	7.32897
RP11-64C12.3	ENSG00000267733	pseudogene	7	3	12	12	33	31	14	34	28	0.546696	0.213323	0.77438	0.85821	1.46667	1.43247	0.783814	1.51618	1.43875
RP11-359K18.4	ENSG00000272574	sense_intronic	19	25	29	30	65	56	50	95	48	1.17029	1.21907	1.44198	1.60026	2.16163	2.02479	1.83892	2.6318	1.9756
AQP3	ENSG00000165272	protein_coding	216	640	462	415	739	694	332	444	448	3.92761	5.12911	4.8254	4.86339	5.33982	5.28679	4.17904	4.66071	4.82649
DONSON	ENSG00000159147	protein_coding	210	156	129	268	231	326	322	400	242	3.88968	3.21514	3.1106	4.25944	3.73842	4.23786	4.13739	4.51641	3.98064
AC122129.1	ENSG00000197815	pseudogene	10	16	34	5	10	18	5	39	22	0.729614	0.887446	1.59118	0.420791	0.617763	0.990277	0.330836	1.64797	1.22913
MTM1	ENSG00000171100	protein_coding	206	266	301	100	107	180	180	197	137	3.86382	3.9193	4.23424	2.95852	2.74826	3.4417	3.36159	3.55815	3.22821
RAMP1	ENSG00000132329	protein_coding	1382	1755	1419	1198	1603	956	1822	650	973	6.52298	6.55801	6.40958	6.36007	6.43762	5.7387	6.56866	5.1924	5.91773
SAMD11	ENSG00000187634	protein_coding	158	203	212	128	170	123	170	68	90	3.5109	3.55864	3.76037	3.27348	3.33434	2.95262	3.28736	2.23899	2.70027
MAP7D2	ENSG00000184368	protein_coding	11	22	17	21	53	52	14	36	42	0.785772	1.11677	1.00466	1.27642	1.93841	1.94489	0.783814	1.57035	1.83443
SLC18B1	ENSG00000146409	protein_coding	58	77	66	88	161	122	160	147	175	2.26829	2.3477	2.29499	2.79918	3.26384	2.94237	3.2091	3.17684	3.54756
GAS5	ENSG00000234741	processed_transcript	3073	4504	3135	6059	6906	5427	9386	5882	6312	7.66721	7.90837	7.54385	8.68436	8.53186	8.22134	8.92134	8.33467	8.59499
AC005336.4	ENSG00000267056	pseudogene	7	16	10	8	35	18	5	41	26	0.546696	0.887446	0.670882	0.624671	1.52142	0.990277	0.330836	1.69748	1.37221
C14orf132	ENSG00000227051	protein_coding	310	325	418	155	187	185	206	214	167	4.41981	4.1909	4.68636	3.52338	3.45878	3.47764	3.53841	3.6678	3.48595
RP1-232P20.1	ENSG00000269985	antisense	22	54	29	65	95	45	86	52	73	1.29162	1.95174	1.44198	2.43365	2.60352	1.79344	2.44179	1.94307	2.44903
PLEKHG4	ENSG00000196155	protein_coding	260	290	243	484	614	379	613	458	523	4.17896	4.03601	3.94361	5.0782	5.07972	4.44445	5.02676	4.70376	5.04249
CCDC64B	ENSG00000162069	protein_coding	295	420	343	748	846	555	690	506	552	4.35168	4.54287	4.41327	5.69108	5.53039	4.97357	5.19252	4.84228	5.11805
FAM21C	ENSG00000172661	protein_coding	221	442	445	179	270	321	170	399	227	3.95848	4.61344	4.77326	3.71415	3.94779	4.21675	3.28736	4.51296	3.89436
MNX1	ENSG00000130675	protein_coding	62	101	70	178	164	141	195	148	123	2.34506	2.67016	2.36298	3.70668	3.28772	3.12567	3.46623	3.18554	3.09011
PER3	ENSG00000049246	protein_coding	321	245	236	141	144	126	183	152	135	4.46781	3.8088	3.90422	3.39921	3.12047	2.98294	3.38313	3.21983	3.20927
UBE2S	ENSG00000108106	protein_coding	539	708	595	1188	1296	1488	1032	881	950	5.1889	5.27083	5.17898	6.34813	6.13485	6.3673	5.76016	5.62072	5.8838
CYP4F23P	ENSG00000269516	pseudogene	9	8	7	33	23	33	22	26	37	0.671181	0.51091	0.500223	1.69384	1.15661	1.48991	1.0936	1.27656	1.70522
KLKP1	ENSG00000197588	pseudogene	200	202	178	347	414	286	442	389	412	3.82415	3.55213	3.52837	4.61489	4.53157	4.05965	4.57194	4.47796	4.71007
CD177	ENSG00000204936	polymorphic_pseudogene	11	23	10	41	48	49	22	20	22	0.785772	1.15168	0.670882	1.91725	1.83413	1.88192	1.0936	1.06648	1.22913
MAPRE3	ENSG00000084764	protein_coding	903	981	838	515	607	444	701	432	449	5.91731	5.73089	5.66145	5.16519	5.06367	4.66308	5.21472	4.62277	4.82959
TMPPE	ENSG00000188167	protein_coding	14	41	45	26	39	78	26	74	39	0.942213	1.66806	1.8735	1.46521	1.62505	2.3992	1.22667	2.33599	1.7583
AC015849.19	ENSG00000267025	antisense	40	69	102	53	87	88	51	170	74	1.86107	2.22193	2.81534	2.19844	2.49828	2.54182	1.85956	3.36481	2.46508
TXK	ENSG00000074966	protein_coding	37	44	31	11	13	15	9	31	12	1.78045	1.73865	1.50352	0.803273	0.761151	0.865633	0.549851	1.43092	0.793462
EGR1	ENSG00000120738	protein_coding	10	59	20	32	49	18	50	17	28	0.729614	2.04754	1.12703	1.66332	1.8556	0.990277	1.83892	0.948726	1.43875
ZNHIT2	ENSG00000174276	protein_coding	115	250	214	210	211	176	222	91	101	3.09917	3.83589	3.77292	3.92826	3.61798	3.4123	3.63735	2.57994	2.84224
TMEM245	ENSG00000106771	protein_coding	1302	1838	1911	726	1309	1611	1336	2823	1732	6.43791	6.62398	6.83466	5.64886	6.14904	6.48055	6.12657	7.28042	6.73916
CRYZ	ENSG00000116791	protein_coding	592	644	559	275	278	354	398	354	299	5.32067	5.13785	5.0915	4.29472	3.98722	4.35067	4.42735	4.34833	4.26826
AF131217.1	ENSG00000232855	lincRNA	4	10	9	20	24	42	20	38	24	0.337172	0.61465	0.616208	1.23551	1.1908	1.72334	1.02217	1.62256	1.30244
SDK1	ENSG00000146555	protein_coding	51	83	153	41	59	100	58	110	56	2.12327	2.43532	3.33031	1.91725	2.05433	2.6962	1.99632	2.81121	2.14461
CAMK2B	ENSG00000058404	protein_coding	1086	1530	1239	634	883	569	902	656	726	6.17951	6.36232	6.21635	5.45754	5.59084	5.00838	5.56975	5.2053	5.50336
CD82	ENSG00000085117	protein_coding	191	299	317	99	143	149	166	146	151	3.76251	4.07745	4.30508	2.94589	3.11158	3.19638	3.25656	3.16808	3.35423
SECISBP2L	ENSG00000138593	protein_coding	1077	1133	1438	546	725	1020	644	1141	631	6.16767	5.93507	6.42855	5.24724	5.31291	5.83049	5.0958	5.98711	5.30581
UCN	ENSG00000163794	protein_coding	41	60	66	106	122	61	126	44	64	1.88698	2.06596	2.29499	3.03204	2.91089	2.11881	2.90595	1.76871	2.29589
SRSF8	ENSG00000180771	pseudogene	1038	908	724	561	526	438	910	509	507	6.11521	5.62152	5.45497	5.28532	4.86366	4.64423	5.58222	4.85052	4.99905
C2orf72	ENSG00000204128	protein_coding	137	66	84	56	81	120	49	134	81	3.32442	2.17179	2.5785	2.26093	2.41397	2.92165	1.81798	3.05865	2.57272
SNCG	ENSG00000173267	protein_coding	7	6	16	23	34	34	51	25	23	0.546696	0.399129	0.961455	1.35493	1.4943	1.51779	1.85956	1.2436	1.26625
RP11-48B3.4	ENSG00000260317	lincRNA	99	74	94	43	36	41	85	59	38	2.90999	2.30182	2.71485	1.96809	1.54803	1.69919	2.42804	2.08005	1.732
GPR137C	ENSG00000180998	protein_coding	106	60	107	65	106	176	66	155	73	2.99582	2.06596	2.87477	2.43365	2.73674	3.4123	2.13822	3.24503	2.44903
CAT	ENSG00000121691	protein_coding	4304	4005	3793	2230	2182	2343	2928	2165	1924	8.15121	7.73971	7.81739	7.24834	6.87807	7.0159	7.2473	6.90038	6.88949
SFMBT2	ENSG00000198879	protein_coding	71	94	99	31	59	51	31	72	40	2.50416	2.58331	2.77847	1.63213	2.05433	1.9242	1.3774	2.30438	1.78412
LARP4B	ENSG00000107929	protein_coding	2769	2854	2990	1363	1550	1722	1839	1846	1275	7.5177	7.25362	7.47591	6.5441	6.38968	6.57564	6.58191	6.6725	6.30205
S100A1	ENSG00000160678	protein_coding	23	26	23	36	57	68	59	91	50	1.3299	1.25162	1.23983	1.78172	2.01672	2.24093	2.01484	2.57994	2.01974
DHCR24	ENSG00000116133	protein_coding	41798	45157	47402	16494	27355	33297	26705	29665	24150	11.4263	11.2286	11.455	10.1269	10.5148	10.8345	10.4279	10.6655	10.5281
LRRC73	ENSG00000204052	protein_coding	53	42	48	40	30	17	32	17	15	2.16621	1.69197	1.94179	1.89114	1.38044	0.949914	1.40575	0.948726	0.938501
SPAG7	ENSG00000091640	protein_coding	1693	1891	1666	1131	1139	924	1628	815	912	6.81292	6.66459	6.63858	6.27808	5.95137	5.69052	6.40804	5.51075	5.82592
SNRPA	ENSG00000077312	protein_coding	384	606	478	996	1005	960	1014	807	814	4.7156	5.05267	4.87282	6.09722	5.77391	5.74462	5.73525	5.49683	5.66498
SLC25A34	ENSG00000162461	protein_coding	76	58	64	32	26	22	64	36	41	2.58551	2.02888	2.25975	1.66332	1.25682	1.1413	2.10403	1.57035	1.8095
HK1	ENSG00000156515	protein_coding	2315	3006	3530	1495	1575	1865	1750	1733	1379	7.26089	7.328	7.71419	6.6761	6.41249	6.68957	6.51111	6.58229	6.4138
MKLN1	ENSG00000128585	protein_coding	748	927	1211	432	573	855	560	1051	526	5.65056	5.65079	6.18382	4.91936	4.98306	5.58081	4.90048	5.87052	5.0505
TNFRSF14	ENSG00000157873	protein_coding	215	326	259	260	311	171	257	108	179	3.92136	4.19509	4.0298	4.21804	4.13937	3.37468	3.83268	2.78854	3.57741
KIAA1683	ENSG00000130518	protein_coding	480	552	428	366	454	205	583	276	403	5.02651	4.92227	4.71916	4.68874	4.65913	3.61305	4.95665	4.00913	4.67944
DNAH8	ENSG00000124721	protein_coding	29	75	66	86	121	137	80	118	86	1.54041	2.31727	2.29499	2.77083	2.9006	3.08897	2.35723	2.89849	2.64496
GSDMB	ENSG00000073605	protein_coding	301	342	239	467	615	522	585	675	589	4.37932	4.26052	3.92124	5.02817	5.08199	4.88803	4.96143	5.24539	5.20904
MTND4P12	ENSG00000247627	pseudogene	173	145	146	140	256	344	220	364	294	3.63073	3.12138	3.26961	3.38991	3.87608	4.31139	3.62534	4.38657	4.2452
TRAM1	ENSG00000067167	protein_coding	1293	1604	1474	548	1111	1700	905	1684	1131	6.42802	6.42965	6.46381	5.25237	5.91605	6.55728	5.57444	6.54135	6.13148
RAVER1	ENSG00000161847	protein_coding	69	147	202	119	155	220	98	120	76	2.47029	3.13889	3.69592	3.17953	3.21485	3.70687	2.59735	2.91951	2.49666
TRPM8	ENSG00000144481	protein_coding	418	249	172	128	261	248	195	330	247	4.83353	3.83051	3.48326	3.27348	3.9021	3.86717	3.46623	4.25219	4.0083
WDR63	ENSG00000162643	protein_coding	18	30	24	3	5	1	7	9	8	1.12747	1.37493	1.27555	0.266873	0.341698	0.0769821	0.444496	0.577675	0.574168
MAP1S	ENSG00000130479	protein_coding	136	283	268	289	292	282	215	167	109	3.31491	4.00293	4.07612	4.3628	4.05374	4.04056	3.59489	3.34163	2.93737
HIPK2	ENSG00000064393	protein_coding	3394	3484	3755	1696	1983	2262	1915	2431	1690	7.80987	7.53966	7.80292	6.85641	6.74133	6.96554	6.63974	7.06624	6.70408
CTSD	ENSG00000117984	protein_coding	1390	2636	2253	3375	4017	3181	3251	1723	1961	6.53121	7.13976	7.07026	7.84296	7.75292	7.45408	7.39732	6.57403	6.91674
PDPR	ENSG00000090857	protein_coding	155	200	261	104	150	236	115	316	142	3.48569	3.539	4.04023	3.00794	3.17271	3.80064	2.79245	4.193	3.27449
FAXDC2	ENSG00000170271	protein_coding	78	152	154	135	229	276	99	184	181	2.61681	3.18174	3.33878	3.34254	3.72682	4.01144	2.60959	3.46828	3.5921
STRC	ENSG00000242866	protein_coding	24	13	24	31	48	43	65	63	55	1.36719	0.757486	1.27555	1.63213	1.83413	1.74709	2.12123	2.15286	2.12454
SEC23A	ENSG00000100934	protein_coding	1269	1518	1789	713	872	1308	786	1349	801	6.40131	6.3511	6.74035	5.62332	5.57313	6.18369	5.37563	6.22519	5.64221
CLUHP3	ENSG00000131797	pseudogene	148	223	250	162	249	330	140	441	230	3.4251	3.68319	3.98196	3.58167	3.83884	4.25452	3.03857	4.65132	3.91203
CTD-2587H24.10	ENSG00000267649	lincRNA	36	41	34	75	79	44	112	36	66	1.75254	1.66806	1.59118	2.60405	2.38474	1.77045	2.75988	1.57035	2.33135
MAPK4	ENSG00000141639	protein_coding	49	39	59	32	35	29	13	21	18	2.07901	1.619	2.1677	1.66332	1.52142	1.37266	0.739959	1.10369	1.07028
SPATA41	ENSG00000189419	lincRNA	20	41	17	42	73	24	46	44	65	1.21188	1.66806	1.00466	1.94289	2.29331	1.21128	1.75327	1.76871	2.31373
KREMEN1	ENSG00000183762	protein_coding	617	717	941	350	488	443	444	422	352	5.37888	5.28858	5.82557	4.62681	4.75933	4.65995	4.57818	4.59037	4.49237
RP5-1024G6.8	ENSG00000270172	lincRNA	89	102	95	118	112	201	83	243	139	2.77778	2.68215	2.7278	3.16871	2.80454	3.58696	2.40013	3.83753	3.2469
APOL6	ENSG00000221963	protein_coding	40	64	22	77	101	69	65	80	83	1.86107	2.13737	1.2032	2.63585	2.67771	2.25757	2.12123	2.42687	2.60205
CDK14	ENSG00000058091	protein_coding	330	322	342	159	158	235	189	270	151	4.50592	4.17825	4.40925	3.55697	3.23955	3.79495	3.42528	3.97941	3.35423
RPL12P4	ENSG00000185834	pseudogene	312	565	378	730	788	529	995	491	647	4.42866	4.95476	4.54716	5.65663	5.43022	4.90661	5.70848	4.80041	5.34103
LRRCC1	ENSG00000133739	protein_coding	102	93	76	141	177	205	136	238	168	2.9474	2.57047	2.45931	3.39921	3.38689	3.61305	3.00191	3.80966	3.4938
MTRNR2L2	ENSG00000271043	protein_coding	33	36	23	52	74	84	36	62	76	1.66541	1.54214	1.23983	2.17699	2.30896	2.48645	1.51386	2.135	2.49666
COPE	ENSG00000105669	protein_coding	1497	2138	1840	2610	2794	1768	2586	1079	1345	6.63709	6.84006	6.78053	7.47396	7.23206	6.61328	7.06936	5.90781	6.37821
RP5-855F14.1	ENSG00000231768	lincRNA	9	10	9	26	33	23	42	31	41	0.671181	0.61465	0.616208	1.46521	1.46667	1.17671	1.66222	1.43092	1.8095
KIAA1147	ENSG00000257093	protein_coding	1446	1867	2050	801	1054	1126	924	1441	912	6.58759	6.64634	6.9351	5.788	5.84136	5.97074	5.60379	6.31914	5.82592
CNTNAP1	ENSG00000108797	protein_coding	50	62	70	99	124	90	144	166	134	2.10131	2.10211	2.36298	2.94589	2.93125	2.56872	3.07433	3.33383	3.19971
TSPEAR-AS1	ENSG00000235890	antisense	48	42	59	37	49	24	49	28	10	2.05635	1.69197	2.1677	1.80987	1.8556	1.21128	1.81798	1.3403	0.687978
PAQR4	ENSG00000162073	protein_coding	93	108	101	154	189	288	195	234	179	2.83212	2.75207	2.80316	3.51485	3.47274	4.06911	3.46623	3.78696	3.57741
WI2-85898F10.1	ENSG00000235091	lincRNA	22	29	21	58	84	51	70	45	37	1.29162	1.34508	1.16562	2.30114	2.45674	1.9242	2.20426	1.79169	1.70522
MVP	ENSG00000013364	protein_coding	441	607	530	499	510	350	404	245	257	4.90816	5.05498	5.01696	5.12095	4.82065	4.33509	4.44794	3.84853	4.06206
C7orf50	ENSG00000146540	protein_coding	1070	1390	1335	1349	1134	1014	1664	640	674	6.1584	6.22564	6.32261	6.52937	5.94513	5.82213	6.43923	5.17065	5.39859
FLOT2	ENSG00000132589	protein_coding	3811	3918	3493	2018	2451	1948	2740	1806	1956	7.97635	7.70818	7.69906	7.10522	7.04444	6.75179	7.15221	6.64121	6.91308
RAB31	ENSG00000168461	protein_coding	79	82	90	23	41	39	45	54	53	2.63221	2.42108	2.66184	1.35493	1.6742	1.64964	1.73104	1.98355	2.08353
TSSK4	ENSG00000139908	protein_coding	46	70	93	38	76	89	33	126	61	2.00996	2.23827	2.70178	1.83747	2.33975	2.55533	1.43354	2.98079	2.241
NDUFB7	ENSG00000099795	protein_coding	664	1222	1235	1347	1437	1270	1336	611	717	5.48234	6.04245	6.21174	6.52725	6.28182	6.14175	6.12657	5.10565	5.48576
CCNF	ENSG00000162063	protein_coding	251	279	317	387	464	718	374	670	374	4.13099	3.98369	4.30508	4.76619	4.68933	5.33461	4.34192	5.23494	4.57606
UACA	ENSG00000137831	protein_coding	219	335	299	439	584	612	401	660	494	3.94621	4.23226	4.22513	4.94179	5.00964	5.11033	4.43769	5.21383	4.96276
DBP	ENSG00000105516	protein_coding	419	375	307	258	272	216	375	165	186	4.83685	4.38678	4.26121	4.2075	3.95775	3.68244	4.34558	3.32598	3.6282
CNIH3	ENSG00000143786	protein_coding	62	36	34	24	17	22	35	13	18	2.34506	1.54214	1.59118	1.39263	0.932545	1.1413	1.48758	0.775097	1.07028
FCAMR	ENSG00000162897	protein_coding	24	33	14	62	50	41	67	27	44	1.36719	1.46096	0.870948	2.37835	1.87675	1.69919	2.15502	1.30878	1.88304
HYKK	ENSG00000188266	protein_coding	192	175	194	68	85	114	129	129	98	3.76949	3.36398	3.6422	2.48692	2.47072	2.85763	2.93541	3.01048	2.80489
TRPC1	ENSG00000144935	protein_coding	54	41	39	11	26	26	12	23	29	2.18722	1.66806	1.72639	0.803273	1.25682	1.27801	0.694729	1.17534	1.47091
NAP1L3	ENSG00000186310	protein_coding	64	82	74	35	44	24	66	37	26	2.38196	2.42108	2.42791	1.75302	1.74492	1.21128	2.13822	1.59669	1.37221
ANO9	ENSG00000185101	protein_coding	105	166	124	276	304	221	182	139	162	2.98387	3.29538	3.06028	4.29969	4.10841	3.71291	3.37598	3.10526	3.44607
MOB1B	ENSG00000173542	protein_coding	1040	1076	1183	520	584	663	698	776	491	6.11795	5.86185	6.15054	5.17875	5.00964	5.22259	5.2087	5.4416	4.95426
COLGALT1	ENSG00000130309	protein_coding	1138	1605	1517	1815	2701	3719	2130	2963	2149	6.24608	6.43054	6.50483	6.95343	7.18355	7.67832	6.79179	7.34981	7.04777
FAM72B	ENSG00000188610	protein_coding	31	36	30	41	50	97	52	107	54	1.60426	1.54214	1.47308	1.91725	1.87675	2.65912	1.87991	2.77707	2.10418
RP11-561C5.4	ENSG00000229212	pseudogene	6	36	10	26	46	36	25	12	16	0.48018	1.54214	0.670882	1.46521	1.79022	1.57198	1.19453	0.728216	0.983778
TMEM191A	ENSG00000226287	processed_transcript	88	101	101	54	66	84	64	34	35	2.76386	2.67016	2.80316	2.21957	2.17877	2.48645	2.10403	1.51618	1.65011
TMPO-AS1	ENSG00000257167	antisense	54	58	60	99	106	141	140	145	127	2.18722	2.02888	2.18659	2.94589	2.73674	3.12567	3.03857	3.15927	3.13093
AVIL	ENSG00000135407	protein_coding	50	73	49	65	101	42	106	136	115	2.10131	2.28619	1.96385	2.43365	2.67771	1.72334	2.69245	3.07747	3.00482
CCDC144B	ENSG00000154874	pseudogene	45	84	96	120	103	119	73	170	134	1.98619	2.44942	2.74063	3.19028	2.70161	2.91117	2.25188	3.36481	3.19971
SPNS2	ENSG00000183018	protein_coding	39	79	78	102	130	125	181	117	124	1.8347	2.3775	2.49005	2.98344	2.99067	2.97291	3.3688	2.88787	3.10042
RP11-307C12.11	ENSG00000232093	antisense	105	86	45	102	156	85	174	112	134	2.98387	2.47721	1.8735	2.98344	3.22313	2.50049	3.31751	2.83353	3.19971
MAFK	ENSG00000198517	protein_coding	55	160	136	112	235	207	106	138	111	2.20792	3.24777	3.17821	3.10199	3.76135	3.62592	2.69245	3.09606	2.96021
SLC11A1	ENSG00000018280	protein_coding	92	101	65	74	90	38	144	47	60	2.81873	2.67016	2.27748	2.58789	2.53865	1.62422	3.07433	1.83659	2.22223
ITGA3	ENSG00000005884	protein_coding	307	444	417	206	272	195	322	164	218	4.40644	4.61969	4.68304	3.90235	3.95775	3.54693	4.13739	3.31808	3.83999
PBOV1	ENSG00000254440	protein_coding	7	17	17	36	30	32	12	29	44	0.546696	0.928288	1.00466	1.78172	1.38044	1.46147	0.694729	1.37114	1.88304
FILIP1L	ENSG00000168386	protein_coding	1	1	5	17	21	20	11	11	25	0.0919632	0.0746679	0.374091	1.10531	1.08572	1.06777	0.648034	0.67976	1.33774
KCNMA1	ENSG00000156113	protein_coding	1315	1499	1938	604	881	1037	1108	1514	1040	6.45208	6.33315	6.85472	5.38923	5.58763	5.85393	5.86085	6.38956	6.01227
KLHL11	ENSG00000178502	protein_coding	13	15	51	11	17	37	12	39	18	0.891928	0.845413	2.00699	0.803273	0.932545	1.59834	0.694729	1.64797	1.07028
MKLN1-AS	ENSG00000236753	processed_transcript	133	145	150	51	65	104	75	91	73	3.28599	3.12138	3.30461	2.15521	2.16163	2.7442	2.28277	2.57994	2.44903
PCDHGA10	ENSG00000253846	protein_coding	50	91	102	30	39	59	38	65	31	2.10131	2.54443	2.81534	1.60026	1.62505	2.08193	1.56503	2.18793	1.53315
HERC5	ENSG00000138646	protein_coding	165	186	185	75	110	121	90	94	74	3.56806	3.44361	3.57928	2.60405	2.78229	2.93205	2.49553	2.61901	2.46508
PARGP1	ENSG00000214982	pseudogene	36	49	60	15	33	40	15	44	16	1.75254	1.84912	2.18659	1.01149	1.46667	1.67463	0.826376	1.76871	0.983778
TM4SF18	ENSG00000163762	protein_coding	2	7	3	19	22	30	9	21	20	0.178414	0.456102	0.235866	1.1934	1.1216	1.40287	0.549851	1.10369	1.15189
RP11-424C20.2	ENSG00000256663	pseudogene	16	13	18	41	35	60	34	53	28	1.03781	0.757486	1.04662	1.91725	1.52142	2.10049	1.46082	1.96345	1.43875
NT5DC3	ENSG00000111696	protein_coding	536	581	665	246	319	364	334	451	314	5.18107	4.99376	5.33525	4.14259	4.17396	4.38892	4.18722	4.68239	4.33529
PDSS2	ENSG00000164494	protein_coding	680	695	682	302	370	450	408	428	319	5.51593	5.24479	5.37077	4.42325	4.37687	4.68168	4.46151	4.60989	4.35696
VRK1	ENSG00000100749	protein_coding	199	219	205	355	296	526	366	470	248	3.81743	3.65912	3.71556	4.64645	4.07219	4.89868	4.31228	4.73965	4.01376
AC079250.1	ENSG00000230979	pseudogene	25	50	44	72	71	50	87	22	39	1.40353	1.87024	1.85	2.55501	2.2615	1.90322	2.45541	1.13996	1.7583
SYCE3	ENSG00000217442	protein_coding	214	197	147	189	173	111	243	88	122	3.91508	3.51908	3.27844	3.78674	3.35709	2.82453	3.75769	2.53978	3.07972
RP11-448G15.1	ENSG00000250413	antisense	2	8	5	15	14	16	19	33	31	0.178414	0.51091	0.374091	1.01149	0.805946	0.908389	0.985077	1.48832	1.53315
RP11-380M21.2	ENSG00000267541	pseudogene	34	25	15	28	72	60	48	58	58	1.69504	1.21907	0.916911	1.53431	2.2775	2.10049	1.79673	2.06126	2.18394
SPTBN5	ENSG00000137877	protein_coding	161	306	263	427	555	377	500	425	401	3.53567	4.10888	4.05057	4.90312	4.93849	4.43717	4.74277	4.60016	4.67254
DUSP16	ENSG00000111266	protein_coding	485	828	871	357	433	539	367	606	357	5.041	5.49128	5.71609	4.65423	4.59357	4.93273	4.31602	5.09414	4.51182
AMT	ENSG00000145020	protein_coding	202	165	149	314	306	166	388	234	264	3.83749	3.28756	3.29594	4.4769	4.11732	3.33605	4.39237	3.78696	4.09854
AAK1	ENSG00000115977	protein_coding	102	176	256	133	126	186	83	194	113	2.9474	3.3714	4.01403	3.32314	2.95133	3.48472	2.40013	3.5379	2.98269
HLA-A	ENSG00000206503	protein_coding	774	873	707	1555	1731	1224	1587	947	1213	5.69889	5.56598	5.42148	6.73232	6.54722	6.0893	6.37168	5.7229	6.23107
DAZAP2	ENSG00000183283	protein_coding	4386	4414	3912	1938	2309	2570	2853	2471	2095	8.17834	7.87937	7.86176	7.04729	6.95901	7.14832	7.21011	7.08961	7.01133
ADAMTS6	ENSG00000049192	protein_coding	9	20	15	27	47	33	31	59	41	0.671181	1.0443	0.916911	1.50018	1.81234	1.48991	1.3774	2.08005	1.8095
IL20RB	ENSG00000174564	protein_coding	6	8	8	27	19	15	39	17	34	0.48018	0.51091	0.559381	1.50018	1.01117	0.865633	1.58995	0.948726	1.62175
FBXW11	ENSG00000072803	protein_coding	1155	1526	1887	663	809	1114	912	1260	787	6.26719	6.35859	6.81659	5.52063	5.4673	5.95553	5.58533	6.12808	5.61729
ENKD1	ENSG00000124074	protein_coding	259	308	270	604	594	443	587	356	339	4.17371	4.11774	4.08621	5.38923	5.03338	4.65995	4.96619	4.35606	4.44053
INPP5J	ENSG00000185133	protein_coding	173	243	217	445	495	414	392	320	291	3.63073	3.79782	3.79154	4.96074	4.77913	4.56627	4.40646	4.21016	4.23119
RP11-70L8.4	ENSG00000265194	antisense	3	14	3	21	24	26	11	35	15	0.259976	0.802119	0.235866	1.27642	1.1908	1.27801	0.648034	1.54352	0.938501
CHIC1	ENSG00000204116	protein_coding	333	390	436	149	204	232	247	314	194	4.5184	4.4407	4.74487	3.47146	3.57334	3.77776	3.77952	4.18434	3.68413
RP11-726G1.1	ENSG00000214776	pseudogene	47	58	58	97	111	83	126	141	132	2.03334	2.02888	2.14856	2.9203	2.79346	2.47227	2.90595	3.12349	3.18039
UBE2Q2P1	ENSG00000189136	pseudogene	53	60	76	24	53	60	19	72	44	2.16621	2.06596	2.45931	1.39263	1.93841	2.10049	0.985077	2.30438	1.88304
ACO1	ENSG00000122729	protein_coding	1669	1642	1660	831	864	1049	1094	954	788	6.7925	6.46305	6.63342	5.8401	5.56011	5.87024	5.84282	5.73332	5.61908
STMN3	ENSG00000197457	protein_coding	118	100	72	150	127	85	198	65	94	3.13203	2.65807	2.39581	3.48025	2.96127	2.50049	3.48627	2.18793	2.75352
HIP1	ENSG00000127946	protein_coding	418	511	555	700	948	1041	801	1224	904	4.83353	4.81474	5.08145	5.59731	5.69126	5.85938	5.40225	6.08687	5.81344
TUT1	ENSG00000149016	protein_coding	359	610	436	885	865	689	1099	545	651	4.6223	5.06188	4.74487	5.92939	5.56175	5.27663	5.84929	4.9458	5.34971
C9orf142	ENSG00000148362	protein_coding	434	533	458	962	887	758	935	466	514	4.88585	4.87343	4.8133	6.04785	5.59722	5.41093	5.62052	4.72779	5.01822
NPTX2	ENSG00000106236	protein_coding	6	16	21	26	38	27	52	43	40	0.48018	0.887446	1.16562	1.46521	1.59983	1.31025	1.87991	1.74536	1.78412
MFSD2A	ENSG00000168389	protein_coding	40	48	37	44	57	138	75	103	55	1.86107	1.82769	1.67381	1.99285	2.01672	3.09823	2.28277	2.73025	2.12454
PCAT6	ENSG00000228288	antisense	226	293	242	186	264	168	203	93	153	3.9887	4.04996	3.93805	3.76535	3.91749	3.35162	3.51908	2.6061	3.37137
TRAPPC6A	ENSG00000007255	protein_coding	270	326	273	352	283	190	403	150	188	4.23045	4.19509	4.10122	4.6347	4.01133	3.5127	4.44453	3.20279	3.64238
FKBP11	ENSG00000134285	protein_coding	536	780	605	866	1526	1165	1198	1310	1286	5.18107	5.4071	5.20237	5.8986	6.36744	6.0191	5.97166	6.18344	6.31429
FLYWCH2	ENSG00000162076	protein_coding	763	985	917	909	848	593	954	432	471	5.67864	5.73665	5.78896	5.96737	5.53372	5.06617	5.64896	4.62277	4.89623
RP11-196G18.3	ENSG00000233030	antisense	89	60	61	16	46	45	46	40	41	2.77778	2.06596	2.20523	1.05916	1.79022	1.79344	1.75327	1.67294	1.8095
RIMS3	ENSG00000117016	protein_coding	102	159	171	58	75	86	73	78	65	2.9474	3.23968	3.4756	2.30114	2.32444	2.5144	2.25188	2.39721	2.31373
SPON2	ENSG00000159674	protein_coding	24511	40135	41727	20138	25491	23050	25561	16826	16479	10.6567	11.0586	11.2711	10.4147	10.4131	10.3042	10.3648	9.84807	9.97715
NFKB2	ENSG00000077150	protein_coding	638	1252	944	1525	1876	2062	1277	1392	1010	5.42603	6.07691	5.83008	6.70448	6.66208	6.8331	6.06236	6.26986	5.9707
SLC30A1	ENSG00000170385	protein_coding	347	629	602	213	526	594	293	548	398	4.57527	5.10482	5.19539	3.94738	4.86366	5.06853	4.00932	4.95346	4.66213
RALYL	ENSG00000184672	protein_coding	44	51	18	76	74	60	87	57	69	1.96202	1.89105	1.04662	2.62004	2.30896	2.10049	2.45541	2.04222	2.38296
SPATC1	ENSG00000186583	protein_coding	14	45	59	29	63	56	19	54	35	0.942213	1.76143	2.1677	1.56766	2.12675	2.02479	0.985077	1.98355	1.65011
TNNI1	ENSG00000159173	protein_coding	277	288	214	169	144	120	218	131	148	4.26544	4.02664	3.77292	3.6377	3.12047	2.92165	3.61324	3.02994	3.32814
RP4-724E16.2	ENSG00000197670	antisense	75	128	145	71	147	166	55	148	129	2.5696	2.96332	3.26073	2.53829	3.14683	3.33605	1.93929	3.18554	3.15092
MST4	ENSG00000134602	protein_coding	353	291	303	147	152	244	201	228	148	4.59898	4.04067	4.24329	3.45374	3.18972	3.84534	3.50605	3.75223	3.32814
HLA-DRB6	ENSG00000229391	pseudogene	49	58	78	18	29	42	23	41	28	2.07901	2.02888	2.49005	1.15003	1.35052	1.72334	1.12804	1.69748	1.43875
IGHG4	ENSG00000211892	IG_C_gene	40	43	41	84	114	56	105	44	68	1.86107	1.7155	1.77711	2.7419	2.82644	2.02479	2.6809	1.76871	2.36596
BAMBI	ENSG00000095739	protein_coding	666	653	482	358	782	626	290	437	445	5.48658	5.1573	4.88443	4.65811	5.41945	5.14203	3.9954	4.6387	4.81714
COG6	ENSG00000133103	protein_coding	483	561	593	243	309	307	289	362	282	5.03522	4.94484	5.17426	4.1259	4.13059	4.15595	3.99073	4.379	4.18831
ZDHHC13	ENSG00000177054	protein_coding	321	359	291	353	474	736	301	688	473	4.46781	4.32694	4.18813	4.63863	4.71891	5.36945	4.0458	5.27219	4.90214
CYP2C19	ENSG00000165841	protein_coding	62	72	88	31	39	51	25	73	38	2.34506	2.27039	2.63459	1.63213	1.62505	1.9242	1.19453	2.32027	1.732
TRIM46	ENSG00000163462	protein_coding	93	183	153	208	323	225	278	285	287	2.83212	3.42233	3.33031	3.91536	4.19094	3.73683	3.93833	4.05259	4.21229
DOCK7	ENSG00000116641	protein_coding	555	665	885	334	416	805	466	840	443	5.22997	5.18285	5.73866	4.5621	4.53822	5.49574	4.6451	5.5534	4.81087
FTH1P11	ENSG00000237264	pseudogene	90	116	117	152	124	71	238	79	121	2.79156	2.84031	2.98676	3.49765	2.93125	2.29026	3.72993	2.41212	3.06925
RAB3B	ENSG00000169213	protein_coding	1485	1964	2496	894	1167	1534	1071	1708	1067	6.62559	6.7187	7.21698	5.94375	5.98585	6.4107	5.81271	6.56155	6.04868
RP11-303E16.2	ENSG00000261061	sense_intronic	1355	1242	1111	1118	1302	844	2912	1282	1520	6.49482	6.06551	6.06126	6.26162	6.14141	5.56252	7.23944	6.1527	6.55268
RPL18A	ENSG00000105640	protein_coding	3916	8645	6524	8588	8316	5642	10363	4171	5869	8.01541	8.84615	8.59712	9.18657	8.79923	8.27721	9.06392	7.84059	8.49029
CLUL1	ENSG00000079101	protein_coding	116	91	91	37	48	43	67	61	52	3.11021	2.54443	2.67528	1.80987	1.83413	1.74709	2.15502	2.11692	2.06258
TSPAN10	ENSG00000182612	polymorphic_pseudogene	34	40	40	66	69	41	117	39	79	1.69504	1.64374	1.75197	2.45163	2.22898	1.69919	2.81376	1.64797	2.54277
RP11-131L12.2	ENSG00000270482	lincRNA	60	33	26	24	22	13	54	21	22	2.30719	1.46096	1.34444	1.39263	1.1216	0.776121	1.91976	1.10369	1.22913
CABP4	ENSG00000175544	protein_coding	12	21	12	33	55	19	45	39	40	0.839826	1.08099	0.77438	1.69384	1.97809	1.02954	1.73104	1.64797	1.78412
SERPINB8	ENSG00000166401	protein_coding	33	44	47	88	84	50	120	43	52	1.66541	1.73865	1.91938	2.79918	2.45674	1.90322	2.84515	1.74536	2.06258
GNG5	ENSG00000174021	protein_coding	7630	7646	6006	3587	4292	3917	5380	3622	3879	8.975	8.6694	8.47809	7.93048	7.84803	7.7528	8.12065	7.63793	7.89492
HIVEP3	ENSG00000127124	protein_coding	235	198	214	121	123	121	153	95	108	4.04156	3.52575	3.77292	3.20095	2.92111	2.93205	3.15168	2.6318	2.92582
ZNF680	ENSG00000173041	protein_coding	1932	1427	1196	853	911	947	919	912	823	7.00184	6.26304	6.16609	5.87715	5.63495	5.72531	5.59613	5.66962	5.68053
CTD-3162L10.1	ENSG00000267053	lincRNA	85	106	55	156	161	99	189	119	142	2.7213	2.72913	2.08958	3.53185	3.26384	2.68395	3.42528	2.90904	3.27449
SPCS3	ENSG00000129128	protein_coding	931	1534	1247	1211	2167	2713	1511	2646	2020	5.96065	6.36604	6.22551	6.37545	6.8682	7.22591	6.30176	7.18763	6.95915
DPY19L4	ENSG00000156162	protein_coding	365	412	504	187	289	449	227	495	336	4.64525	4.51632	4.94669	3.77251	4.03974	4.6786	3.66692	4.81169	4.4283
FBXL3	ENSG00000005812	protein_coding	594	593	675	285	299	452	385	488	312	5.32542	5.02234	5.35625	4.34367	4.08588	4.68783	4.38171	4.79188	4.32653
ACTA2	ENSG00000107796	protein_coding	31	53	39	24	15	15	44	10	25	1.60426	1.93179	1.72639	1.39263	0.849392	0.865633	1.70846	0.62962	1.33774
C14orf80	ENSG00000185347	protein_coding	151	295	243	428	449	471	362	292	250	3.45138	4.05918	3.94361	4.90638	4.64379	4.74498	4.29723	4.08551	4.02464
CTD-2132N18.4	ENSG00000270010	sense_intronic	23	15	22	40	39	9	57	27	32	1.3299	0.845413	1.2032	1.89114	1.62505	0.578488	1.97756	1.30878	1.56329
SSFA2	ENSG00000138434	protein_coding	2030	1800	2687	1238	1512	2625	1456	3232	1593	7.07268	6.59415	7.32267	6.40689	6.3543	7.17866	6.24896	7.47445	6.61965
MEIS3P1	ENSG00000179277	pseudogene	44	61	62	15	30	43	21	55	25	1.96202	2.08414	2.22363	1.01149	1.38044	1.74709	1.05833	2.00337	1.33774
SBDSP1	ENSG00000225648	pseudogene	1177	883	779	483	549	558	723	554	482	6.29406	5.58207	5.55828	5.07531	4.92333	4.9811	5.25812	4.96867	4.92843
HES4	ENSG00000188290	protein_coding	101	176	180	293	266	270	244	141	151	2.93504	3.3714	3.5431	4.38167	3.92766	3.98172	3.76318	3.12349	3.35423
RP2	ENSG00000102218	protein_coding	237	338	327	122	162	205	158	240	148	4.05304	4.24444	4.34766	3.21153	3.27184	3.61305	3.19293	3.82087	3.32814
ACAT2	ENSG00000120437	protein_coding	971	984	1008	459	590	1060	555	872	538	6.02039	5.73522	5.92311	5.00401	5.02393	5.88503	4.88798	5.60621	5.08207
FLG-AS1	ENSG00000237975	antisense	15	12	24	2	22	42	12	27	9	0.990805	0.711427	1.27555	0.183283	1.1216	1.72334	0.694729	1.30878	0.632195
STRIP2	ENSG00000128578	protein_coding	149	162	189	200	273	401	238	437	233	3.43391	3.26382	3.60759	3.8626	3.9627	4.52221	3.72993	4.6387	3.92949
CCER2	ENSG00000262484	protein_coding	26	24	22	46	53	22	82	56	44	1.43899	1.18577	1.2032	2.04113	1.93841	1.1413	2.38597	2.02293	1.88304
APBB2	ENSG00000163697	protein_coding	634	618	716	355	405	288	585	395	380	5.41716	5.08012	5.43931	4.64645	4.50125	4.06911	4.96143	4.49906	4.59806
TMEM135	ENSG00000166575	protein_coding	990	1207	1241	493	769	1183	580	977	708	6.04792	6.0249	6.21864	5.104	5.39584	6.04088	4.94944	5.76705	5.46795
RFWD3	ENSG00000168411	protein_coding	292	309	305	462	431	716	524	746	468	4.33766	4.12215	4.25228	5.01312	4.58717	5.33068	4.80794	5.38605	4.88733
RP11-558F24.4	ENSG00000231789	antisense	71	98	60	63	67	38	104	27	63	2.50416	2.63358	2.18659	2.39702	2.1957	1.62422	2.66926	1.30878	2.27782
CA11	ENSG00000063180	protein_coding	101	89	69	140	123	53	164	78	99	2.93504	2.51792	2.34628	3.38991	2.92111	1.96528	3.24091	2.39721	2.81745
ITGB7	ENSG00000139626	protein_coding	18	19	20	37	58	51	44	64	53	1.12747	1.00666	1.12703	1.80987	2.03565	1.9242	1.70846	2.1705	2.08353
CTD-2291D10.4	ENSG00000267886	lincRNA	14	21	28	14	15	57	16	46	12	0.942213	1.08099	1.41019	0.962181	0.849392	2.04409	0.867717	1.81431	0.793462
C9orf40	ENSG00000135045	protein_coding	106	146	96	224	187	258	261	217	214	2.99582	3.13016	2.74063	4.01543	3.45878	3.92037	3.85341	3.68631	3.81516
CCDC115	ENSG00000136710	protein_coding	820	748	767	442	452	421	671	407	392	5.78063	5.34812	5.53636	4.95129	4.65301	4.58945	5.15336	4.54036	4.64109
RHPN1	ENSG00000158106	protein_coding	781	1405	1469	1994	2231	1997	1683	1135	1090	5.71163	6.24092	6.45896	7.08808	6.90984	6.7873	6.45542	5.97962	6.07899
CTSV	ENSG00000136943	protein_coding	157	211	173	217	332	377	315	452	372	3.50254	3.60976	3.49088	3.9725	4.22845	4.43717	4.1075	4.68547	4.56865
LFNG	ENSG00000106003	protein_coding	17	6	11	36	33	38	26	34	14	1.08334	0.399129	0.723559	1.78172	1.46667	1.62422	1.22667	1.51618	0.891756
IER5L	ENSG00000188483	protein_coding	20	33	36	33	25	9	34	6	30	1.21188	1.46096	1.64679	1.69384	1.22419	0.578488	1.46082	0.409575	1.50237
RP5-894A10.6	ENSG00000270157	sense_intronic	16	30	58	21	29	19	24	71	29	1.03781	1.37493	2.14856	1.27642	1.35052	1.02954	1.16167	2.28831	1.47091
MYSM1	ENSG00000162601	protein_coding	1022	1274	1479	641	1104	1453	761	1992	1062	6.09313	6.10167	6.46864	5.47302	5.90709	6.33339	5.33014	6.78128	6.042
KIAA1211L	ENSG00000196872	protein_coding	43	44	33	26	25	6	41	18	25	1.93743	1.73865	1.56255	1.46521	1.22419	0.410184	1.63853	0.989055	1.33774
WDR34	ENSG00000119333	protein_coding	597	658	688	1323	1154	1202	1357	744	794	5.3325	5.168	5.38311	6.5016	5.96995	6.06352	6.14875	5.38227	5.6298
DCAF4L1	ENSG00000182308	protein_coding	17	46	25	24	49	59	45	90	53	1.08334	1.78386	1.31041	1.39263	1.8556	2.08193	1.73104	2.56667	2.08353
ANK1	ENSG00000029534	protein_coding	103	196	130	241	342	284	188	196	229	2.95966	3.51238	3.12045	4.11466	4.26901	4.05014	3.41834	3.55143	3.90616
SLC19A2	ENSG00000117479	protein_coding	612	856	902	637	1228	1361	1358	1875	1357	5.36743	5.53821	5.7656	5.46419	6.05823	6.24023	6.1498	6.69477	6.39087
LRRC3	ENSG00000160233	protein_coding	40	70	70	17	39	72	31	61	29	1.86107	2.23827	2.36298	1.10531	1.62505	2.30634	1.3774	2.11692	1.47091
FAM103A1	ENSG00000169612	protein_coding	227	181	215	109	119	108	127	128	90	3.99467	3.40796	3.77915	3.06744	2.8798	2.79065	2.91583	3.00065	2.70027
TCOF1	ENSG00000070814	protein_coding	720	755	677	1346	1199	1671	1429	1380	1073	5.59664	5.36123	5.36042	6.52619	6.02427	6.53273	6.22231	6.25753	6.05665
RP11-766N7.3	ENSG00000255693	lincRNA	24	24	20	19	39	46	40	77	60	1.36719	1.18577	1.12703	1.1934	1.62505	1.81608	1.61444	2.38215	2.22223
YARS	ENSG00000134684	protein_coding	2878	3029	2769	5081	4993	3358	7469	3796	4231	7.57311	7.33893	7.36577	8.43107	8.0654	7.53177	8.59251	7.70529	8.01972
ANKK1	ENSG00000170209	protein_coding	15	21	16	24	16	6	63	18	24	0.990805	1.08099	0.961455	1.39263	0.891567	0.410184	2.08663	0.989055	1.30244
TMEM40	ENSG00000088726	protein_coding	3	8	8	19	29	10	32	22	29	0.259976	0.51091	0.559381	1.1934	1.35052	0.630492	1.40575	1.13996	1.47091
LEAP2	ENSG00000164406	protein_coding	66	69	44	65	138	105	108	131	143	2.41794	2.22193	1.85	2.43365	3.06626	2.75595	2.71528	3.02994	3.28357
NDRG4	ENSG00000103034	protein_coding	56	50	43	112	98	106	126	113	77	2.22832	1.87024	1.82611	3.10199	2.64109	2.76761	2.90595	2.84456	2.5122
ENDOG	ENSG00000167136	protein_coding	10	45	49	36	36	41	24	14	18	0.729614	1.76143	1.96385	1.78172	1.54803	1.69919	1.16167	0.820502	1.07028
BVES	ENSG00000112276	protein_coding	7	30	24	21	53	23	59	44	35	0.546696	1.37493	1.27555	1.27642	1.93841	1.17671	2.01484	1.76871	1.65011
NPC1	ENSG00000141458	protein_coding	5405	7087	8955	3270	6160	8407	4019	7572	4688	8.47879	8.56015	9.05305	7.79756	8.36741	8.85107	7.70164	8.69804	8.16716
NCAPD3	ENSG00000151503	protein_coding	1421	941	1887	872	1014	1743	1130	1915	969	6.56269	5.67199	6.81659	5.9084	5.78654	6.59294	5.88873	6.72493	5.91189
SLC25A24	ENSG00000085491	protein_coding	297	414	367	124	222	237	205	275	194	4.36095	4.523	4.5064	3.23248	3.68547	3.8063	3.53199	4.00422	3.68413
CAMKK1	ENSG00000004660	protein_coding	343	393	383	628	764	833	836	755	628	4.55925	4.45125	4.56531	5.44413	5.38665	5.54399	5.46252	5.40294	5.29911
ATG9B	ENSG00000181652	protein_coding	71	79	57	161	160	98	117	87	117	2.50416	2.3775	2.12917	3.57348	3.25579	2.67159	2.81376	2.52614	3.02662
TOX3	ENSG00000103460	protein_coding	32	45	44	86	72	32	101	53	68	1.63516	1.76143	1.85	2.77083	2.2775	1.46147	2.63375	1.96345	2.36596
GADD45GIP1	ENSG00000179271	protein_coding	1342	1535	1354	1172	1092	1045	1341	629	707	6.48107	6.36697	6.34275	6.32881	5.89158	5.86482	6.13188	5.14634	5.46595
RP11-752G15.9	ENSG00000259315	pseudogene	77	124	70	167	128	85	194	100	157	2.60125	2.92347	2.36298	3.62191	2.97113	2.50049	3.45948	2.69412	3.40505
INTS1	ENSG00000164880	protein_coding	1025	2301	2777	1904	2361	2732	1630	1727	1195	6.0973	6.94516	7.36991	7.02195	6.99089	7.23591	6.40979	6.57734	6.20979
ZNF598	ENSG00000167962	protein_coding	485	890	835	1321	1582	1317	1250	965	906	5.041	5.59322	5.65638	6.49944	6.41881	6.19345	6.032	5.74955	5.81657
FLJ00104	ENSG00000205047	protein_coding	53	74	82	88	143	170	78	168	83	2.16621	2.30182	2.54961	2.79918	3.11158	3.36703	2.32791	3.3494	2.60205
CYP2C9	ENSG00000138109	protein_coding	1648	1303	1120	712	1038	652	1081	775	837	6.7744	6.13368	6.07273	5.62133	5.81968	5.19911	5.82588	5.43978	5.70439
ZNF322	ENSG00000181315	protein_coding	25	56	82	21	45	45	23	63	30	1.40353	1.99083	2.54961	1.27642	1.76775	1.79344	1.12804	2.15286	1.50237
RP11-110I1.11	ENSG00000254428	antisense	45	56	68	41	48	84	35	136	54	1.98619	1.99083	2.32938	1.91725	1.83413	2.48645	1.48758	3.07747	2.10418
CTB-36O1.7	ENSG00000244921	pseudogene	8	9	7	40	24	16	20	27	26	0.610281	0.563712	0.500223	1.89114	1.1908	0.908389	1.02217	1.30878	1.37221
RP11-1275H24.3	ENSG00000273084	lincRNA	92	93	89	119	101	48	167	59	93	2.81873	2.57047	2.64828	3.17953	2.67771	1.8603	3.26432	2.08005	2.74039
SYTL1	ENSG00000142765	protein_coding	687	1226	1169	1748	2268	1184	1697	1103	1196	5.53038	6.04709	6.13361	6.89961	6.93337	6.04208	6.46724	5.93903	6.21098
OOEP	ENSG00000203907	protein_coding	73	49	26	65	69	32	93	48	66	2.53725	1.84912	1.34444	2.43365	2.22898	1.46147	2.53456	1.85852	2.33135
SNORA76	ENSG00000266402	lincRNA	51	115	89	140	149	186	172	86	123	2.12327	2.82957	2.64828	3.38991	3.16414	3.48472	3.30251	2.51237	3.09011
SLC5A4	ENSG00000100191	protein_coding	3	11	21	34	20	22	17	16	35	0.259976	0.66385	1.16562	1.72373	1.04893	1.1413	0.907907	0.907238	1.65011
HCFC1R1	ENSG00000103145	protein_coding	820	742	688	719	643	464	773	364	438	5.78063	5.33678	5.38311	5.63516	5.14437	4.72419	5.35215	4.38657	4.79508
NKX3-1	ENSG00000167034	protein_coding	17532	16148	16348	7410	8969	9632	11637	10971	9311	10.1736	9.74611	9.92017	8.97412	8.90806	9.04691	9.2309	9.23191	9.15463
FAM57B	ENSG00000149926	protein_coding	4	9	11	19	45	27	27	28	25	0.337172	0.563712	0.723559	1.1934	1.76775	1.31025	1.2581	1.3403	1.33774
ZNF467	ENSG00000181444	protein_coding	344	366	443	384	338	247	402	188	202	4.56328	4.35342	4.767	4.75538	4.25292	3.86175	4.44111	3.49653	3.73798
PITPNB	ENSG00000180957	protein_coding	109	127	181	96	88	174	90	229	87	3.0311	2.95346	3.55041	2.90733	2.51186	3.39737	2.49553	3.75808	2.65899
GLI1	ENSG00000111087	protein_coding	41	14	37	12	10	10	26	30	18	1.88698	0.802119	1.67381	0.85821	0.617763	0.630492	1.22667	1.40134	1.07028
KIAA0355	ENSG00000166398	protein_coding	892	953	1166	444	683	625	594	632	460	5.89993	5.68992	6.12995	4.9576	5.22905	5.13979	4.98275	5.15301	4.8633
GPR155	ENSG00000163328	protein_coding	145	212	227	61	168	185	115	184	166	3.39833	3.61602	3.85194	2.35943	3.31897	3.47764	2.79245	3.46828	3.47806
SNORD64	ENSG00000270704	sense_intronic	5	6	15	30	33	31	19	19	29	0.410447	0.399129	0.916911	1.60026	1.46667	1.43247	0.985077	1.02829	1.47091
CCDC61	ENSG00000104983	protein_coding	76	75	61	172	141	125	122	78	98	2.58551	2.31727	2.20523	3.66106	3.09362	2.97291	2.8657	2.39721	2.80489
GRPEL2	ENSG00000164284	protein_coding	469	599	455	911	1101	750	1097	937	938	4.9941	5.03642	4.80416	5.97049	5.90323	5.39599	5.84671	5.70787	5.86577
PCDHB15	ENSG00000113248	protein_coding	85	111	95	72	87	42	125	39	73	2.7213	2.78579	2.7278	2.55501	2.49828	1.72334	2.89599	1.64797	2.44903
LRBA	ENSG00000198589	protein_coding	4498	5505	6170	2510	2921	3678	3043	3954	2761	8.21459	8.19681	8.51685	7.41792	7.29578	7.66241	7.30252	7.76385	7.40687
BRI3BP	ENSG00000184992	protein_coding	1001	1249	1431	942	1422	2634	1147	2382	1430	6.06362	6.0735	6.42159	6.01801	6.26688	7.18356	5.90992	7.03709	6.46559
MGMT	ENSG00000170430	protein_coding	609	620	598	561	483	374	591	291	322	5.36051	5.08464	5.18604	5.28532	4.74503	4.42617	4.97568	4.08085	4.36981
GALK1	ENSG00000108479	protein_coding	131	226	172	256	295	190	233	99	143	3.26639	3.70097	3.48326	4.19688	4.0676	3.5127	3.70163	2.68187	3.28357
BEAN1	ENSG00000166546	protein_coding	36	33	51	17	18	10	17	14	20	1.75254	1.46096	2.00699	1.10531	0.972391	0.630492	0.907907	0.820502	1.15189
H2AFJ	ENSG00000246705	protein_coding	2715	4375	4163	2639	3261	2903	2524	1738	1832	7.48945	7.86662	7.9511	7.48981	7.45367	7.32293	7.03461	6.5864	6.81941
CTAGE7P	ENSG00000233122	pseudogene	29	27	35	28	71	79	55	93	52	1.54041	1.28345	1.61925	1.53431	2.2615	2.41412	1.93929	2.6061	2.06258
RP5-857K21.7	ENSG00000229344	pseudogene	112	94	78	131	174	220	111	179	190	3.06554	2.58331	2.49005	3.30348	3.3646	3.70687	2.74886	3.43217	3.65643
HDAC11	ENSG00000163517	protein_coding	683	703	717	558	494	388	704	365	345	5.52214	5.26087	5.44127	5.27779	4.77631	4.47677	5.22072	4.39034	4.46469
ATXN2	ENSG00000204842	protein_coding	3267	3031	3183	1372	1768	1863	2015	2045	1782	7.7551	7.33987	7.56566	6.5535	6.57741	6.68804	6.71246	6.81882	6.77984
RP11-284F21.9	ENSG00000272068	lincRNA	29	30	16	38	38	20	78	51	52	1.54041	1.37493	0.961455	1.83747	1.59983	1.06777	2.32791	1.92239	2.06258
GNB3	ENSG00000111664	protein_coding	1	3	2	9	28	20	7	20	14	0.0919632	0.213323	0.161448	0.686694	1.31995	1.06777	0.444496	1.06648	0.891756
LPAL2	ENSG00000213071	pseudogene	250	163	168	103	155	162	118	299	186	4.12556	3.27177	3.45238	2.99574	3.21485	3.30438	2.8243	4.1177	3.6282
SLC6A17	ENSG00000197106	protein_coding	95	128	114	43	40	79	76	65	70	2.85855	2.96332	2.95407	1.96809	1.64983	2.41412	2.29798	2.18793	2.39976
ITGAV	ENSG00000138448	protein_coding	529	859	1000	647	991	1625	832	1607	910	5.16263	5.54315	5.9118	5.48616	5.75404	6.4929	5.45576	6.47457	5.82281
RP5-850E9.3	ENSG00000270299	protein_coding	16	21	29	10	1	5	2	12	10	1.03781	1.08099	1.44198	0.746161	0.075121	0.349418	0.141559	0.728216	0.687978
TUBB2A	ENSG00000137267	protein_coding	362	330	351	184	213	256	213	217	136	4.63382	4.21172	4.44499	3.7509	3.63049	3.90989	3.58253	3.68631	3.21877
MOB4	ENSG00000115540	protein_coding	906	957	1003	484	519	736	593	543	448	5.92202	5.69584	5.91605	5.0782	4.845	5.36945	4.9804	4.94067	4.82649
SNHG5	ENSG00000203875	processed_transcript	234	314	230	469	390	383	707	336	409	4.03578	4.14398	3.86958	5.03415	4.44925	4.4589	5.22669	4.27683	4.69993
RP11-174G6.5	ENSG00000261324	sense_overlapping	270	342	296	108	268	225	153	277	187	4.23045	4.26052	4.21137	3.05573	3.93776	3.73683	3.15168	4.01402	3.63531
SRPK3	ENSG00000184343	protein_coding	60	135	130	104	200	152	218	244	166	2.30719	3.03051	3.12045	3.00794	3.54719	3.22203	3.61324	3.84304	3.47806
BDP1	ENSG00000145734	protein_coding	4174	4618	4757	2277	2530	2860	2261	3198	2731	8.10712	7.94428	8.1428	7.27823	7.08987	7.30154	6.87714	7.45928	7.39121
JAG1	ENSG00000101384	protein_coding	694	801	949	345	578	834	536	1121	656	5.54469	5.44453	5.83757	4.6069	4.9952	5.54569	4.83945	5.962	5.36048
ZGLP1	ENSG00000220201	protein_coding	51	56	45	85	121	84	162	86	98	2.12327	1.99083	1.8735	2.75644	2.9006	2.48645	3.22509	2.51237	2.80489
MAGI2	ENSG00000187391	protein_coding	90	55	64	34	36	29	51	30	36	2.79156	1.97141	2.25975	1.72373	1.54803	1.37266	1.85956	1.40134	1.67793
FAM57A	ENSG00000167695	protein_coding	410	508	386	593	877	1039	684	898	789	4.80663	4.80654	4.5761	5.36336	5.5812	5.85666	5.18027	5.64774	5.62087
IFI44	ENSG00000137965	protein_coding	88	90	81	155	195	181	188	188	181	2.76386	2.53124	2.53495	3.52338	3.51382	3.44896	3.41834	3.49653	3.5921
KCNK5	ENSG00000164626	protein_coding	33	35	25	55	68	105	41	52	58	1.66541	1.51559	1.31041	2.2404	2.21243	2.75595	1.63853	1.94307	2.18394
ANTXR1	ENSG00000169604	protein_coding	69	53	48	74	119	107	117	132	137	2.47029	1.93179	1.94179	2.58789	2.8798	2.77917	2.81376	3.03957	3.22821
MANEA	ENSG00000172469	protein_coding	1157	1021	1082	797	1394	2033	1074	2341	1461	6.26965	5.78749	6.02368	5.78091	6.23857	6.81285	5.81667	7.01223	6.49618
ANKZF1	ENSG00000163516	protein_coding	1278	1585	1255	1858	3049	2712	1856	2712	2654	6.41138	6.41266	6.23461	6.98694	7.35726	7.22538	6.59505	7.22293	7.35019
SLC27A3	ENSG00000143554	protein_coding	321	578	356	515	776	505	902	819	780	4.46781	4.98653	4.46446	5.16519	5.4086	4.84191	5.56975	5.51766	5.60466
SEPHS2	ENSG00000179918	protein_coding	3148	2950	2705	2205	1812	1826	3141	1635	1467	7.70183	7.30104	7.33225	7.23218	6.6125	6.65938	7.34796	6.49921	6.50203
RNF19B	ENSG00000116514	protein_coding	366	438	417	227	207	233	265	218	195	4.64904	4.60086	4.68304	4.03344	3.59264	3.78351	3.87384	3.69243	3.69097
MZT2A	ENSG00000173272	protein_coding	309	430	459	701	697	482	614	315	330	4.41537	4.57537	4.81634	5.59933	5.25755	4.77705	5.02904	4.18868	4.40353
PIGZ	ENSG00000119227	protein_coding	241	183	161	198	166	108	261	107	152	4.07575	3.42233	3.3967	3.8491	3.30343	2.79065	3.85341	2.77707	3.36283
PNPO	ENSG00000108439	protein_coding	967	1145	1128	478	597	740	599	704	554	6.01452	5.95002	6.08285	5.06074	5.04042	5.37708	4.99446	5.30451	5.12312
CDH15	ENSG00000129910	protein_coding	66	88	60	50	58	31	58	31	23	2.41794	2.50448	2.18659	2.13311	2.03565	1.43247	1.99632	1.43092	1.26625
DUSP8P5	ENSG00000235316	pseudogene	35	55	64	11	51	47	37	66	26	1.72408	1.97141	2.25975	0.803273	1.8976	1.83836	1.53967	2.20515	1.37221
ATP13A3	ENSG00000133657	protein_coding	972	1232	1351	665	1195	1757	901	2209	1211	6.02185	6.05403	6.33959	5.52488	6.01952	6.60437	5.56819	6.92917	6.22872
BDH2	ENSG00000164039	protein_coding	9	18	24	27	42	50	35	57	42	0.671181	0.968006	1.27555	1.50018	1.69816	1.90322	1.48758	2.04222	1.83443
SPATC1L	ENSG00000160284	protein_coding	201	371	384	348	341	316	270	167	170	3.83084	4.37205	4.56892	4.61888	4.265	4.19533	3.89899	3.34163	3.50937
RPL23AP64	ENSG00000240970	pseudogene	29	47	65	30	45	53	20	90	31	1.54041	1.80594	2.27748	1.60026	1.76775	1.96528	1.02217	2.56667	1.53315
RTN3	ENSG00000133318	protein_coding	3681	5629	3707	5923	8855	6749	10073	7615	8213	7.92648	8.22884	7.78445	8.65169	8.88964	8.53492	9.02305	8.70619	8.97394
RP11-218F10.3	ENSG00000273449	lincRNA	22	27	18	46	55	56	58	69	58	1.29162	1.28345	1.04662	2.04113	1.97809	2.02479	1.99632	2.25562	2.18394
RP11-326C3.11	ENSG00000251661	antisense	44	24	26	14	13	8	30	11	11	1.96202	1.18577	1.34444	0.962181	0.761151	0.524539	1.34849	0.67976	0.741684
IGF1R	ENSG00000140443	protein_coding	2936	3302	4352	1323	2466	3030	2234	3555	2525	7.60174	7.46269	8.0149	6.5016	7.05318	7.38433	6.85996	7.61113	7.27876
RP11-23N2.4	ENSG00000260618	antisense	16	47	45	20	51	58	34	86	48	1.03781	1.80594	1.8735	1.23551	1.8976	2.06314	1.46082	2.51237	1.9756
GOLIM4	ENSG00000173905	protein_coding	195	271	304	204	332	474	235	581	338	3.79023	3.9444	4.24779	3.88922	4.22845	4.7538	3.71302	5.03518	4.43647
PSMG3-AS1	ENSG00000230487	lincRNA	162	131	95	83	94	74	170	61	78	3.54384	2.9925	2.7278	2.72722	2.59078	2.33796	3.28736	2.11692	2.52757
SMOX	ENSG00000088826	protein_coding	153	160	199	267	276	164	395	142	200	3.46863	3.24777	3.67601	4.25433	3.97747	3.3203	4.41695	3.13252	3.7247
CNP	ENSG00000173786	protein_coding	2589	2502	2332	1651	1525	1636	2142	1292	1125	7.42128	7.06504	7.11962	6.81796	6.3665	6.50252	6.79982	6.16376	6.12392
WARS	ENSG00000140105	protein_coding	1320	1939	1565	2790	2421	1832	4168	1960	2062	6.45749	6.7004	6.54929	7.56965	7.02681	6.66406	7.75391	6.75813	6.98861
PJA2	ENSG00000198961	protein_coding	1217	1563	1784	665	830	1096	960	1285	756	6.34167	6.39274	6.73635	5.52488	5.50344	5.93241	5.65782	6.15603	5.56051
CTC-523E23.1	ENSG00000261754	lincRNA	46	31	32	15	11	23	21	13	9	2.00996	1.40418	1.53334	1.01149	0.667159	1.17671	1.05833	0.775097	0.632195
RP11-334C17.5	ENSG00000262580	antisense	491	632	482	859	1168	814	1269	962	986	5.0582	5.11149	4.88443	5.88709	5.98707	5.51143	6.05343	5.74514	5.93657
EIF4HP1	ENSG00000233830	pseudogene	98	122	153	73	65	126	75	128	49	2.8973	2.90313	3.33031	2.57155	2.16163	2.98294	2.28277	3.00065	1.99784
ALDH5A1	ENSG00000112294	protein_coding	171	127	122	85	89	70	101	64	69	3.61532	2.95346	3.03966	2.75644	2.52532	2.27401	2.63375	2.1705	2.38296
ZNF702P	ENSG00000242779	pseudogene	182	208	183	90	105	132	81	129	104	3.69812	3.5908	3.56492	2.82699	2.72513	3.04174	2.37167	3.01048	2.87866
ST3GAL1	ENSG00000008513	protein_coding	18479	21697	22762	8753	12812	12157	12658	14389	11404	10.2494	10.1718	10.3973	9.21398	9.42163	9.38223	9.35204	9.62261	9.44669
SDCBP2	ENSG00000125775	protein_coding	10	24	19	42	51	50	27	18	20	0.729614	1.18577	1.08739	1.94289	1.8976	1.90322	1.2581	0.989055	1.15189
RP11-394O4.3	ENSG00000253865	antisense	5	8	0	11	19	18	22	31	22	0.410447	0.51091	0	0.803273	1.01117	0.990277	1.0936	1.43092	1.22913
MARS	ENSG00000166986	protein_coding	2769	3396	2889	5189	6738	4978	6901	5361	5172	7.5177	7.50296	7.42662	8.46133	8.49642	8.09719	8.47871	8.2013	8.30844
HIST1H2AI	ENSG00000196747	protein_coding	22	41	49	14	13	21	14	19	8	1.29162	1.66806	1.96385	0.962181	0.761151	1.105	0.783814	1.02829	0.574168
IL36RN	ENSG00000136695	protein_coding	32	54	25	57	75	104	47	76	69	1.63516	1.95174	1.31041	2.28118	2.32444	2.7442	1.77517	2.36692	2.38296
DUSP23	ENSG00000158716	protein_coding	478	494	400	300	289	261	357	211	234	5.02067	4.76769	4.62538	4.41412	4.03974	3.93595	4.27819	3.64904	3.93527
TNS1	ENSG00000079308	protein_coding	8	10	20	40	40	29	42	27	29	0.610281	0.61465	1.12703	1.89114	1.64983	1.37266	1.66222	1.30878	1.47091
JUND	ENSG00000130522	protein_coding	954	1159	827	1663	1553	980	1597	718	1156	5.9953	5.96727	5.64276	6.82831	6.39244	5.77381	6.38064	5.3322	6.16258
MST1R	ENSG00000164078	protein_coding	12	11	13	44	41	32	38	34	27	0.839826	0.66385	0.823472	1.99285	1.6742	1.46147	1.56503	1.51618	1.40586
PRR26	ENSG00000180525	protein_coding	1	2	9	20	19	27	12	10	20	0.0919632	0.145661	0.616208	1.23551	1.01117	1.31025	0.694729	0.62962	1.15189
EDEM3	ENSG00000116406	protein_coding	617	877	920	699	1138	1582	936	1907	1161	5.37888	5.57244	5.79359	5.59529	5.95013	6.45464	5.62203	6.71895	6.16872
SIAH1	ENSG00000196470	protein_coding	216	233	182	361	374	197	467	226	307	3.92761	3.74164	3.55768	4.66967	4.39164	3.5604	4.64807	3.74047	4.3044
BEX4	ENSG00000102409	protein_coding	455	439	367	420	318	242	546	240	262	4.95177	4.60402	4.5064	4.88008	4.16968	3.83429	4.8652	3.82087	4.08821
CKMT1A	ENSG00000223572	protein_coding	240	256	223	411	380	374	606	418	488	4.07011	3.86773	3.82808	4.8499	4.41351	4.42617	5.0107	4.5772	4.9457
BTBD9	ENSG00000183826	protein_coding	394	505	522	285	266	280	340	284	193	4.7513	4.7983	4.9957	4.34367	3.92766	4.03092	4.21151	4.04782	3.67726
NIPA2	ENSG00000140157	protein_coding	461	598	678	335	472	964	424	889	458	4.97006	5.03408	5.36249	4.56623	4.71304	5.7505	4.51453	5.6335	4.85723
LXN	ENSG00000079257	protein_coding	11	13	15	24	43	43	45	29	45	0.785772	0.757486	0.916911	1.39263	1.72173	1.74709	1.73104	1.37114	1.90674
ABCC4	ENSG00000125257	protein_coding	10469	12083	12269	4628	7151	9090	6722	9847	6527	9.43059	9.3283	9.50657	8.29676	8.58202	8.96352	8.4409	9.07624	8.64319
RASSF2	ENSG00000101265	protein_coding	92	87	108	44	70	59	35	56	46	2.81873	2.49091	2.88637	1.99285	2.24533	2.08193	1.48758	2.02293	1.93006
TNNT2	ENSG00000118194	protein_coding	51	51	41	63	86	67	92	121	128	2.12327	1.89105	1.77711	2.39702	2.48456	2.22411	2.52167	2.92991	3.14096
SNORD116-20	ENSG00000261069	lincRNA	33	38	72	21	43	48	30	87	61	1.66541	1.59384	2.39581	1.27642	1.72173	1.8603	1.34849	2.52614	2.241
RP11-707O23.5	ENSG00000263503	pseudogene	33	12	13	33	25	11	46	14	27	1.66541	0.711427	0.823472	1.69384	1.22419	0.680686	1.75327	0.820502	1.40586
HELZ2	ENSG00000130589	protein_coding	350	710	663	412	526	605	390	306	278	4.58718	5.27479	5.33101	4.85328	4.86366	5.09422	4.39943	4.14918	4.16884
ZNF699	ENSG00000196110	protein_coding	17	19	32	6	10	19	6	37	7	1.08334	1.00666	1.53334	0.492001	0.617763	1.02954	0.388785	1.59669	0.51371
TTTY14	ENSG00000176728	lincRNA	8	6	10	23	39	25	40	23	25	0.610281	0.399129	0.670882	1.35493	1.62505	1.24503	1.61444	1.17534	1.33774
PGPEP1	ENSG00000130517	protein_coding	1473	1570	1432	1014	1177	724	1255	759	829	6.61401	6.39911	6.42259	6.12269	5.99797	5.34632	6.03767	5.41038	5.6908
JUNB	ENSG00000171223	protein_coding	106	231	175	233	258	244	200	111	115	2.99582	3.73014	3.50599	4.06881	3.88654	3.84534	3.49948	2.82241	3.00482
PLEKHG3	ENSG00000126822	protein_coding	236	388	417	554	676	738	441	628	488	4.04731	4.43363	4.68304	5.26768	5.21458	5.37327	4.56881	5.14411	4.9457
RP4-813F11.4	ENSG00000273081	lincRNA	105	115	72	55	58	39	112	53	55	2.98387	2.82957	2.39581	2.2404	2.03565	1.64964	2.75988	1.96345	2.12454
ABHD16B	ENSG00000183260	protein_coding	75	86	99	80	89	54	145	45	42	2.5696	2.47721	2.77847	2.68226	2.52532	1.98539	3.08313	1.79169	1.83443
RP11-195E2.1	ENSG00000230847	pseudogene	124	88	59	32	73	78	45	71	66	3.1956	2.50448	2.1677	1.66332	2.29331	2.3992	1.73104	2.28831	2.33135
LIF	ENSG00000128342	protein_coding	182	314	221	95	144	107	163	149	142	3.69812	4.14398	3.81601	2.89425	3.12047	2.77917	3.23303	3.19419	3.27449
UBB	ENSG00000170315	protein_coding	3422	3848	3050	2984	1947	2051	3143	2013	1863	7.82168	7.6823	7.50441	7.66614	6.71515	6.82545	7.34887	6.79627	6.8434
NNMT	ENSG00000166741	protein_coding	392	376	335	370	477	243	806	426	545	4.74423	4.39043	4.38084	4.70382	4.72767	3.83982	5.41102	4.60341	5.10017
DMTN	ENSG00000158856	protein_coding	860	1167	1086	679	645	528	881	543	526	5.84812	5.97704	6.02893	5.55429	5.14873	4.90397	5.53649	4.94067	5.0505
ARHGEF10L	ENSG00000074964	protein_coding	187	261	267	339	374	226	482	164	223	3.73425	3.89375	4.07104	4.58263	4.39164	3.74275	4.69189	3.31808	3.87045
PAQR6	ENSG00000160781	protein_coding	354	404	385	541	750	469	904	787	714	4.60289	4.48928	4.57251	5.23432	5.36061	4.73907	5.57288	5.46144	5.47985
GS1-594A7.3	ENSG00000225833	antisense	4	5	4	19	23	24	12	27	24	0.337172	0.339814	0.306633	1.1934	1.15661	1.21128	0.694729	1.30878	1.30244
RP3-508I15.21	ENSG00000272669	antisense	23	31	17	53	70	46	71	52	48	1.3299	1.40418	1.00466	2.19844	2.24533	1.81608	2.22031	1.94307	1.9756
TRIM38	ENSG00000112343	protein_coding	203	325	203	331	496	542	366	511	408	3.84412	4.1909	3.70249	4.54963	4.78193	4.94048	4.31228	4.85598	4.69654
IFITM2	ENSG00000185201	protein_coding	398	588	372	711	886	693	1042	704	870	4.76533	5.0105	4.52507	5.61935	5.59563	5.28477	5.77382	5.30451	5.75913
SLC25A21	ENSG00000183032	protein_coding	80	91	61	37	31	58	39	34	38	2.64744	2.54443	2.20523	1.80987	1.40976	2.06314	1.58995	1.51618	1.732
FER1L4	ENSG00000088340	pseudogene	404	217	260	221	246	165	187	180	208	4.78613	3.64694	4.03502	3.99719	3.82258	3.32819	3.41136	3.43947	3.77708
SOCS6	ENSG00000170677	protein_coding	343	282	290	168	149	176	199	249	154	4.55925	3.99815	4.18343	3.62983	3.16414	3.4123	3.49289	3.87029	3.37987
[truncated: 13,604 more rows]
