# Supplementary material for: Role of specialized composition of SWI/SNF complexes in prostate cancer lineage plasticity
Source: Nat Commun. 2020 Nov 3;11:5549. doi: 10.1038/s41467-020-19328-1 (PMC7642293; doi:10.1038/s41467-020-19328-1)
Supplement: Supplementary file 9 — Supplementary Data 6 [file 41467_2020_19328_MOESM9_ESM.xlsx]

## Sheet: Sheet1
Annotation						SMARCA4 vs SCR					SMARCA2 vs SCR					SMARCA4 vs SMARCA2					COUNT						LOG2 CPM
	chr	start	end	gene_name	gene_biotype	logFC	logCPM	F	PValue	FDR	logFC	logCPM	F	PValue	FDR	logFC	logCPM	F	PValue	FDR	SMARCA4.1	SMARCA4.2	SMARCA2.1	SMARCA2.1	SCR.1	SCR.2	SMARCA4.1	SMARCA4.2	SMARCA2.1	SMARCA2.1	SCR.1	SCR.2
ENSG00000080503	9	2015342	2193624	SMARCA2	protein_coding	-0.00262168	6.43822	0.000767567	0.978449	0.991941	-2.86808	6.43822	756.475	1.13645e-10	1.84128e-06	2.86546	6.43822	756.714	1.1347e-10	1.83844e-06	4704	6405	520	669	4407	4307	6.89402	6.92626	4.12922	4.16918	6.99177	6.91956
ENSG00000170345	14	75745477	75748933	FOS	protein_coding	0.0206579	4.22716	0.000173569	0.990226	0.996172	-0.317175	4.22716	0.0398937	0.853072	0.979007	0.337833	4.22716	0.0456173	0.843076	0.939897	1213	478	889	162	1220	167	3.83418	4.46103	3.72909	3.49321	4.02913	3.63816
ENSG00000127616	19	11071598	11176071	SMARCA4	protein_coding	-2.347	7.68762	435.514	1.66869e-09	2.70361e-05	0.115935	7.68762	1.18696	0.301785	0.857328	-2.46294	7.68762	475.775	1.08703e-09	8.80604e-06	2037	2851	9422	11500	10082	9327	5.68344	5.79217	8.20946	8.21422	8.16031	8.04684
ENSG00000178464	19	12754089	12754733	CTD-2192J16.15	pseudogene	-2.15465	4.03974	257.163	2.10566e-08	0.00011372	0.222769	4.03974	3.20797	0.103888	0.751811	-2.37742	4.03974	311.351	8.42514e-09	3.4126e-05	176	250	715	1017	719	765	2.48729	2.46204	4.61641	4.69531	4.48362	4.42998
ENSG00000124762	6	36644305	36655116	CDKN1A	protein_coding	2.09194	7.81915	147.577	2.89976e-07	0.000939639	0.0600851	7.81915	0.129675	0.726342	0.962178	2.03186	7.81915	139.808	3.72924e-07	0.000962374	18415	23172	3982	3883	4296	3359	8.71618	8.91046	6.85478	6.77615	6.81758	6.70194
ENSG00000258486	14	50053297	50053596	RN7SL1	antisense	-0.0312326	4.38378	0.000632854	0.981338	0.992702	0.132296	4.38378	0.0112988	0.921327	0.987189	-0.163529	4.38378	0.0173367	0.902674	0.9644	1199	469	1088	411	241	1251	4.77155	3.48278	4.96501	3.70121	2.79766	5.35024
ENSG00000167525	17	27030215	27038872	PROCA1	protein_coding	-1.75124	3.94834	3.58155	0.131632	0.412126	-1.53065	3.94834	2.74476	0.173175	0.80093	-0.220591	3.94834	0.0558589	0.824815	0.931395	285	493	260	445	270	1805	3.57645	2.81196	3.75971	3.07056	3.67748	5.13111
ENSG00000147403	X	153618315	153637504	RPL10	protein_coding	-1.80177	8.44582	283.25	1.32637e-08	0.000107449	0.204155	8.44582	3.88153	0.0774522	0.723565	-2.00593	8.44582	346.694	5.02244e-09	2.71245e-05	4951	6232	15209	20117	15056	15703	6.97114	6.88319	8.9213	8.99604	8.76008	8.77329
ENSG00000120738	5	137801179	137805004	EGR1	protein_coding	-0.0134122	6.04152	0.000133394	0.991431	0.996742	-0.466329	6.04152	0.1584	0.714375	0.958534	0.452917	6.04152	0.149986	0.721586	0.886835	4020	2104	2556	978	4139	947	5.81623	6.19735	5.50601	5.54466	6.04883	5.62906
ENSG00000143847	1	202995626	203047868	PPFIA4	protein_coding	-0.414428	4.33391	0.166069	0.706614	0.873254	0.315189	4.33391	0.0972117	0.77236	0.968945	-0.729617	4.33391	0.517424	0.515722	0.783292	286	1203	334	1564	391	1080	3.81321	3.78152	4.31832	4.56533	4.39188	4.17654
ENSG00000202198	6	52860418	52860748	RN7SK	misc_RNA	0.882797	2.37141	0.914927	0.384442	0.665773	-0.797871	2.37141	0.658445	0.455426	0.903026	1.68067	2.37141	3.01901	0.145203	0.464883	527	156	112	66	76	250	3.6133	2.19264	1.97158	1.63516	1.45289	3.20998
ENSG00000233913	5	168043317	168044059	CTC-575D19.1	pseudogene	-1.9341	2.56284	97.5951	1.94039e-06	0.00349314	0.353002	2.56284	3.85517	0.0783161	0.723565	-2.2871	2.56284	136.568	4.15789e-07	0.000962374	71	97	312	321	241	263	1.45027	1.524	3.42041	3.21989	2.95728	3.08408
ENSG00000114315	3	193853934	193856521	HES1	protein_coding	0.402084	6.0673	0.154327	0.717836	0.879479	-0.208429	6.0673	0.0409127	0.851239	0.979007	0.610514	6.0673	0.352503	0.589981	0.823217	4730	2318	2559	1126	3334	1096	6.15058	6.23199	5.60952	5.63878	5.84155	5.73088
ENSG00000174307	1	201434620	201438365	PHLDA3	protein_coding	1.76637	4.75526	240.047	2.92466e-08	0.000118463	0.274554	4.75526	5.76094	0.0375665	0.663614	1.49182	4.75526	175.286	1.2959e-07	0.000419924	1953	2490	545	693	519	509	5.62605	5.59849	4.17637	4.23405	3.97166	3.94153
ENSG00000168209	10	74033678	74035794	DDIT4	protein_coding	-0.228396	3.53295	0.0761077	0.79498	0.91622	0.407066	3.53295	0.243898	0.644784	0.941041	-0.635462	3.53295	0.596774	0.478778	0.760543	191	715	234	845	203	590	3.21544	3.17259	3.75655	3.80762	3.45118	3.44297
ENSG00000167995	11	61717293	61732987	BEST1	protein_coding	-2.03006	2.33368	40.8683	8.31798e-05	0.0235271	-1.00281	2.33368	10.8562	0.00820499	0.627062	-1.02725	2.33368	10.2042	0.00971689	0.162044	79	116	124	187	195	435	1.79447	1.4523	2.52122	2.30513	2.93799	3.49624
ENSG00000247095	11	565660	568457	MIR210HG	lincRNA	-0.502175	3.40435	0.403491	0.555049	0.783457	0.267922	3.40435	0.11723	0.7469	0.964936	-0.770097	3.40435	0.956403	0.375915	0.691783	183	557	187	798	216	576	3.13314	2.87173	3.44413	3.76027	3.49648	3.44176
ENSG00000265150	14	50329271	50329567	RN7SL2	misc_RNA	-0.19543	2.21076	0.041847	0.846297	0.941867	-0.0725533	2.21076	0.00569793	0.942872	0.991421	-0.122877	2.21076	0.0163388	0.903468	0.964612	247	118	223	93	62	296	2.7319	1.80215	2.89879	1.86353	1.35931	3.32432
ENSG00000125144	16	56700643	56701977	MT1G	protein_coding	-0.16067	3.97406	0.0308472	0.869144	0.951145	-0.128345	3.97406	0.0195051	0.895701	0.985119	-0.0323253	3.97406	0.00123998	0.973603	0.990595	930	318	677	371	811	373	3.93773	3.47083	3.82437	4.04769	3.93304	4.17661
ENSG00000230076	2	215711852	215712169	AC016708.2	pseudogene	-2.68204	1.16979	60.2235	1.64076e-05	0.00996615	-0.240206	1.16979	0.65295	0.438069	0.899062	-2.44184	1.16979	49.3239	3.83024e-05	0.0147756	27	20	76	131	130	112	0.723394	0.48319	1.74694	2.13701	2.21669	2.06683
ENSG00000272060	GL000220.1	109078	110946	RNA18S5	rRNA	0.18434	1.50488	0.0475019	0.834776	0.936248	-1.13222	1.50488	1.54374	0.260948	0.84507	1.31656	1.50488	2.127	0.195579	0.527249	243	60	51	53	53	182	2.72173	1.19435	1.28468	1.33399	1.22886	2.70693
ENSG00000174501	2	96514587	96657541	ANKRD36C	protein_coding	-1.08205	3.68038	8.93553	0.016301	0.17619	-0.152438	3.68038	0.184111	0.678585	0.950621	-0.929612	3.68038	6.58174	0.0319152	0.251026	165	578	422	627	462	709	2.69265	3.23961	4.17826	3.74974	4.16306	4.04461
ENSG00000224818	1	201433511	201434274	RP11-134G8.8	lincRNA	1.86792	1.37163	33.9566	0.000174221	0.0344235	0.0157455	1.37163	0.00204756	0.964809	0.994249	1.85217	1.37163	33.3441	0.00018708	0.0362087	202	229	49	44	59	34	2.44519	2.56452	1.1986	1.23667	1.27333	1.11593
ENSG00000106683	7	73497263	73536855	LIMK1	protein_coding	-1.25217	5.62845	76.2511	5.85726e-06	0.00676204	0.107594	5.62845	0.590987	0.460007	0.903026	-1.35976	5.62845	89.6558	2.84503e-06	0.00369117	915	1386	2175	2354	2336	1908	4.52294	4.81874	6.07087	5.98428	6.02754	5.81833
ENSG00000152022	1	145477085	145501669	LIX1L	protein_coding	1.36345	3.1581	69.4357	8.84406e-06	0.00754165	-0.218121	3.1581	1.65814	0.227177	0.831462	1.58157	3.1581	91.2856	2.62364e-06	0.00369117	550	864	146	221	210	216	3.96236	4.03443	2.56987	2.64923	2.88699	2.73556
ENSG00000136048	12	102271129	102405908	DRAM1	protein_coding	1.52839	2.93172	88.4216	3.02775e-06	0.00445961	0.0706446	2.93172	0.177755	0.682329	0.951013	1.45775	2.93172	80.9263	4.49817e-06	0.00485863	484	726	149	192	165	161	3.73762	3.8527	2.54046	2.53239	2.5406	2.43359
ENSG00000185633	12	57628686	57634498	NDUFA4L2	protein_coding	-0.0477053	4.95286	0.00448376	0.949829	0.982765	0.235855	4.95286	0.109279	0.75757	0.967429	-0.28356	4.95286	0.159366	0.710152	0.883054	633	2149	624	1966	715	1426	4.662	4.78851	4.96389	5.08511	5.01095	4.76321
ENSG00000136010	12	105413568	105478355	ALDH1L2	protein_coding	-1.33303	7.27426	88.9222	2.95198e-06	0.00445961	-0.357554	7.27426	6.6267	0.0279214	0.650294	-0.975477	7.27426	48.2014	4.21699e-05	0.015183	2836	5075	4873	7091	6838	8510	6.32452	6.44102	7.43424	7.34819	7.77405	7.7436
ENSG00000102287	X	151121596	151143152	GABRE	protein_coding	-0.678645	3.81087	1.44418	0.280268	0.576747	-0.143316	3.81087	0.0652104	0.808034	0.971466	-0.535329	3.81087	0.896569	0.384744	0.697351	245	757	308	802	384	822	3.34956	3.41839	3.94216	3.90469	4.09825	4.06689
ENSG00000169174	1	55505221	55530525	PCSK9	protein_coding	-1.00198	3.17536	9.78997	0.011215	0.150583	0.187615	3.17536	0.361734	0.561453	0.927069	-1.1896	3.17536	13.8407	0.00424923	0.122673	133	356	274	581	309	431	2.43822	2.6236	3.59892	3.65608	3.62264	3.3801
ENSG00000259803	16	89262406	89268072	SLC22A31	protein_coding	-1.24277	3.38527	40.3649	8.74671e-05	0.023619	0.146838	3.38527	0.606536	0.454331	0.903026	-1.3896	3.38527	50.4701	3.47853e-05	0.0140465	244	223	442	535	442	447	2.74529	2.4643	3.82282	3.95306	3.68611	3.83687
ENSG00000078081	3	182840001	182881627	LAMP3	protein_coding	-1.90859	1.54814	45.9566	5.1413e-05	0.018511	-0.922582	1.54814	11.6951	0.00665689	0.626231	-0.986007	1.54814	11.7021	0.0066455	0.139109	59	58	97	84	155	197	1.24852	1.1262	1.96583	1.70942	2.3819	2.76063
ENSG00000272214	12	121407641	121410095	AC079602.1	protein_coding	-0.458872	2.11711	0.546283	0.482738	0.738442	-0.364119	2.11711	0.338357	0.57815	0.930031	-0.0947533	2.11711	0.0227948	0.884046	0.956629	100	255	80	213	72	303	2.34523	2.00201	2.3579	2.1458	2.15001	2.70532
ENSG00000099958	22	24176690	24181315	DERL3	protein_coding	-1.19001	6.56004	103.041	1.51672e-06	0.00307173	-0.00253775	6.56004	0.000486252	0.982846	0.997291	-1.18747	6.56004	102.584	1.54767e-06	0.00250753	2174	2410	3669	4596	4074	4257	5.756	5.57414	6.83676	6.91799	6.84079	6.94141
ENSG00000104894	19	49838428	49846592	CD37	protein_coding	-0.856008	3.44005	4.42807	0.0685934	0.306986	-0.0406915	3.44005	0.0103031	0.921656	0.987191	-0.815317	3.44005	4.01201	0.0802623	0.364169	185	495	318	592	282	654	2.91001	2.95311	3.88557	3.58886	3.59729	3.8509
ENSG00000269821	11	2629558	2721224	KCNQ1OT1	antisense	-1.09293	4.73031	18.0918	0.00211852	0.0786236	-0.239341	4.73031	0.895982	0.368515	0.878141	-0.853593	4.73031	11.042	0.00886504	0.157586	449	1086	781	1329	1010	1472	3.90366	4.13501	4.97607	4.83122	5.19196	5.10546
ENSG00000139292	12	71833550	71980090	LGR5	protein_coding	0.387466	3.64017	0.842846	0.387541	0.668969	-0.514078	3.64017	1.40887	0.271964	0.850391	0.901543	3.64017	4.41299	0.0716759	0.347588	438	1104	165	473	326	566	4.01981	4.00865	3.07769	3.2649	3.80743	3.63139
ENSG00000110680	11	14988214	14993900	CALCA	protein_coding	-1.19675	1.00783	6.36173	0.0309384	0.222784	-1.62245	1.00783	10.5559	0.00908906	0.635091	0.425694	1.00783	0.681278	0.428989	0.729818	52	83	31	47	51	194	1.48403	1.07793	1.26834	0.853279	1.57941	2.40058
ENSG00000270110	1	228483612	228490699	RP5-1139B12.4	antisense	-1.28015	1.6894	9.73161	0.0110588	0.149949	-0.475129	1.6894	1.40204	0.264132	0.847582	-0.805018	1.6894	3.76147	0.0815583	0.366345	34	146	84	151	154	170	1.14047	1.65647	2.12406	2.02357	2.68629	2.27078
ENSG00000060982	12	24964295	25102393	BCAT1	protein_coding	-1.45403	2.19887	25.3376	0.000529468	0.0503418	-0.554013	2.19887	3.90111	0.0768181	0.723565	-0.900016	2.19887	9.53089	0.0116479	0.170614	81	147	120	211	174	312	1.83572	1.67809	2.50085	2.43335	2.81704	3.04218
ENSG00000266972	17	34239639	34245014	LRRC37A9P	pseudogene	-0.96541	2.38816	6.91917	0.0259028	0.207453	-0.0642416	2.38816	0.0318751	0.862003	0.980876	-0.901169	2.38816	6.01199	0.0350097	0.259902	65	250	175	261	207	249	1.65111	2.25737	2.96751	2.67606	3.04863	2.73382
ENSG00000069956	15	52244303	52358462	MAPK6	protein_coding	-0.236732	6.3377	4.7618	0.0543477	0.278352	-1.26512	6.3377	129.482	5.32124e-07	0.00431073	1.02839	6.3377	86.3702	3.36371e-06	0.00389278	3728	4502	1348	1840	3887	3778	6.54606	6.43827	5.43614	5.59261	6.7965	6.74782
ENSG00000172667	3	178735011	178790067	ZMAT3	protein_coding	1.16621	5.95156	59.5479	1.72233e-05	0.00996615	0.0386763	5.95156	0.0653712	0.80344	0.970067	1.12754	5.95156	55.7628	2.28121e-05	0.0112001	3494	5512	1483	1674	1743	1350	6.41925	6.76151	5.53653	5.4935	5.62084	5.32161
ENSG00000101204	20	61975420	62009753	CHRNA4	protein_coding	0.0862067	0.932438	0.0133111	0.911083	0.968276	0.101779	0.932438	0.0179182	0.896926	0.985119	-0.015572	0.932438	0.000439363	0.983807	0.995348	26	157	25	115	38	89	1.24563	1.4638	1.3639	1.45071	1.58385	1.27886
ENSG00000158258	3	139654027	140296239	CLSTN2	protein_coding	-0.288525	3.83236	0.284024	0.615002	0.820982	-0.0224308	3.83236	0.00171113	0.968471	0.995177	-0.266094	3.83236	0.241539	0.642175	0.851541	273	937	312	791	396	704	3.46213	3.73054	3.93642	3.90834	4.11636	3.87603
ENSG00000180535	7	97840739	97842291	BHLHA15	protein_coding	-1.27014	2.19368	35.9872	0.000138569	0.0299346	0.226234	2.19368	1.25612	0.288872	0.853057	-1.49638	2.19368	50.2109	3.55454e-05	0.0140465	84	118	199	244	208	172	1.59633	1.7268	2.83129	2.88676	2.75979	2.57385
ENSG00000128965	15	41245160	41248710	CHAC1	protein_coding	-1.24841	2.27878	13.6621	0.00421431	0.104061	-0.844891	2.27878	6.35162	0.0306171	0.65443	-0.403521	2.27878	1.37346	0.268683	0.606899	156	116	156	130	195	336	2.22298	1.74383	2.49954	2.17797	2.64646	3.44718
ENSG00000141526	17	80186273	80219005	SLC16A3	protein_coding	-0.168169	4.61589	0.149449	0.712884	0.876932	0.611742	4.61589	1.99033	0.209764	0.826612	-0.779911	4.61589	3.24478	0.123573	0.434414	526	1300	666	1765	608	945	4.23745	4.2606	4.87873	5.10747	4.61413	4.36224
ENSG00000250033	4	138978618	139099331	SLC7A11-AS1	processed_transcript	-1.7011	0.817874	21.8629	0.000900126	0.0628614	-1.39724	0.817874	14.6288	0.00341713	0.571593	-0.30386	0.817874	0.609023	0.453434	0.745221	27	62	41	42	75	149	0.900729	0.961594	1.35654	0.892815	1.80895	2.21181
ENSG00000266714	17	73584139	73622929	MYO15B	protein_coding	-0.179085	4.91958	0.0987642	0.766844	0.902654	-0.210408	4.91958	0.134912	0.729417	0.962178	0.031323	4.91958	0.00300541	0.958544	0.985386	798	1988	598	1506	696	1706	4.90276	4.75457	4.82991	4.78478	4.89833	5.09165
ENSG00000185088	15	63418071	63450220	RPS27L	protein_coding	1.16696	6.47838	113.618	9.70991e-07	0.00224743	0.0418004	6.47838	0.14663	0.70988	0.957369	1.12516	6.47838	105.825	1.34342e-06	0.00241845	5775	6926	2085	2486	2269	2205	7.13847	7.08741	6.02008	6.05244	5.99547	6.01417
ENSG00000145632	5	57749809	57756087	PLK2	protein_coding	1.09589	2.64631	27.2545	0.000404233	0.0461224	-0.286085	2.64631	1.71234	0.220281	0.829218	1.38197	2.64631	42.0067	7.43822e-05	0.0219117	383	528	131	139	190	142	3.3196	3.53871	2.27988	2.26601	2.60145	2.39621
ENSG00000160221	21	45553487	45565605	C21orf33	protein_coding	0.0461576	7.88216	0.00612115	0.94103	0.979158	-0.249002	7.88216	0.177463	0.693112	0.954035	0.29516	7.88216	0.249497	0.641112	0.850956	14472	6994	6654	8083	5861	12014	8.42321	7.13606	7.64473	7.77254	7.31642	8.47576
ENSG00000196739	9	116917840	117074791	COL27A1	protein_coding	0.0191362	4.7	0.00121058	0.973644	0.990082	0.177403	4.7	0.103424	0.761282	0.967479	-0.158266	4.7	0.0832095	0.785027	0.916428	679	1721	628	1428	514	1288	4.66413	4.56997	4.8794	4.72772	4.46758	4.71342
ENSG00000196604	2	130831108	130886795	POTEF	protein_coding	-0.806532	5.80921	9.96468	0.0125465	0.156796	-0.0664592	5.80921	0.0688471	0.799301	0.969472	-0.740073	5.80921	8.39173	0.0188539	0.205675	997	2658	1895	2666	2062	2735	4.95113	5.42316	6.18444	5.85172	6.15971	6.0204
ENSG00000134107	3	5020801	5027008	BHLHE40	protein_coding	-0.188123	2.04416	0.137988	0.718995	0.879948	0.325064	2.04416	0.415183	0.535632	0.92549	-0.513187	2.04416	1.04789	0.333061	0.663639	70	262	92	269	98	184	1.92791	2.10374	2.43595	2.50432	2.39459	2.15039
ENSG00000254556	8	10994408	10996117	AF131215.4	sense_intronic	-1.09304	1.2869	5.99196	0.0346948	0.235002	0.0521918	1.2869	0.0147393	0.905808	0.986403	-1.14523	1.2869	6.59376	0.0282795	0.240643	24	107	79	138	79	130	0.976625	1.29605	2.10597	1.87577	2.00251	1.91328
ENSG00000125845	20	6748311	6760927	BMP2	protein_coding	0.937427	5.892	72.3154	7.3996e-06	0.00676204	-0.27055	5.892	5.94006	0.0352718	0.657622	1.20798	5.892	118.107	8.12882e-07	0.00164629	3298	5104	1169	1654	1545	1869	6.49026	6.49833	5.35467	5.32323	5.60384	5.62721
ENSG00000004399	3	129274018	129325661	PLXND1	protein_coding	-0.89713	5.04361	25.484	0.000518393	0.0503418	0.0947205	5.04361	0.292769	0.600429	0.935084	-0.99185	5.04361	31.128	0.000244237	0.0390938	661	1250	1103	1832	1188	1548	4.33803	4.41432	5.37241	5.36812	5.33364	5.26164
ENSG00000188206	1	245003940	245018799	HNRNPU-AS1	antisense	-0.410067	4.65273	0.680336	0.446554	0.714221	-0.315663	4.65273	0.400348	0.554364	0.927069	-0.0944047	4.65273	0.0358134	0.85725	0.945999	600	1522	531	1208	673	1469	4.46442	4.43009	4.61813	4.52514	4.80276	4.93008
ENSG00000241388	12	121406416	121418768	HNF1A-AS1	antisense	-0.348408	1.8383	0.473835	0.508535	0.755461	0.178981	1.8383	0.126662	0.730096	0.962178	-0.527388	1.8383	1.09767	0.322026	0.655648	78	192	83	219	64	200	2.01543	1.75494	2.31308	2.26281	1.95478	2.26555
ENSG00000185482	12	57637236	57644976	STAC3	protein_coding	-0.811448	3.44235	5.6414	0.0414842	0.251262	-0.716611	3.44235	4.35504	0.0664367	0.715149	-0.0948372	3.44235	0.0753196	0.789922	0.917696	278	517	223	438	325	760	3.34823	3.07083	3.36713	3.24636	3.71988	4.11806
ENSG00000104870	19	50010073	50029590	FCGRT	protein_coding	0.266349	2.48527	0.304421	0.595398	0.808604	0.0753217	2.48527	0.0236684	0.881339	0.984053	0.191028	2.48527	0.157339	0.70144	0.879489	159	426	119	273	94	276	2.78856	2.70322	2.72624	2.51771	2.35573	2.64961
ENSG00000266658	GL000220.1	113348	118417	RNA28S5	rRNA	0.0811941	8.48699	0.0220624	0.888109	0.959186	-0.171235	8.48699	0.0979049	0.767821	0.968489	0.252429	8.48699	0.212811	0.66522	0.862463	19178	14536	13212	9156	7851	18742	8.83807	8.17622	8.64055	7.9419	7.74562	9.10613
ENSG00000107954	10	105253736	105352309	NEURL1	protein_coding	-0.872916	3.20143	19.1099	0.0014339	0.0705052	0.328174	3.20143	2.83953	0.12322	0.766603	-1.20109	3.20143	36.3632	0.000132969	0.0312226	188	310	329	566	304	405	2.68553	2.60248	3.68667	3.77178	3.4505	3.44844
ENSG00000116584	1	155916630	155976861	ARHGEF2	protein_coding	-1.04582	5.45833	22.3235	0.00107379	0.0655673	-0.502962	5.45833	5.26069	0.0474175	0.688959	-0.542858	5.45833	6.02472	0.0364164	0.263614	1072	1617	1213	1847	1517	2848	5.01892	4.75713	5.52111	5.36444	5.69256	6.11102
ENSG00000181722	3	114056941	114866118	ZBTB20	protein_coding	-0.549434	2.56748	1.79594	0.212966	0.510729	-0.0816371	2.56748	0.0399039	0.846097	0.978188	-0.467797	2.56748	1.29781	0.283949	0.619593	89	359	157	305	222	261	2.02281	2.62607	2.91063	2.79868	3.21004	2.71872
ENSG00000159388	1	203274619	203278730	BTG2	protein_coding	1.10214	5.66379	36.3814	0.00014141	0.029939	0.245549	5.66379	1.79947	0.210228	0.826612	0.85659	5.66379	22.2783	0.000878551	0.0641184	2977	3874	1442	1486	1469	1024	6.09968	6.34994	5.40554	5.4172	5.288	5.02607
ENSG00000148600	10	85954410	85979377	CDHR1	protein_coding	-1.02601	1.92739	12.1901	0.00590865	0.116637	0.254425	1.92739	0.809885	0.389547	0.884256	-1.28044	1.92739	19.1673	0.00141938	0.0753992	70	123	127	240	114	192	1.6855	1.50633	2.5533	2.6042	2.3161	2.44437
ENSG00000182463	20	51588946	52111869	TSHZ2	protein_coding	-0.692023	2.11679	2.72751	0.131478	0.411917	-0.0815144	2.11679	0.0385839	0.848443	0.978759	-0.610509	2.11679	2.11361	0.178445	0.507297	73	226	116	230	115	250	1.8901	2.00529	2.61535	2.38583	2.49151	2.60584
ENSG00000203691	1	225600404	225602040	AC092811.1	protein_coding	-1.08736	1.37201	6.46824	0.029489	0.217126	-0.644397	1.37201	2.30215	0.160574	0.792935	-0.442968	1.37201	1.02862	0.334717	0.665083	44	118	48	122	86	177	1.42171	1.33938	1.68399	1.68671	2.14111	2.22073
ENSG00000164362	5	1253262	1295184	TERT	protein_coding	-0.976659	2.70959	10.956	0.0079996	0.129895	-0.181468	2.70959	0.39174	0.545562	0.927069	-0.795191	2.70959	7.22578	0.0229875	0.223193	117	277	180	345	234	357	2.26082	2.35133	3.03122	3.00269	3.23044	3.16846
ENSG00000123384	12	57522276	57607134	LRP1	protein_coding	-0.124671	4.39583	0.104455	0.756199	0.89786	-0.570682	4.39583	2.12306	0.189403	0.814808	0.446011	4.39583	1.30754	0.291263	0.626948	608	1523	354	849	657	1101	4.4268	4.48655	4.01756	4.091	4.71423	4.58104
ENSG00000136883	9	116848406	116861507	KIF12	protein_coding	-0.27449	5.81271	0.331263	0.590828	0.806134	0.133551	5.81271	0.0785716	0.790913	0.969165	-0.40804	5.81271	0.732699	0.43263	0.732706	1394	3133	1440	3205	1317	2873	5.60534	5.46951	5.98234	5.92727	5.71304	5.90395
ENSG00000151012	4	139085251	139163503	SLC7A11	protein_coding	-1.06961	6.55811	54.2011	2.57406e-05	0.0126379	-0.50626	6.55811	12.3696	0.00566274	0.626231	-0.563354	6.55811	15.1623	0.00305528	0.108082	2209	3509	2738	3804	3791	5566	5.96935	5.91569	6.6094	6.45695	6.92856	7.13466
ENSG00000152377	5	136310987	136934068	SPOCK1	protein_coding	0.513336	5.46326	15.4642	0.00287105	0.0911638	-0.653472	5.46326	24.1219	0.000633377	0.359119	1.16681	5.46326	76.9973	5.61018e-06	0.00534683	2147	3569	770	1205	1436	1661	5.90938	5.95944	4.80101	4.84957	5.52986	5.43123
ENSG00000273295	22	24243619	24249255	AP000350.5	lincRNA	-0.781846	4.98646	11.7741	0.00707285	0.12518	-0.0628812	4.98646	0.0775731	0.78667	0.969165	-0.718965	4.98646	9.95049	0.0111078	0.168038	589	1493	1068	1504	1205	1490	4.19775	4.64494	5.34329	5.07401	5.36964	5.19173
ENSG00000159409	1	151674880	151689290	CELF3	protein_coding	0.0560073	4.36664	0.0134275	0.911883	0.968491	0.280331	4.36664	0.334705	0.585896	0.93161	-0.224323	4.36664	0.217316	0.659062	0.859772	517	1375	486	1213	472	903	4.26172	4.29103	4.49556	4.53321	4.31868	4.2517
ENSG00000227063	20	21735866	21736171	RPL41P1	pseudogene	1.387	2.1132	24.4771	0.000600661	0.053472	1.02887	2.1132	13.1217	0.0047579	0.612467	0.35813	2.1132	1.80771	0.208816	0.542046	284	237	145	183	90	71	2.88391	2.58719	2.34805	2.63522	1.70232	1.71186
ENSG00000214776	12	9620148	9728864	RP11-726G1.1	pseudogene	-1.06599	2.62231	18.3153	0.00165449	0.073653	-0.82367	2.62231	10.8828	0.00814967	0.627062	-0.242318	2.62231	0.91592	0.361364	0.682845	117	292	160	203	306	341	2.11744	2.55884	2.74458	2.48061	3.42926	3.25184
ENSG00000131080	X	65815479	65859108	EDA2R	protein_coding	0.964857	4.24159	55.8431	2.26727e-05	0.0118498	-0.192114	4.24159	2.13681	0.174844	0.801627	1.15697	4.24159	79.0673	4.98766e-06	0.00505063	1009	1659	402	518	491	567	4.79895	4.92879	3.864	3.74121	3.99568	3.98863
ENSG00000154898	17	20224477	20306870	CCDC144CP	pseudogene	-0.799254	4.29972	8.58255	0.0167204	0.177233	-0.392741	4.29972	2.08837	0.182237	0.80935	-0.406514	4.29972	2.20824	0.17135	0.499024	383	1007	521	871	759	1063	3.69674	4.02903	4.42202	4.24098	4.79792	4.64667
ENSG00000139351	12	102122426	102133250	SYCP3	protein_coding	-0.744792	5.38767	4.65367	0.0714129	0.312688	-0.462683	5.38767	1.80141	0.225085	0.831244	-0.282109	5.38767	0.665256	0.443928	0.740234	980	2068	1141	1679	1229	2700	5.00117	4.99519	5.54197	5.12303	5.50325	5.92818
ENSG00000051108	16	56965960	56977798	HERPUD1	protein_coding	-0.902078	7.41699	14.7265	0.0039616	0.102329	-0.235875	7.41699	1.0239	0.337954	0.868216	-0.666203	7.41699	8.07287	0.0193115	0.207346	5459	4683	6546	6270	8560	6774	6.87631	6.70961	7.47435	7.55502	7.71329	7.79932
ENSG00000260317	8	81453535	81455339	RP11-48B3.4	lincRNA	0.637465	4.06301	13.2637	0.0046072	0.107226	-0.599982	4.06301	11.111	0.00769269	0.626231	1.23745	4.06301	47.8062	4.36424e-05	0.0153716	1100	1045	326	402	561	549	4.74506	4.4619	3.41206	3.57843	4.00203	4.11881
ENSG00000118946	13	58205944	58303445	PCDH17	protein_coding	0.662075	1.48464	1.99851	0.188996	0.485296	-0.191074	1.48464	0.152059	0.705072	0.956318	0.853149	1.48464	3.24816	0.102872	0.404449	80	278	45	104	53	116	1.98562	2.24307	1.67774	1.46681	1.73074	1.68422
ENSG00000129159	11	17756359	17804602	KCNC1	protein_coding	-0.829634	2.31496	5.68098	0.0387078	0.245512	-0.0278035	2.31496	0.00660297	0.936862	0.99074	-0.80183	2.31496	5.30148	0.0444079	0.288049	88	224	134	284	155	267	2.01157	2.0533	2.72299	2.70789	2.77422	2.74759
ENSG00000230922	22	45396446	45399500	RP4-753M9.1	sense_intronic	-1.07759	1.01254	5.47608	0.0416657	0.251797	-0.0404614	1.01254	0.00833321	0.929092	0.989185	-1.03713	1.01254	5.05589	0.0486519	0.299415	30	79	53	120	50	127	1.14307	0.981399	1.75639	1.68422	1.616	1.84983
ENSG00000187957	2	230222345	230579274	DNER	protein_coding	0.393417	2.03157	0.613566	0.453791	0.718585	-0.0944895	2.03157	0.0336076	0.858653	0.980398	0.487907	2.03157	0.93185	0.359883	0.682242	251	177	156	84	183	81	2.43051	2.55116	2.13683	2.08323	2.20644	2.13939
ENSG00000123364	12	54332535	54340328	HOXC13	protein_coding	0.942137	4.12164	13.8479	0.00424262	0.104061	0.127569	4.12164	0.247551	0.629983	0.93947	0.814568	4.12164	10.4224	0.00950388	0.161238	996	1264	553	430	554	366	4.48298	4.84835	3.99712	3.79125	3.86091	3.70141
ENSG00000229127	2	210895457	210929080	AC007038.7	antisense	-0.989603	2.11344	8.16876	0.0171965	0.179986	-0.501136	2.11344	2.12723	0.175725	0.80247	-0.488467	2.11344	1.94347	0.193828	0.52521	82	196	109	189	138	285	1.92034	1.92151	2.4649	2.22788	2.61701	2.85286
ENSG00000174607	4	115519611	115599380	UGT8	protein_coding	-1.0162	6.0687	118.065	8.14215e-07	0.00219865	-0.135492	6.0687	2.15628	0.17307	0.80093	-0.880712	6.0687	88.8573	2.96168e-06	0.00369117	1557	2247	2338	3113	2835	3178	5.37795	5.38211	6.28688	6.26848	6.41629	6.43053
ENSG00000107957	10	105348285	105615301	SH3PXD2A	protein_coding	-1.01883	3.65804	29.3076	0.000307511	0.0413889	-0.193304	3.65804	1.09164	0.32098	0.865715	-0.825523	3.65804	19.1921	0.00141317	0.0753992	258	479	382	628	512	638	3.07683	3.14897	3.88949	3.90748	4.14578	4.05566
ENSG00000121454	1	180199421	180249380	LHX4	protein_coding	-0.773698	4.02496	7.07767	0.0259702	0.20789	-0.468435	4.02496	2.601	0.141163	0.77926	-0.305263	4.02496	1.09155	0.323305	0.656144	346	830	415	689	550	980	3.5949	3.73523	4.14498	3.88894	4.38743	4.50314
ENSG00000207643	4	65017	65125	Z95704.1	miRNA	-0.682021	2.25516	3.07252	0.111375	0.384345	-0.124707	2.25516	0.104463	0.753456	0.966714	-0.557314	2.25516	2.04181	0.184692	0.51495	88	245	107	270	153	251	2.05079	2.11951	2.50541	2.6048	2.79817	2.63005
ENSG00000113739	5	172741716	172756506	STC2	protein_coding	-0.939668	4.03309	16.2779	0.0024494	0.0840787	-0.525631	4.03309	5.149	0.0469865	0.688959	-0.414037	4.03309	3.13555	0.107443	0.411577	370	712	412	701	603	998	3.62185	3.58835	4.07518	3.9726	4.45247	4.58856
ENSG00000117266	1	205473723	205501921	CDK18	protein_coding	-0.699221	3.62731	6.35603	0.031176	0.223579	0.0831678	3.62731	0.0921121	0.767973	0.968539	-0.782389	3.62731	7.96895	0.0187359	0.205675	253	552	362	706	382	618	3.18391	3.20299	3.94948	3.93548	3.88576	3.88069
ENSG00000263053	17	79369275	79375658	RP11-1055B8.6	protein_coding	-0.832839	2.60849	9.65623	0.0112554	0.150587	0.144594	2.60849	0.303359	0.59401	0.934008	-0.977434	2.60849	13.3486	0.00451988	0.124948	107	257	208	338	208	285	2.1081	2.31888	3.15276	3.03392	3.02603	2.93409
ENSG00000197903	6	27106073	27114619	HIST1H2BK	protein_coding	0.907965	4.98402	20.1937	0.0012692	0.0680022	-0.0866659	4.98402	0.180039	0.680665	0.950935	0.994631	4.98402	24.0722	0.000689961	0.0585275	2051	2108	810	836	1023	742	5.52662	5.53234	4.55327	4.66008	4.7364	4.62388
ENSG00000170476	5	138723169	138725770	MZB1	protein_coding	-0.174229	2.21933	0.19235	0.670656	0.853237	0.463646	2.21933	1.38024	0.268329	0.847599	-0.637875	2.21933	2.63902	0.136544	0.453896	102	255	155	268	86	222	2.19082	2.17689	2.92471	2.6052	2.15257	2.48602
ENSG00000041982	9	117782806	117880536	TNC	protein_coding	0.386005	5.99482	0.661447	0.454462	0.719063	0.1384	5.99482	0.0844334	0.783504	0.969039	0.247605	5.99482	0.273362	0.624296	0.842833	1883	5181	1355	3191	1531	2526	6.02486	6.18948	5.8927	5.92483	5.92123	5.72449
ENSG00000135437	12	56114151	56118489	RDH5	protein_coding	-0.60235	2.57228	2.39811	0.154599	0.442156	-0.17033	2.57228	0.193393	0.670088	0.94713	-0.43202	2.57228	1.22579	0.295869	0.631245	130	304	127	328	170	334	2.48467	2.35573	2.72429	2.82836	2.94748	2.97235
ENSG00000212939	22	49942329	49950121	RP1-29C18.10	antisense	-0.68142	1.57126	2.29053	0.162312	0.453201	-0.0805396	1.57126	0.0326871	0.860281	0.980398	-0.600881	1.57126	1.77445	0.213536	0.547651	47	158	64	174	93	154	1.49658	1.61842	1.9725	2.06565	2.24648	2.03149
ENSG00000154358	1	228395831	228566577	OBSCN	protein_coding	-0.726167	7.67052	9.46764	0.013163	0.15986	-0.0694212	7.67052	0.0875317	0.774034	0.968945	-0.656746	7.67052	7.75471	0.0211825	0.21612	4343	9349	6078	10439	6822	10441	7.06611	7.18186	7.88492	7.76982	7.90442	7.90378
ENSG00000240694	8	26362202	26371608	PNMA2	protein_coding	-0.428918	2.55545	1.24166	0.292777	0.586545	0.235537	2.55545	0.381324	0.551531	0.927069	-0.664455	2.55545	3.01009	0.115276	0.420614	123	300	146	374	153	281	2.41619	2.34728	2.87974	3.00641	2.81476	2.75699
ENSG00000110076	11	64373646	64490660	NRXN2	protein_coding	-0.61358	2.28894	3.2114	0.103802	0.372181	0.243317	2.28894	0.521177	0.487103	0.914106	-0.856897	2.28894	6.32567	0.0309404	0.24823	80	242	152	290	156	214	1.88118	2.18139	2.83461	2.77168	2.74453	2.50726
ENSG00000181652	7	150709297	150721586	ATG9B	protein_coding	-0.566701	3.82701	2.59673	0.143704	0.426079	-0.261189	3.82701	0.552729	0.477347	0.910891	-0.305512	3.82701	0.750238	0.410298	0.717336	338	743	298	742	444	781	3.63036	3.5199	3.77238	3.92461	4.16468	4.1229
ENSG00000188738	2	186603355	186698017	FSIP2	protein_coding	-0.559738	3.13473	2.43849	0.152733	0.438911	-0.391192	3.13473	1.18144	0.305241	0.859836	-0.168546	3.13473	0.21788	0.651724	0.856316	187	511	188	411	286	491	2.8903	3.0271	3.18223	3.13388	3.58291	3.49445
ENSG00000142449	19	8130286	8214730	FBN3	protein_coding	-1.08137	1.53313	7.75413	0.0194935	0.188783	-0.54251	1.53313	2.00136	0.18787	0.814808	-0.538861	1.53313	1.86436	0.20238	0.53665	65	109	63	136	84	205	1.6893	1.31581	1.87866	1.86124	2.06261	2.45351
ENSG00000184678	1	149856010	149858232	HIST2H2BE	protein_coding	1.06886	5.18272	66.0066	1.10326e-05	0.00884759	0.133046	5.18272	1.00977	0.338916	0.868216	0.935812	5.18272	50.9867	3.33276e-05	0.0140465	2186	2751	951	1060	996	854	5.72058	5.80443	4.88044	4.88512	4.8028	4.71427
ENSG00000171877	15	44162962	44487450	FRMD5	protein_coding	-1.05854	2.94328	19.0358	0.00145289	0.0706899	-0.434789	2.94328	3.29398	0.0999398	0.744202	-0.623746	2.94328	6.52407	0.0288919	0.24215	166	298	243	304	268	483	2.55076	2.54234	3.30522	2.94194	3.30016	3.67186
ENSG00000197410	4	155153399	155412930	DCHS2	protein_coding	-0.264418	0.797096	0.18969	0.673406	0.854387	0.138155	0.797096	0.0518216	0.824997	0.974963	-0.402573	0.797096	0.445738	0.521071	0.786305	24	115	42	96	30	95	1.09941	1.24366	1.64108	1.36293	1.31452	1.44841
ENSG00000146039	6	25754927	25781419	SLC17A4	protein_coding	0.0312362	3.09438	0.00562039	0.941993	0.979564	-0.176339	3.09438	0.174264	0.686811	0.952028	0.207575	3.09438	0.245564	0.632913	0.847193	243	609	194	368	175	461	3.25128	3.21542	3.26395	2.94626	3.01348	3.36703
ENSG00000166881	12	57449426	57481846	TMEM194A	protein_coding	-0.952223	7.61474	64.1083	1.2524e-05	0.00884759	-0.157515	7.61474	1.78833	0.211079	0.826612	-0.794708	7.61474	44.8385	5.69206e-05	0.0186137	4341	7381	6579	9073	8257	9238	6.88154	7.02694	7.81471	7.75222	7.99465	7.91173
ENSG00000128596	7	128430811	128462186	CCDC136	protein_coding	-0.891653	3.9806	16.1929	0.0024787	0.0846354	-0.214915	3.9806	0.962405	0.349977	0.871801	-0.676738	3.9806	9.30429	0.0124004	0.175383	328	672	444	788	597	824	3.44692	3.52987	4.15668	4.1519	4.41984	4.34167
ENSG00000002079	7	98836417	98908753	MYH16	pseudogene	-0.600798	2.69503	2.7998	0.126434	0.404061	0.0408669	2.69503	0.0132215	0.910822	0.986403	-0.641665	2.69503	3.19343	0.105431	0.408755	171	267	209	324	137	387	2.68973	2.30457	3.21888	2.91927	2.58752	3.27229
ENSG00000166126	14	103388993	103399933	AMN	protein_coding	-0.943007	1.28705	7.30298	0.022432	0.196061	0.347875	1.28705	1.08439	0.32251	0.865715	-1.29088	1.28705	13.9798	0.00392973	0.121507	34	94	83	157	80	107	1.1088	1.25116	2.07986	2.10002	1.93774	1.7752
ENSG00000015520	7	44552134	44580914	NPC1L1	protein_coding	-0.528842	3.06546	2.53145	0.144516	0.427348	0.127934	3.06546	0.150705	0.70648	0.956614	-0.656777	3.06546	3.91953	0.077627	0.359244	171	421	236	480	232	418	2.75579	2.80534	3.43839	3.36862	3.28809	3.30831
ENSG00000186458	20	238377	241737	DEFB132	protein_coding	0.675851	2.53291	2.55769	0.144131	0.426836	0.554682	2.53291	1.6859	0.22634	0.831286	0.121169	2.53291	0.0853369	0.776796	0.912254	321	278	278	148	189	112	2.80737	3.01053	2.92547	2.62061	2.31146	2.41316
ENSG00000256443	11	61306988	61309731	RP11-794G24.1	lincRNA	-0.908887	2.79119	11.0182	0.00787467	0.129526	-0.280638	2.79119	1.07413	0.324696	0.867014	-0.628249	2.79119	5.21614	0.0457673	0.292592	127	318	204	317	257	377	2.31142	2.55879	3.14772	2.93205	3.31031	3.27861
ENSG00000254206	16	29392675	29415350	NPIPB11	protein_coding	0.793242	1.90983	3.75012	0.0826911	0.334689	-0.107255	1.90983	0.0639426	0.805689	0.970435	0.900497	1.90983	4.77674	0.0547663	0.313095	290	160	71	132	82	136	3.0299	2.02246	1.68403	2.1397	1.72639	2.27816
ENSG00000196517	1	44457172	44497139	SLC6A9	protein_coding	-0.845428	4.19451	10.1661	0.010505	0.147177	-0.298563	4.19451	1.28974	0.284341	0.853057	-0.546865	4.19451	4.23783	0.0684484	0.339722	479	707	491	875	557	1123	3.96051	3.58036	4.31016	4.27863	4.34303	4.75471
ENSG00000135976	2	97779233	97930258	ANKRD36	protein_coding	-0.78744	3.19739	7.41612	0.0220119	0.194188	-0.421604	3.19739	2.13349	0.175748	0.80247	-0.365836	3.19739	1.57802	0.238472	0.573508	179	474	273	356	319	534	2.71618	3.05156	3.53194	3.06829	3.60174	3.73001
ENSG00000163531	1	204797779	204991950	NFASC	protein_coding	-0.231203	5.65226	0.25244	0.637544	0.834571	-0.209163	5.65226	0.2052	0.670283	0.94713	-0.0220406	5.65226	0.00228594	0.963791	0.987125	1288	3237	1139	2374	1347	2680	5.48283	5.52757	5.64048	5.51209	5.73298	5.81663
ENSG00000180747	16	21458004	21531765	CTD-2547E10.2	pseudogene	-0.806977	2.96389	11.3627	0.007224	0.12518	0.0873232	2.96389	0.13754	0.718562	0.960771	-0.8943	2.96389	13.9646	0.00394279	0.121678	142	339	308	362	277	362	2.34393	2.72982	3.58365	3.19525	3.3143	3.31681
ENSG00000152208	4	93225550	94695707	GRID2	protein_coding	1.31743	1.09875	19.9977	0.00122794	0.0673444	-0.085801	1.09875	0.0728337	0.792804	0.969165	1.40323	1.09875	22.3537	0.000832139	0.0627085	99	224	40	52	51	47	1.88716	2.29668	1.26977	1.12695	1.387	1.12031
ENSG00000181626	18	12093852	12129748	ANKRD62	protein_coding	-1.01846	2.1834	14.1722	0.00376865	0.101192	-0.830107	2.1834	9.29789	0.0124224	0.645806	-0.18835	2.1834	0.463667	0.511547	0.779905	94	213	133	128	196	279	1.86232	2.2102	2.49889	1.97277	2.84078	3.01903
ENSG00000164176	5	83236373	83680611	EDIL3	protein_coding	0.240267	1.87431	0.333391	0.576935	0.79716	-0.45148	1.87431	1.09164	0.321658	0.865715	0.691747	1.87431	2.6512	0.135743	0.452588	109	308	62	134	82	185	2.28587	2.38034	1.95485	1.75316	2.12968	2.23689
ENSG00000127362	7	141463897	141464997	TAS2R3	protein_coding	-0.987419	0.0824066	1.69558	0.225562	0.523704	-0.241425	0.0824066	0.106491	0.75172	0.966386	-0.745993	0.0824066	0.937524	0.358494	0.681743	3	61	23	57	30	64	0.45278	0.756752	1.13762	0.944886	1.24196	1.13072
ENSG00000213949	5	52083730	52255040	ITGA1	protein_coding	-0.468253	4.12071	1.80605	0.215968	0.513444	-0.127795	4.12071	0.134806	0.723054	0.961816	-0.340458	4.12071	0.952153	0.357844	0.681304	396	964	424	898	508	922	3.83496	3.87474	4.2381	4.1886	4.34426	4.35399
ENSG00000215346	8	10983980	10987745	AF131215.5	protein_coding	-0.828015	2.35586	8.13874	0.0173514	0.180557	0.0217936	2.35586	0.00584091	0.940605	0.990994	-0.849809	2.35586	8.56941	0.0152824	0.191029	88	230	178	254	172	256	1.90714	2.18865	2.95852	2.67182	2.79343	2.79864
ENSG00000099194	10	102106881	102124591	SCD	protein_coding	-0.458071	9.66832	3.00439	0.117458	0.393367	0.209956	9.66832	0.63349	0.44679	0.900339	-0.668027	9.66832	6.36196	0.0329203	0.254109	18401	40060	23939	47615	24517	36582	9.1721	9.24183	9.89009	9.92197	9.77767	9.67607
ENSG00000196912	2	98108978	98206428	ANKRD36B	pseudogene	-0.834078	3.25018	10.6957	0.00854903	0.133949	-0.33677	3.25018	1.76472	0.213883	0.826612	-0.497308	3.25018	3.76472	0.0813736	0.365921	177	472	291	395	389	482	2.64666	3.10236	3.55848	3.26033	3.80578	3.64823
ENSG00000102048	X	15253410	15288589	ASB9	protein_coding	0.214034	4.24775	0.25558	0.630069	0.82968	0.123238	4.24775	0.0836215	0.781566	0.968945	0.0907959	4.24775	0.0462274	0.836435	0.936914	538	1405	432	964	430	837	4.28767	4.34847	4.30915	4.24083	4.16647	4.17398
ENSG00000081479	2	169983619	170219195	LRP2	protein_coding	-0.565725	1.37412	1.45524	0.256525	0.558046	-0.327528	1.37412	0.482806	0.503594	0.918578	-0.238197	1.37412	0.25212	0.626882	0.843948	43	158	45	136	93	129	1.41212	1.63495	1.63625	1.79911	2.22995	1.84425
ENSG00000246859	5	110847924	111075423	STARD4-AS1	antisense	-0.985161	2.59487	14.2601	0.00369771	0.100264	-0.399972	2.59487	2.40262	0.152523	0.787573	-0.585189	2.59487	4.96344	0.0503145	0.302163	116	265	163	274	243	332	2.19153	2.35796	2.85031	2.76807	3.21785	3.13366
ENSG00000164076	3	49895421	49907655	CAMKV	protein_coding	-0.967812	2.33811	12.7553	0.00517503	0.111796	-0.0804557	2.33811	0.0921123	0.767799	0.968489	-0.887356	2.33811	10.6902	0.00856117	0.155927	100	194	149	273	174	270	2.04205	1.98676	2.74925	2.75679	2.8129	2.86066
ENSG00000144893	3	150803484	151154860	MED12L	protein_coding	-1.0153	2.5443	14.9277	0.00320841	0.0961192	-0.497351	2.5443	3.64421	0.085683	0.725735	-0.517948	2.5443	3.81782	0.079561	0.363075	110	261	157	247	305	261	2.0272	2.44743	2.69738	2.74578	3.40059	2.93197
ENSG00000112183	6	17281577	17294106	RBM24	protein_coding	0.700026	1.17246	1.67777	0.226257	0.524437	0.572463	1.17246	1.08202	0.324371	0.866998	0.127564	1.17246	0.058948	0.813404	0.92702	142	86	115	49	71	44	1.80593	1.77199	1.83361	1.54891	1.21858	1.53723
ENSG00000158050	2	96808905	96811179	DUSP2	protein_coding	0.332586	5.38294	0.464701	0.526909	0.767778	-0.138451	5.38294	0.0791648	0.79015	0.969165	0.471036	5.38294	0.925663	0.381893	0.696155	2425	1931	1421	1064	1832	961	5.55141	5.62166	5.12811	5.20666	5.34319	5.19439
ENSG00000206503	6	29909037	29913661	HLA-A	protein_coding	0.237894	1.50348	0.229078	0.643192	0.837432	0.313882	1.50348	0.39056	0.546937	0.927069	-0.075988	1.50348	0.0240465	0.880059	0.95555	64	211	55	167	58	117	1.80555	1.89033	1.88123	1.96611	1.83692	1.66726
ENSG00000272216	22	22638312	22641586	LL22NC03-2H8.5	lincRNA	-0.305289	2.75192	0.624474	0.449655	0.716203	-0.524351	2.75192	1.78211	0.214587	0.826612	0.219062	2.75192	0.311985	0.590052	0.823218	224	377	148	254	147	436	3.06184	2.68207	2.84578	2.56169	2.71784	3.38171
ENSG00000248429	4	159091904	159124029	RP11-597D13.9	antisense	0.804321	1.61694	8.4632	0.0157634	0.173741	-0.503552	1.61694	2.93861	0.117602	0.763349	1.30787	1.61694	21.1092	0.00101807	0.0672603	157	260	41	91	83	102	2.46447	2.39885	1.36389	1.56605	1.91761	1.78107
ENSG00000116962	1	236139130	236228462	NID1	protein_coding	-0.770754	3.18603	8.07148	0.0177454	0.182158	-0.125327	3.18603	0.217913	0.650776	0.942142	-0.645427	3.18603	5.64011	0.0392768	0.274294	186	417	257	467	305	481	2.7852	2.86279	3.47771	3.40173	3.56714	3.56553
ENSG00000120129	5	172195093	172198198	DUSP1	protein_coding	0.453557	5.17754	1.19777	0.319575	0.611594	-0.165668	5.17754	0.156425	0.707419	0.956614	0.619225	5.17754	2.21102	0.192222	0.522723	2159	1853	1210	836	1452	907	5.42789	5.52257	4.94288	4.83146	5.05609	5.07282
ENSG00000125148	16	56642111	56643409	MT2A	protein_coding	0.12163	6.0122	0.0563675	0.822375	0.930456	-0.210561	6.0122	0.167002	0.700818	0.955215	0.332191	6.0122	0.41764	0.548469	0.802015	3737	2415	2256	1665	2875	1776	6.14927	5.95439	5.7655	5.85183	5.96569	6.07424
ENSG00000142178	21	44834395	44847008	SIK1	protein_coding	0.85425	3.5899	21.5688	0.000944082	0.064269	-0.228175	3.5899	1.46587	0.254144	0.840784	1.08242	3.5899	33.9417	0.000174521	0.0362087	766	822	292	297	374	325	4.20674	4.17249	3.2298	3.22453	3.42067	3.46019
ENSG00000169031	2	228029281	228179508	COL4A3	protein_coding	-0.639234	3.04148	4.00054	0.0745043	0.318669	-0.139537	3.04148	0.192819	0.670282	0.94713	-0.499696	3.04148	2.43278	0.151092	0.472945	177	410	219	418	241	458	2.78141	2.78631	3.32886	3.20003	3.32109	3.44501
ENSG00000261326	1	23607802	23613245	RP5-1057J7.6	lincRNA	-0.489946	2.80298	1.87134	0.203115	0.499251	-0.514032	2.80298	2.01593	0.187943	0.814808	0.0240853	2.80298	0.00441042	0.948441	0.981991	180	400	152	286	188	438	2.82691	2.72911	2.9057	2.68295	3.03912	3.35967
ENSG00000232545	22	24497652	24499317	KB-318B8.7	sense_intronic	-0.830641	1.72583	5.49345	0.0413449	0.250884	-0.0300027	1.72583	0.0074195	0.933077	0.989736	-0.800639	1.72583	5.08895	0.0479897	0.298363	46	164	118	153	136	142	1.27145	1.86731	2.41016	2.12456	2.45597	2.1457
ENSG00000134121	3	238279	451090	CHL1	protein_coding	0.113543	2.40604	0.0722655	0.794111	0.915881	-0.118821	2.40604	0.0765334	0.788283	0.969165	0.232365	2.40604	0.300277	0.597	0.825543	140	402	104	248	123	255	2.59517	2.67765	2.52626	2.44592	2.59975	2.59761
ENSG00000224093	1	94057756	94071130	RP5-1033H22.2	antisense	-0.97287	1.87765	11.5266	0.00693734	0.124749	0.0530586	1.87765	0.0363335	0.852685	0.979007	-1.02593	1.87765	12.839	0.00507598	0.128293	69	136	119	204	118	193	1.6656	1.61587	2.4719	2.41183	2.3476	2.45741
ENSG00000142102	11	289135	296107	ATHL1	protein_coding	-0.423966	4.74571	1.64431	0.237786	0.536426	0.0734497	4.74571	0.0496907	0.829527	0.976158	-0.497416	4.74571	2.26533	0.173022	0.500582	666	1352	732	1477	699	1386	4.50615	4.36518	4.95897	4.90677	4.75492	4.9481
ENSG00000163071	4	52917497	52963458	SPATA18	protein_coding	0.91381	4.25274	41.3838	7.90495e-05	0.0235271	-0.100214	4.25274	0.482793	0.503161	0.918578	1.01402	4.25274	50.5688	3.45009e-05	0.0140465	1041	1542	421	573	576	488	4.76058	4.90839	3.84415	3.95873	4.13008	3.86769
ENSG00000080546	6	109307640	109416022	SESN1	protein_coding	0.818127	4.28487	40.5717	8.56745e-05	0.0235271	-0.266448	4.28487	4.14654	0.069393	0.717321	1.08457	4.28487	69.8763	8.60242e-06	0.00637037	1141	1454	458	493	577	582	4.84004	4.8747	3.90933	3.80491	4.08425	4.15401
ENSG00000010319	3	52467069	52479101	SEMA3G	protein_coding	-0.514194	1.56408	1.73381	0.217628	0.51451	0.338587	1.56408	0.778966	0.398408	0.887142	-0.852781	1.56408	4.86196	0.0522963	0.307036	49	149	101	169	72	142	1.45644	1.62846	2.37162	2.10436	1.91496	2.0102
ENSG00000076706	11	119179241	119192231	MCAM	protein_coding	-1.26905	1.25944	16.5715	0.00230047	0.0813805	-0.283299	1.25944	0.885897	0.369019	0.878141	-0.985755	1.25944	9.80913	0.0107982	0.167258	38	86	75	113	88	142	1.15157	1.20364	1.94223	1.76707	2.00157	2.12467
ENSG00000105219	19	40728115	40732597	CNTD2	protein_coding	-1.09904	2.65427	34.2511	0.000168418	0.0336878	-0.188466	2.65427	1.05779	0.328224	0.867014	-0.910575	2.65427	23.381	0.000708805	0.0593532	161	178	211	295	285	292	2.3205	2.13355	2.93165	3.09842	3.18412	3.2043
ENSG00000100344	22	44319619	44360368	PNPLA3	protein_coding	-1.39175	0.333536	7.67659	0.0199636	0.189186	-0.329062	0.333536	0.475388	0.506378	0.919533	-1.06269	0.333536	4.31469	0.0648168	0.331961	14	47	31	67	35	88	0.72016	0.62915	1.27348	1.14889	1.28747	1.50307
ENSG00000260597	12	54413694	54416373	AC012531.25	lincRNA	-0.655374	3.00455	4.4583	0.0619446	0.293824	-0.356028	3.00455	1.31465	0.279252	0.852184	-0.299346	3.00455	0.91773	0.361511	0.682845	164	438	205	356	271	446	2.66931	2.89398	3.22295	3.01279	3.447	3.43249
ENSG00000163009	2	10281509	10351851	C2orf48	protein_coding	-0.920397	3.25267	18.2239	0.0016824	0.0740715	-0.16484	3.25267	0.602647	0.455739	0.903026	-0.755558	3.25267	12.2264	0.00585793	0.134865	220	357	306	450	318	535	2.88983	2.76334	3.60637	3.45004	3.52369	3.8065
ENSG00000232593	X	53123327	53196196	LINC01155	lincRNA	-1.14629	1.6308	16.7979	0.00220124	0.0796069	-0.160993	1.6308	0.35266	0.565949	0.927069	-0.985294	1.6308	12.3045	0.00575053	0.134596	56	110	96	158	113	171	1.45043	1.43424	2.20088	2.14137	2.26776	2.34346
ENSG00000134049	18	44681413	44702745	IER3IP1	protein_coding	-0.857878	4.54631	43.1694	6.65262e-05	0.0216505	0.0729431	4.54631	0.321581	0.583303	0.930541	-0.930821	4.54631	50.7873	3.38814e-05	0.0140465	598	753	947	1059	1004	922	3.93502	3.98847	4.89187	4.86649	4.83127	4.80319
ENSG00000255103	1	39876151	39882154	KIAA0754	protein_coding	-0.835379	3.05678	9.79591	0.0108368	0.149283	-0.27249	3.05678	1.05887	0.327989	0.867014	-0.562889	3.05678	4.40914	0.0624104	0.327704	160	396	281	333	427	317	2.3686	3.0371	3.35271	3.19844	3.76927	3.25503
ENSG00000136206	7	44040488	44049721	SPDYE1	protein_coding	-0.970546	2.26658	10.4873	0.00902235	0.137825	-0.352919	2.26658	1.42352	0.260669	0.844501	-0.617628	2.26658	4.17711	0.068532	0.339868	119	175	159	190	141	314	2.16224	1.93472	2.76356	2.37452	2.50149	3.11805
ENSG00000106771	9	111777432	111882225	TMEM245	protein_coding	0.0147651	6.66377	0.0199103	0.890621	0.96043	-0.897205	6.66377	71.3315	7.85879e-06	0.0424427	0.91197	6.66377	73.8853	6.73189e-06	0.00574053	4637	6401	1913	2680	4388	4152	6.88956	6.9093	5.96309	6.09394	7.00165	6.85106
ENSG00000130513	19	18485541	18499986	GDF15	protein_coding	0.721137	6.42768	28.9084	0.000323924	0.0419857	-0.31333	6.42768	5.3998	0.042777	0.674757	1.03447	6.42768	58.5673	1.84959e-05	0.009989	5379	5649	2013	2243	2618	2737	7.00639	6.82619	5.93982	5.93681	6.16863	6.35183
ENSG00000260423	12	9520060	9550213	RP13-735L24.1	lincRNA	-0.845452	3.09994	12.4059	0.00561457	0.115118	-0.667516	3.09994	7.68584	0.0199067	0.645806	-0.177936	3.09994	0.536887	0.480736	0.760981	206	406	191	344	341	505	2.8637	2.87248	3.05922	3.04405	3.6685	3.67488
ENSG00000198732	14	70320848	70499083	SMOC1	protein_coding	0.310352	5.16494	0.484285	0.516874	0.761378	-0.233278	5.16494	0.267758	0.626461	0.93947	0.54363	5.16494	1.4684	0.278654	0.613751	2151	1611	1183	865	1514	954	5.40586	5.34345	4.89439	4.89526	5.09825	5.15978
ENSG00000063015	17	27281919	27333458	SEZ6	protein_coding	-0.810727	4.96328	52.6494	2.911e-05	0.0134754	0.0934034	4.96328	0.717091	0.417125	0.894376	-0.904131	4.96328	65.4358	1.14574e-05	0.0077347	734	1134	1154	1555	1167	1384	4.3635	4.39725	5.31839	5.25446	5.1912	5.22139
ENSG00000230699	1	846815	850328	RP11-54O7.1	lincRNA	-0.533346	4.78719	2.87707	0.129524	0.409154	-0.335089	4.78719	1.13338	0.31911	0.865254	-0.198258	4.78719	0.395247	0.547639	0.801666	703	1470	662	1261	823	1593	4.56827	4.4931	4.80868	4.69663	4.96855	5.15577
ENSG00000250510	12	6930711	6939136	GPR162	protein_coding	-0.139205	3.98088	0.137696	0.720542	0.880608	0.0294729	3.98088	0.00613495	0.939558	0.990994	-0.168678	3.98088	0.202391	0.665141	0.862463	416	976	371	836	393	776	3.92245	3.86888	4.08245	4.06708	4.02368	4.09261
ENSG00000160229	19	20959110	20991922	ZNF66	protein_coding	-0.872117	3.49563	18.3303	0.00164997	0.073653	-0.232019	3.49563	1.32476	0.276814	0.851234	-0.640098	3.49563	9.82114	0.0107632	0.167197	226	502	364	495	468	545	2.89213	3.23084	3.80449	3.60759	4.00399	3.86218
ENSG00000135842	1	184759858	184943682	FAM129A	protein_coding	-0.939988	6.08275	64.066	1.25598e-05	0.00884759	-0.255122	6.08275	4.81643	0.0532167	0.691559	-0.684865	6.08275	34.0992	0.000171382	0.0362087	1892	2161	2422	2690	2985	3197	5.54388	5.43594	6.22833	6.16942	6.38099	6.54784
ENSG00000225573	7	66071725	66072094	RPL35P5	pseudogene	0.560486	4.32097	3.92818	0.0787236	0.327214	-0.278853	4.32097	0.940248	0.357483	0.875458	0.839339	4.32097	8.64097	0.0164516	0.195992	1341	988	565	477	569	733	4.94005	4.46668	4.06881	3.88658	3.93957	4.59517
ENSG00000175322	18	14057456	14132489	ZNF519	protein_coding	-0.856996	4.09054	18.7552	0.00152768	0.0717435	-0.366892	4.09054	3.48196	0.0919462	0.732405	-0.490104	4.09054	6.10011	0.0333651	0.25546	369	773	497	725	670	911	3.55773	3.75963	4.26751	4.07922	4.53595	4.52233
ENSG00000006210	16	57406370	57418960	CX3CL1	protein_coding	-0.28027	3.3797	0.685284	0.42912	0.701504	0.163534	3.3797	0.234222	0.639938	0.940357	-0.443804	3.3797	1.72781	0.221115	0.556087	238	591	283	581	270	495	3.17057	3.23063	3.68874	3.60813	3.49698	3.51752
ENSG00000251562	11	65265233	65273940	MALAT1	lincRNA	0.594591	10.0589	8.98736	0.0135898	0.162156	-0.23195	10.0589	1.37423	0.268624	0.84806	0.826541	10.0589	17.2509	0.00202847	0.0902812	52763	79830	21258	37623	26569	42238	10.5897	10.3358	9.61884	9.68262	9.79334	9.98343
ENSG00000176788	5	17065707	17276943	BASP1	protein_coding	0.283839	5.86754	0.34618	0.582859	0.800974	0.0303419	5.86754	0.00392002	0.952599	0.992821	0.253497	5.86754	0.276069	0.622631	0.841708	3103	2702	2258	1548	2489	1337	5.90499	6.09228	5.78759	5.7284	5.78121	5.65312
ENSG00000226416	11	2004467	2011150	MRPL23-AS1	antisense	-0.585296	0.875814	1.3791	0.268293	0.566813	0.132339	0.875814	0.0731399	0.792488	0.969165	-0.717635	0.875814	2.09881	0.178972	0.508096	28	96	45	111	42	99	1.12563	1.13178	1.63745	1.5759	1.49775	1.55315
ENSG00000184923	10	88985205	88996665	NUTM2A	protein_coding	-0.776665	1.45986	6.20528	0.0321807	0.226531	0.368242	1.45986	1.4874	0.250914	0.839119	-1.14491	1.45986	13.7533	0.00413015	0.122397	42	116	113	150	91	114	1.19069	1.51865	2.34909	2.1139	2.00329	1.91051
ENSG00000130720	9	133777825	133814673	FIBCD1	protein_coding	-0.799508	2.31055	7.4006	0.0217528	0.193502	0.0521598	2.31055	0.0327756	0.859993	0.980398	-0.851668	2.31055	8.41421	0.0159915	0.192827	116	185	139	290	150	260	2.21103	1.92037	2.6799	2.82043	2.64973	2.79986
ENSG00000114757	3	179512746	179754841	PEX5L	protein_coding	-0.828781	3.87598	14.2926	0.00367183	0.100181	-0.600279	3.87598	7.49238	0.0211369	0.645806	-0.228502	3.87598	1.07174	0.32521	0.657891	372	667	368	572	531	900	3.59705	3.53271	3.89265	3.72818	4.24789	4.47669
ENSG00000205212	17	20739760	20799453	CCDC144NL	protein_coding	-0.812198	3.08681	12.0762	0.00607139	0.118299	-0.0468404	3.08681	0.0412774	0.843124	0.97745	-0.765358	3.08681	10.6886	0.00856483	0.155927	185	349	335	351	273	452	2.63208	2.78405	3.67614	3.17303	3.2778	3.62894
ENSG00000050555	9	133884469	133969860	LAMC3	protein_coding	-1.14529	0.419897	5.1127	0.0476274	0.264629	-0.238234	0.419897	0.237483	0.636679	0.939674	-0.907056	0.419897	3.11202	0.108604	0.412689	17	56	46	57	30	94	0.759709	0.791987	1.54494	1.04483	1.14201	1.60985
ENSG00000103316	16	21250195	21314404	CRYM	protein_coding	0.420112	2.61138	1.05391	0.331336	0.622972	-0.00308539	2.61138	5.48373e-05	0.994253	0.998851	0.423197	2.61138	1.06483	0.328977	0.661384	346	299	241	132	243	144	2.90699	3.09627	2.74485	2.48877	2.62609	2.69289
ENSG00000109107	17	26900133	26904282	ALDOC	protein_coding	-0.151755	5.66886	0.399844	0.543074	0.77672	0.546012	5.66886	5.18616	0.0490957	0.689931	-0.697767	5.66886	8.4814	0.0174506	0.200361	1254	2605	1600	3247	1420	1850	5.29468	5.37055	5.96879	6.10828	5.65652	5.44116
ENSG00000250404	11	3837982	3843130	AC090587.2	sense_overlapping	-0.30595	2.60432	0.701726	0.422534	0.697031	0.0318883	2.60432	0.0076102	0.932273	0.989464	-0.337838	2.60432	0.856669	0.377313	0.692482	122	376	163	312	171	291	2.38009	2.65581	2.98441	2.79913	2.91947	2.82904
ENSG00000049239	1	9294834	9331396	H6PD	protein_coding	-0.757751	5.63777	34.8783	0.000156816	0.0321612	0.08126	5.63777	0.409137	0.536946	0.925982	-0.839011	5.63777	42.7176	6.94541e-05	0.0208388	1180	1910	1784	2492	1746	2315	5.06693	5.07607	5.98016	5.87448	5.80539	5.90193
ENSG00000204791	8	145104030	145106423	CTD-3065J16.6	antisense	-0.47098	3.33183	2.49573	0.146448	0.429639	0.060448	3.33183	0.0415039	0.842814	0.97745	-0.531428	3.33183	3.18216	0.105968	0.409465	210	540	295	529	302	485	2.96447	3.16453	3.68982	3.53475	3.588	3.54301
ENSG00000182836	5	41307056	41510730	PLCXD3	protein_coding	0.780799	2.22083	6.55634	0.0285823	0.214891	-0.100854	2.22083	0.102394	0.755635	0.967101	0.881653	2.22083	8.2827	0.0166239	0.196382	183	427	81	173	117	152	2.74174	2.91735	2.09555	2.17198	2.38135	2.12931
ENSG00000173894	17	77751931	77761782	CBX2	protein_coding	-0.734364	3.89883	17.6917	0.00185674	0.0764536	0.151546	3.89883	0.774756	0.399639	0.887142	-0.88591	3.89883	25.7846	0.000496506	0.0518993	347	572	495	830	519	668	3.44271	3.39258	4.22679	4.30019	4.15295	4.12968
ENSG00000213420	7	99767229	99774995	GPC2	protein_coding	-0.353864	3.22648	1.00859	0.341408	0.630873	-0.0772882	3.22648	0.0480403	0.831386	0.976659	-0.276576	3.22648	0.614284	0.453258	0.745146	252	500	222	488	233	510	3.24359	3.00872	3.37988	3.37166	3.31251	3.5556
ENSG00000107742	10	73818793	73848790	SPOCK2	protein_coding	0.837134	4.77839	13.4698	0.00476057	0.108482	0.276578	4.77839	1.45054	0.257793	0.84229	0.560556	4.77839	6.13294	0.0340645	0.256945	1080	2398	667	1132	617	862	5.07203	5.26789	4.73072	4.63422	4.4841	4.38475
ENSG00000233101	17	46626992	46683776	HOXB-AS3	antisense	-0.49082	3.03765	2.30287	0.161297	0.452839	-0.0859086	3.03765	0.0708918	0.795664	0.969185	-0.404912	3.03765	1.5629	0.240804	0.576549	179	447	199	438	262	405	2.79628	2.89559	3.21049	3.26015	3.42853	3.27957
ENSG00000162378	1	53192126	53293014	ZYG11B	protein_coding	-0.889647	5.69134	72.0669	7.51245e-06	0.00676204	-0.103293	5.69134	0.993576	0.342639	0.869041	-0.786355	5.69134	56.3235	2.18595e-05	0.0110677	1332	1758	1951	2186	2261	2233	5.06697	5.12915	5.93774	5.85797	6.00247	6.02007
ENSG00000273373	1	110912776	110915625	RP5-1074L1.4	antisense	-0.400379	3.89706	1.44149	0.261695	0.56278	-0.233488	3.89706	0.487661	0.503284	0.918578	-0.166891	3.89706	0.248705	0.630404	0.845737	410	806	353	707	390	851	3.85871	3.653	3.97182	3.88169	3.9689	4.26473
ENSG00000169282	3	155755490	156256545	KCNAB1	protein_coding	-1.00641	3.17536	32.1689	0.000215102	0.0367961	-0.446607	3.17536	6.47103	0.0294095	0.650294	-0.5598	3.17536	9.84317	0.0106995	0.166603	209	351	245	397	421	449	2.75383	2.8157	3.24522	3.35827	3.81945	3.64453
ENSG00000224905	21	15399742	15516789	AP001347.6	antisense	-1.53586	0.843101	30.4992	0.000264147	0.0396269	-0.470738	0.843101	3.15272	0.10653	0.754275	-1.06512	0.843101	14.1011	0.00382718	0.119669	31	51	57	76	76	110	0.923248	0.877706	1.58276	1.45812	1.76083	1.93102
ENSG00000101670	18	47087069	47119272	LIPG	protein_coding	-0.742373	2.6659	7.39632	0.021782	0.193502	-0.0148144	2.6659	0.00302405	0.957241	0.993402	-0.727559	2.6659	7.09823	0.0239426	0.226831	130	283	188	338	209	320	2.34714	2.4058	3.05628	3.00465	3.06123	3.05421
ENSG00000214193	1	36771988	36790484	SH3D21	protein_coding	-0.501545	5.04834	5.72141	0.0387578	0.245512	0.234584	5.04834	1.26785	0.287484	0.853057	-0.736129	5.04834	12.3369	0.00595281	0.134865	773	1511	1114	1813	969	1518	4.59821	4.63139	5.43266	5.30707	5.0953	5.18772
ENSG00000149428	11	118914900	118927913	HYOU1	protein_coding	-0.755048	9.14379	22.0547	0.000872795	0.0628614	0.0360846	9.14379	0.0509825	0.825961	0.975239	-0.791133	9.14379	24.1875	0.000627182	0.0553839	16537	17949	22433	24571	25263	21012	8.56771	8.53658	9.34582	9.41929	9.3702	9.32786
ENSG00000120875	8	29190581	29208185	DUSP4	protein_coding	0.726865	4.56653	7.21062	0.0249319	0.204008	0.0740055	4.56653	0.0732723	0.79272	0.969165	0.652859	4.56653	5.83412	0.0388336	0.272307	1420	1399	747	660	837	520	4.92957	5.0375	4.36219	4.41503	4.37863	4.21787
ENSG00000186648	14	24521206	24538937	LRRC16B	protein_coding	-0.842713	1.97527	6.86233	0.0258399	0.207154	-0.165408	1.97527	0.272439	0.613192	0.937701	-0.677306	1.97527	4.39667	0.0627215	0.328351	85	164	104	206	120	226	1.92001	1.75844	2.37727	2.36689	2.42309	2.59504
ENSG00000116852	1	200938520	200992828	KIF21B	protein_coding	-0.742785	1.49183	3.52377	0.0902789	0.348926	-0.177155	1.49183	0.204629	0.660773	0.945103	-0.56563	1.49183	2.01665	0.186337	0.516178	61	127	81	133	66	178	1.63273	1.46834	2.12947	1.83685	1.82543	2.28245
ENSG00000181072	7	136553416	136705002	CHRM2	protein_coding	-0.517543	1.40223	1.94862	0.193288	0.489537	-0.904543	1.40223	5.54431	0.0405918	0.668566	0.387	1.40223	1.00625	0.33972	0.668868	77	150	42	93	79	173	1.84242	1.64436	1.51341	1.45825	1.99762	2.25084
ENSG00000180488	1	78245309	78344106	FAM73A	protein_coding	0.399322	5.05907	11.5735	0.00685779	0.124084	-0.629893	5.05907	27.6257	0.000384294	0.340005	1.02921	5.05907	74.1894	6.61107e-06	0.00574053	1671	2403	690	858	1278	1126	5.40378	5.55044	4.49784	4.52938	5.21445	5.03626
ENSG00000241860	1	141474	173862	RP11-34P13.13	processed_transcript	0.0317811	1.13989	0.00435559	0.948731	0.982068	0.374029	1.13989	0.598339	0.457785	0.903026	-0.342248	1.13989	0.520661	0.487714	0.766435	43	148	76	104	36	105	1.37415	1.60286	2.08862	1.54626	1.3415	1.65515
ENSG00000155657	2	179390716	179695529	TTN	protein_coding	-0.50589	2.97126	2.55911	0.141956	0.424506	-0.245461	2.97126	0.599317	0.457447	0.903026	-0.260429	2.97126	0.670681	0.432639	0.732706	158	464	233	322	251	413	2.59649	2.99816	3.35458	2.91278	3.31974	3.35986
ENSG00000264334	18	75694976	75698566	RP11-671C19.2	lincRNA	-0.765298	3.36709	12.3257	0.00572184	0.115449	-0.0823603	3.36709	0.145884	0.710581	0.957385	-0.682937	3.36709	9.79192	0.0108485	0.167383	212	466	326	504	388	490	2.85702	3.09117	3.7017	3.58879	3.79698	3.67574
ENSG00000079257	3	158363611	158390482	LXN	protein_coding	0.64846	4.49265	4.12888	0.0763636	0.322767	0.0563463	4.49265	0.0305448	0.865571	0.98127	0.592114	4.49265	3.44698	0.100181	0.399967	1417	1153	762	586	779	549	4.87976	4.81653	4.34288	4.3005	4.23248	4.33809
ENSG00000090104	1	192544857	192549161	RGS1	protein_coding	-0.918345	1.92434	10.3294	0.00940203	0.139882	0.0816408	1.92434	0.0862849	0.775028	0.968945	-0.999986	1.92434	12.2518	0.0058228	0.134865	104	105	185	139	162	153	1.68826	1.73657	2.61708	2.34255	2.33315	2.55936
ENSG00000255240	11	58701116	58826132	RP11-142C4.6	antisense	-0.535886	1.74743	2.73504	0.129521	0.409154	0.393068	1.74743	1.53012	0.244669	0.837535	-0.928954	1.74743	8.39302	0.0160914	0.193407	56	163	120	195	108	131	1.47459	1.81626	2.47371	2.36519	2.24233	2.00918
ENSG00000099864	19	708953	748329	PALM	protein_coding	-0.176496	3.00658	0.256193	0.624455	0.826924	0.219402	3.00658	0.396747	0.543843	0.927069	-0.395898	3.00658	1.30147	0.282294	0.617991	206	451	199	473	198	371	2.99407	2.87705	3.24053	3.33221	3.1084	3.13373
ENSG00000105877	7	21582833	21941457	DNAH11	protein_coding	-0.522352	2.74792	2.51012	0.145379	0.428771	-0.193443	2.74792	0.344595	0.570698	0.927528	-0.328909	2.74792	0.987806	0.344602	0.671871	148	368	152	347	226	336	2.56549	2.65804	2.87108	2.96553	3.23154	3.04454
ENSG00000264660	17	20841851	20885670	RP11-381P6.1	antisense	-0.922172	2.20561	11.7485	0.00657076	0.122041	-0.507927	2.20561	3.59388	0.0875669	0.72752	-0.414245	2.20561	2.31457	0.159483	0.483072	91	217	122	190	190	254	1.91755	2.14383	2.487	2.33969	2.89072	2.81174
ENSG00000155660	7	148700154	148725733	PDIA4	protein_coding	-0.712946	9.93884	18.6346	0.00156125	0.0720665	0.0771621	9.93884	0.220564	0.648797	0.941665	-0.790108	9.93884	22.8364	0.000771222	0.0613258	29559	30748	38619	43994	42879	36008	9.40551	9.30997	10.1301	10.2572	10.1341	10.1025
ENSG00000234770	8	27417791	27446590	GULOP	pseudogene	-0.959381	0.985294	5.7039	0.0383354	0.245363	-0.0868911	0.985294	0.0495224	0.828426	0.975802	-0.87249	0.985294	4.6732	0.0562458	0.314423	35	80	65	96	49	124	1.15507	1.07986	1.86021	1.53619	1.51134	1.91058
ENSG00000099834	11	616565	626078	CDHR5	protein_coding	-0.482991	3.6953	5.05806	0.0485492	0.266563	0.338524	3.6953	2.53232	0.142968	0.779899	-0.821516	3.6953	14.7077	0.0033605	0.11217	312	557	557	609	350	592	3.28563	3.37785	4.36707	3.8973	3.60758	3.98513
ENSG00000196549	3	154741913	154901497	MME	protein_coding	0.139238	4.42892	0.149447	0.709947	0.875116	-0.0448083	4.42892	0.0152342	0.905057	0.986394	0.184046	4.42892	0.260671	0.624542	0.842885	621	1591	476	1012	556	962	4.44182	4.56113	4.40053	4.34769	4.47298	4.40651
ENSG00000267733	18	12201981	12223538	RP11-64C12.3	pseudogene	-0.616537	2.41928	3.91463	0.0763841	0.322767	-0.623948	2.41928	3.9202	0.0762059	0.723565	0.00741082	2.41928	0.000547554	0.981797	0.994503	138	286	105	222	182	318	2.45724	2.37487	2.41505	2.43087	2.93577	3.00233
ENSG00000228798	21	18003146	18013002	AP000473.5	lincRNA	-1.31584	0.833897	18.2551	0.0016728	0.0740513	-0.0169934	0.833897	0.00342335	0.954509	0.992821	-1.29885	0.833897	17.7292	0.00184374	0.0862377	31	51	64	93	59	101	0.962695	0.838259	1.73192	1.61711	1.56039	1.79965
ENSG00000107611	10	16865963	17171830	CUBN	protein_coding	-0.673684	2.65564	5.97047	0.0348995	0.235218	0.0691754	2.65564	0.0646343	0.804525	0.970329	-0.742859	2.65564	7.27152	0.0226564	0.221265	140	273	197	337	183	326	2.42942	2.3624	3.11404	3.00101	2.89847	3.07852
ENSG00000128342	22	30636436	30642840	LIF	protein_coding	1.25954	1.70877	27.8091	0.00037488	0.0436964	0.419788	1.70877	2.89002	0.120316	0.765292	0.839751	1.70877	12.9411	0.00495814	0.127107	156	293	85	106	64	80	2.39512	2.60548	1.98552	1.78527	1.60225	1.59214
ENSG00000132517	17	4935895	4955304	SLC52A1	protein_coding	0.869942	1.61283	9.58159	0.0114872	0.152179	-0.23475	1.61283	0.630631	0.445765	0.90031	1.10469	1.61283	15.0085	0.00315469	0.108724	146	265	58	89	63	111	2.40476	2.39853	1.69067	1.52054	1.6728	1.84916
ENSG00000186891	1	1138888	1142071	TNFRSF18	protein_coding	-0.407835	2.90722	1.81116	0.208488	0.506249	0.217999	2.90722	0.525152	0.485488	0.91376	-0.625834	2.90722	4.29705	0.0653475	0.332629	176	369	222	428	194	362	2.74881	2.67847	3.32009	3.25717	3.02581	3.15906
ENSG00000163631	4	74262831	74287129	ALB	protein_coding	0.240896	7.54065	0.876396	0.375148	0.658236	-0.367408	7.54065	2.02399	0.190649	0.814808	0.608304	7.54065	5.54078	0.0447517	0.289102	7196	13772	3590	7103	5181	8476	7.81097	7.71652	7.15204	7.1953	7.53136	7.58254
ENSG00000169583	9	139889087	139891255	CLIC3	protein_coding	-0.0326174	3.54586	0.018071	0.895761	0.963125	0.735055	3.54586	9.27406	0.0125052	0.645806	-0.767672	3.54586	10.231	0.00964842	0.16176	439	395	591	529	378	308	3.37497	3.28767	4.09294	4.06243	3.35373	3.47154
ENSG00000187955	8	121072019	121384275	COL14A1	protein_coding	-0.934497	4.68463	63.0932	1.34208e-05	0.00906016	-0.354179	4.68463	9.23396	0.0126458	0.645806	-0.580318	4.68463	24.2829	0.000618292	0.0553839	632	985	790	1084	1201	1196	4.12448	4.23888	4.75413	4.78441	5.1963	5.05162
ENSG00000064195	17	48067369	48072588	DLX3	protein_coding	0.527454	2.19312	1.74387	0.217211	0.514279	0.127847	2.19312	0.098459	0.760387	0.967479	0.399607	2.19312	1.00992	0.339537	0.66866	257	234	154	140	193	78	2.58387	2.74669	2.24528	2.49957	2.39506	1.97795
ENSG00000164294	5	54455946	54462899	GPX8	protein_coding	-0.924824	3.94837	33.5377	0.000182896	0.0349218	-0.549753	3.94837	11.9622	0.00623977	0.626231	-0.375072	3.94837	5.46197	0.0418196	0.280906	426	583	426	599	616	894	3.65791	3.47057	3.97136	3.90737	4.33292	4.58425
ENSG00000205129	4	186347394	186370980	C4orf47	protein_coding	-0.697964	0.380242	1.57977	0.238432	0.537433	-0.0379464	0.380242	0.00486602	0.945815	0.992224	-0.660018	0.380242	1.40673	0.264047	0.602548	26	58	27	77	23	83	1.05946	0.73008	1.22784	1.22896	1.06569	1.39395
ENSG00000181544	X	14861529	14891191	FANCB	protein_coding	-0.892207	2.97237	18.3385	0.00164749	0.073653	-0.263854	2.97237	1.64097	0.229422	0.831527	-0.628353	2.97237	9.02415	0.0134139	0.180809	169	331	233	361	311	402	2.56287	2.68073	3.24295	3.1723	3.48289	3.43569
ENSG00000100191	22	32614465	32651328	SLC5A4	protein_coding	-0.706883	0.978359	2.89736	0.119901	0.395364	0.207451	0.978359	0.263149	0.61923	0.938902	-0.914334	0.978359	4.91993	0.0511527	0.304905	28	95	71	103	51	101	1.01753	1.23017	1.95104	1.60509	1.54918	1.6825
ENSG00000026103	10	90750414	90775542	FAS	protein_coding	0.802053	3.67271	36.3285	0.000133475	0.0292238	-0.225978	3.67271	2.75578	0.128238	0.774782	1.02803	3.67271	58.5764	1.84836e-05	0.009989	738	934	291	350	368	388	4.27138	4.23061	3.34098	3.32002	3.51499	3.57672
ENSG00000150471	4	62066976	62944053	LPHN3	protein_coding	-0.464554	1.4233	1.58004	0.237637	0.536313	-0.823931	1.4233	4.63678	0.0570498	0.704595	0.359377	1.4233	0.880624	0.370389	0.688666	58	181	45	96	111	136	1.55287	1.88323	1.53724	1.52442	2.32081	2.00327
ENSG00000224728	3	15919554	15921078	AC090945.1	pseudogene	-1.1549	0.625631	8.41789	0.0159742	0.174061	0.0317712	0.625631	0.00706303	0.9347	0.990252	-1.18667	0.625631	8.90418	0.0138786	0.183709	20	58	49	87	48	85	0.805795	0.846174	1.57172	1.46407	1.46686	1.53413
ENSG00000228915	11	71604456	71605479	OR7E128P	pseudogene	-1.29323	1.12625	22.2771	0.000842329	0.0626314	-0.297009	1.12625	1.26839	0.286662	0.853057	-0.99622	1.12625	12.9269	0.00497436	0.127121	42	68	73	97	82	129	1.15	1.07728	1.84116	1.68067	1.85567	2.08888
ENSG00000224940	7	127990379	128001739	PRRT4	protein_coding	-0.651453	1.88254	3.49284	0.0915087	0.350732	0.0234817	1.88254	0.0046682	0.94689	0.992224	-0.674934	1.88254	3.75438	0.0817324	0.366721	86	159	94	213	101	198	1.95342	1.70289	2.28865	2.38557	2.25632	2.40993
ENSG00000267724	18	44632317	44634433	RP11-49K24.8	antisense	-1.36864	0.89212	20.0428	0.00121845	0.0673444	-0.388289	0.89212	1.75463	0.215095	0.826612	-0.980355	0.89212	9.97901	0.0103163	0.16459	36	55	46	96	81	103	1.06209	0.891535	1.4321	1.64828	1.86504	1.81941
ENSG00000138115	10	96796530	96829254	CYP2C8	protein_coding	0.117812	0.451728	0.0396568	0.846386	0.941867	-0.0634627	0.451728	0.0107164	0.919721	0.98717	0.181275	0.451728	0.0927207	0.767367	0.907841	23	112	34	54	21	72	1.00378	1.29056	1.40214	0.899561	1.02651	1.2423
ENSG00000136099	13	53418109	53422775	PCDH8	protein_coding	0.360796	0.714508	0.448584	0.518765	0.762637	0.381193	0.714508	0.484622	0.502812	0.918578	-0.0203972	0.714508	0.0015041	0.969857	0.989107	40	121	29	97	27	68	1.38052	1.33525	1.31968	1.41451	1.20536	1.15581
ENSG00000204666	19	50553846	50570050	CTD-2126E3.1	sense_overlapping	0.344847	1.47642	0.636372	0.444108	0.712287	-0.0690896	1.47642	0.0241147	0.879776	0.984053	0.413937	1.47642	0.910782	0.363073	0.684014	84	220	51	124	55	127	2.00343	1.99464	1.75704	1.68482	1.73366	1.81466
ENSG00000118523	6	132269316	132272513	CTGF	protein_coding	0.605438	2.38129	4.88964	0.0517464	0.27336	-0.370817	2.38129	1.69896	0.221958	0.829671	0.976255	2.38129	12.2502	0.00582503	0.134865	281	366	140	112	200	132	2.83242	3.15617	2.26855	2.11816	2.57513	2.40176
ENSG00000198954	10	70748487	70776738	KIAA1279	protein_coding	-0.737277	5.80289	29.589	0.000296543	0.0413889	0.0823279	5.80289	0.375811	0.553693	0.927069	-0.819605	5.80289	36.5225	0.000130679	0.0311362	1513	1925	2262	2453	2447	2051	5.19054	5.31162	6.09275	6.07666	6.05964	5.95464
ENSG00000232906	7	64820847	64822089	RP11-746P2.3	pseudogene	-0.869457	1.60424	6.6039	0.0281336	0.21415	-0.408411	1.60424	1.47677	0.252502	0.840147	-0.461046	1.60424	1.81216	0.2083	0.541541	62	140	69	146	107	176	1.62174	1.59416	1.94166	1.96701	2.29187	2.2941
ENSG00000120833	12	93963590	93977263	SOCS2	protein_coding	0.2125	2.95071	0.275708	0.61238	0.818967	-0.0618861	2.95071	0.0227428	0.883497	0.984053	0.274386	2.95071	0.456712	0.51637	0.783869	459	282	281	212	324	202	3.26877	3.03354	2.93371	3.05036	2.98634	3.10493
ENSG00000204677	5	177433406	177482560	FAM153C	protein_coding	-0.0311331	1.48432	0.00483704	0.945976	0.981311	0.0348686	1.48432	0.00594079	0.940141	0.990994	-0.0660017	1.48432	0.0218197	0.885616	0.957223	71	183	58	147	58	140	1.85793	1.7702	1.88874	1.86061	1.7953	1.91117
ENSG00000063127	19	49792895	49828482	SLC6A16	protein_coding	-0.617117	3.21926	4.74134	0.055194	0.280731	-0.253237	3.21926	0.80232	0.39201	0.885259	-0.36388	3.21926	1.63474	0.230687	0.567415	235	447	229	454	288	521	3.08458	2.93583	3.3467	3.34796	3.50937	3.65685
ENSG00000139865	14	38065052	38510647	TTC6	protein_coding	-0.513389	5.99885	7.26525	0.0232308	0.198411	0.16147	5.99885	0.725375	0.41509	0.893508	-0.674859	5.99885	12.5415	0.00567766	0.134093	1516	2966	2190	3288	1953	2961	5.51206	5.60291	6.36548	6.17479	6.05819	6.15803
ENSG00000198855	12	108908962	108919614	FICD	protein_coding	-0.62226	4.80005	6.22579	0.0340658	0.233398	0.00784749	4.80005	0.00100486	0.975402	0.996192	-0.630108	4.80005	6.37634	0.0324284	0.252229	935	884	1203	1003	1281	961	4.36543	4.3872	5.04567	4.97245	4.99078	5.04223
ENSG00000205041	19	40779396	40781386	CTC-425O23.2	sense_intronic	-0.822742	1.42018	5.20022	0.0460384	0.262268	-0.479918	1.42018	1.77132	0.213094	0.826612	-0.342824	1.42018	0.873513	0.372248	0.689821	51	135	57	124	99	151	1.46209	1.55126	1.76342	1.77963	2.21323	2.10786
ENSG00000125968	20	30193086	30194318	ID1	protein_coding	0.720115	7.61054	9.64123	0.0125788	0.156796	0.0528942	7.61054	0.0522331	0.824317	0.974943	0.667221	7.61054	8.28844	0.0181591	0.203327	11831	11479	6264	5229	6325	5018	7.98335	7.99668	7.40796	7.29804	7.27565	7.37224
ENSG00000114200	3	165490692	165555260	BCHE	protein_coding	-0.693126	2.86171	7.86078	0.0188687	0.186341	0.0383755	2.86171	0.0247213	0.878228	0.984053	-0.731502	2.86171	8.76692	0.0144344	0.186504	158	319	209	405	263	328	2.52956	2.59022	3.15047	3.27806	3.31211	3.12387
ENSG00000186998	22	29601840	29655586	EMID1	protein_coding	-0.682603	1.28286	3.03303	0.112548	0.386437	0.067399	1.28286	0.0307476	0.864344	0.980876	-0.750002	1.28286	3.6791	0.0844065	0.37041	51	106	63	143	62	133	1.48587	1.28576	1.88174	1.91465	1.77072	1.93791
ENSG00000051341	3	121150278	121264853	POLQ	protein_coding	-0.879884	5.89268	83.0478	4.00832e-06	0.0054119	-0.234583	5.89268	6.00926	0.0344314	0.656821	-0.645302	5.89268	44.7393	5.74427e-05	0.0186137	1518	2201	2061	2435	2658	2678	5.28967	5.40557	6.05493	5.97171	6.27185	6.23917
ENSG00000161513	17	72858619	72869156	FDXR	protein_coding	0.915091	4.41273	51.9565	3.07847e-05	0.0138548	0.0607374	4.41273	0.223929	0.646337	0.941535	0.854354	4.41273	45.4279	5.39333e-05	0.0182047	1276	1481	524	681	545	617	5.04292	4.85359	4.13851	4.19455	4.0535	4.18678
ENSG00000255566	12	64836290	64837110	RP11-114F3.5	pseudogene	-1.22605	1.11977	16.6396	0.00227005	0.0806566	-0.695291	1.11977	5.48967	0.0414015	0.669021	-0.530757	1.11977	2.94346	0.117335	0.423778	58	64	73	64	88	140	1.29313	1.1429	1.72705	1.39479	1.81372	2.29621
ENSG00000231556	7	64800087	64800581	RSL24D1P3	pseudogene	-1.25354	0.483782	10.3445	0.00936482	0.139585	-0.909805	0.483782	5.48102	0.0415316	0.669548	-0.343739	0.483782	0.703288	0.421493	0.725797	36	44	25	56	49	103	1.10551	0.69313	1.02016	1.0992	1.44266	1.77599
ENSG00000126878	9	133971863	133998539	AIF1L	protein_coding	-0.605475	5.94426	33.2222	0.000189773	0.0349218	0.27712	5.94426	7.06054	0.024234	0.646853	-0.882595	5.94426	70.4053	8.32267e-06	0.00637037	1547	2357	2350	3239	2334	2277	5.35686	5.46154	6.28215	6.33705	6.12749	5.96791
ENSG00000188897	16	11453702	11617444	CTD-3088G3.8	protein_coding	-0.903396	1.19332	5.78581	0.0372372	0.242102	-0.227253	1.19332	0.379873	0.551597	0.927069	-0.676143	1.19332	3.18695	0.104884	0.408361	48	93	56	120	66	139	1.40978	1.19041	1.7431	1.74778	1.80132	2.01601
ENSG00000090924	19	39903225	39919054	PLEKHG2	protein_coding	-0.571056	3.78495	4.6375	0.0577905	0.285638	-0.292553	3.78495	1.21746	0.296703	0.855459	-0.278503	3.78495	1.09472	0.321012	0.654238	339	713	331	655	466	731	3.54698	3.55167	3.82285	3.84148	4.14227	4.11896
ENSG00000244627	22	38731767	38794934	RP3-449O17.1	pseudogene	-0.54812	2.04822	2.4681	0.147599	0.431395	-0.0890646	2.04822	0.0656805	0.802986	0.970067	-0.459055	2.04822	1.71963	0.219376	0.554908	91	212	129	187	104	236	1.99958	2.03483	2.63332	2.23866	2.2778	2.6372
ENSG00000058668	1	203595689	203713209	ATP2B4	protein_coding	-0.338944	4.46731	1.58393	0.239778	0.539492	0.137947	4.46731	0.263585	0.62	0.939229	-0.476891	4.46731	3.14277	0.109931	0.414209	520	1202	645	1189	648	1008	4.1219	4.25229	4.73446	4.65287	4.60103	4.55223
ENSG00000147402	X	151806637	151825999	GABRQ	protein_coding	-0.129746	2.12304	0.130761	0.725271	0.882958	0.325304	2.12304	0.823845	0.385698	0.882921	-0.45505	2.12304	1.63857	0.229809	0.56655	83	277	139	230	120	174	1.9154	2.34457	2.72723	2.4829	2.44176	2.25692
ENSG00000205363	15	74032141	74045088	C15orf59	protein_coding	1.15496	1.74699	16.4417	0.00235978	0.082399	0.492921	1.74699	2.84214	0.123068	0.766603	0.662038	1.74699	5.69552	0.0384501	0.271201	213	209	92	121	91	60	2.54121	2.4265	1.8474	2.14926	1.72801	1.54085
ENSG00000099812	19	751126	764319	MISP	protein_coding	-0.60692	1.34978	2.48249	0.146545	0.429664	0.107251	1.34978	0.0798883	0.783278	0.969039	-0.714172	1.34978	3.46102	0.0927958	0.386375	42	131	76	139	74	125	1.31971	1.51232	2.05167	1.89851	1.92317	1.88372
ENSG00000100167	22	42372276	42394225	SEPT3	protein_coding	-0.745856	4.41258	16.0316	0.00255963	0.086386	-0.179041	4.41258	0.937635	0.355976	0.875249	-0.566815	4.41258	9.24235	0.0126162	0.176976	498	940	595	1055	861	989	3.9384	4.04014	4.49803	4.61188	4.86698	4.65139
ENSG00000171282	17	79373540	79433357	RP11-1055B8.7	protein_coding	-0.508586	7.69737	6.67907	0.0280188	0.214031	0.12638	7.69737	0.414955	0.534526	0.92549	-0.634966	7.69737	10.3886	0.00958688	0.161294	5045	9671	6737	10839	6397	9695	7.23482	7.27606	7.98708	7.86949	7.76649	7.84283
ENSG00000143195	1	166882443	166944719	ILDR2	protein_coding	-1.1325	1.07276	13.5239	0.00434581	0.105091	-0.103914	1.07276	0.122883	0.733282	0.963049	-1.02859	1.07276	11.0562	0.00779957	0.148669	38	73	69	106	70	119	1.13532	1.07821	1.84239	1.71543	1.757	1.94107
ENSG00000233392	2	241894034	241906868	AC104809.4	processed_transcript	-0.537032	2.45826	2.6799	0.133088	0.413467	-0.203381	2.45826	0.384888	0.549064	0.927069	-0.333651	2.45826	1.02471	0.335592	0.665684	130	286	132	273	162	301	2.41286	2.3529	2.69727	2.66614	2.81823	2.90931
ENSG00000188211	11	17373273	17398888	NCR3LG1	protein_coding	-0.57584	5.26682	8.43516	0.0163371	0.176345	-0.000819281	5.26682	1.7251e-05	0.996771	0.999324	-0.57502	5.26682	8.4082	0.0164652	0.19601	882	1858	1215	1902	1302	1816	4.76194	4.93827	5.53677	5.39256	5.49076	5.45864
ENSG00000205642	X	8432871	8434550	VCX3B	protein_coding	1.18174	1.96973	30.0828	0.000278406	0.0404077	0.528309	1.96973	5.7344	0.0379219	0.663614	0.653433	1.96973	9.70617	0.0111035	0.168038	211	295	101	151	75	100	2.74083	2.62496	2.15988	2.18571	1.74312	1.83316
ENSG00000146700	7	76018651	76039012	SRCRB4D	protein_coding	-0.732747	1.9354	5.06664	0.0483931	0.266437	-0.106616	1.9354	0.1097	0.747398	0.964978	-0.626132	1.9354	3.6649	0.0849229	0.370669	95	156	154	140	102	225	1.88144	1.85386	2.68053	2.06432	2.09535	2.73914
ENSG00000238105	12	100550135	100567437	GOLGA2P5	pseudogene	-0.658867	6.34879	12.1081	0.00627988	0.120238	-0.160811	6.34879	0.727952	0.414292	0.893113	-0.498056	6.34879	6.92515	0.025874	0.231745	1999	3743	2433	3808	2758	4228	5.90515	5.93027	6.51829	6.38123	6.55175	6.66369
ENSG00000142694	1	36787632	36789755	EVA1B	protein_coding	0.362747	2.62521	2.25638	0.16431	0.455204	0.906683	2.62521	14.1229	0.0038091	0.593413	-0.543936	2.62521	5.33673	0.043776	0.287033	186	344	219	380	129	189	2.70839	2.69608	3.19721	3.20652	2.43837	2.44138
ENSG00000197714	19	57791419	57804937	ZNF460	protein_coding	-0.701186	5.08551	16.7686	0.00221382	0.0796069	-0.167655	5.08551	0.969361	0.348319	0.871258	-0.533531	5.08551	9.69135	0.0111484	0.168123	761	1599	1180	1391	1309	1615	4.46229	4.82483	5.39901	5.04853	5.40162	5.38955
ENSG00000185507	11	612553	615999	IRF7	protein_coding	-0.344331	3.25238	2.14136	0.174427	0.467433	0.403067	3.25238	2.98204	0.115242	0.763166	-0.747399	3.25238	10.1942	0.00974265	0.162044	249	422	404	456	233	431	3.01189	3.00617	3.94356	3.49814	3.0957	3.54684
ENSG00000225302	10	118592512	118609716	RP11-539I5.1	antisense	-0.78706	1.91963	6.9265	0.0253062	0.205602	-0.575717	1.91963	3.66738	0.0848327	0.725735	-0.211343	1.91963	0.48253	0.503274	0.775783	77	198	94	147	147	213	1.77687	2.01613	2.21905	2.01764	2.60711	2.56925
ENSG00000232434	9	139738867	139741797	C9orf172	protein_coding	-0.199946	5.32698	0.687463	0.428709	0.701392	0.331654	5.32698	1.8959	0.202186	0.821525	-0.531599	5.32698	4.87834	0.0548924	0.313378	943	2248	1310	2194	1166	1607	4.89665	5.16392	5.68501	5.55243	5.37828	5.24358
ENSG00000242574	6	32902406	32908847	HLA-DMB	protein_coding	0.959337	1.8742	9.85898	0.010654	0.148377	0.530958	1.8742	2.89806	0.119861	0.763789	0.428379	1.8742	2.07011	0.181105	0.510128	141	307	92	163	66	110	2.42507	2.51787	2.21447	2.11793	1.77594	1.77967
ENSG00000262180	1	186369704	186370587	OCLM	protein_coding	-0.750621	1.5322	4.56603	0.0586524	0.287791	-0.227784	1.5322	0.425983	0.528849	0.925298	-0.522836	1.5322	2.18018	0.170924	0.49826	46	154	90	124	110	142	1.31029	1.7604	2.15001	1.84987	2.25683	2.10686
ENSG00000267682	19	37828138	37828645	CTD-3220F14.2	sense_intronic	-0.605714	1.29517	2.28529	0.161889	0.453201	-0.106569	1.29517	0.0713348	0.794891	0.969185	-0.499145	1.29517	1.53513	0.24395	0.579628	36	142	85	100	82	120	1.13898	1.66715	2.09651	1.61343	1.95431	1.90921
ENSG00000184454	1	24882602	24935819	NCMAP	protein_coding	0.993668	1.71136	19.4688	0.00134596	0.0690841	-0.0788558	1.71136	0.112066	0.744797	0.963813	1.07252	1.71136	22.4362	0.000821329	0.062183	182	260	67	97	73	101	2.56489	2.47083	1.73361	1.70298	1.71785	1.84254
ENSG00000149927	16	30016830	30034591	DOC2A	protein_coding	-0.276923	3.81906	0.796086	0.395434	0.674757	-0.0295921	3.81906	0.00906417	0.926232	0.988395	-0.247331	3.81906	0.634184	0.446267	0.742086	389	779	373	699	354	738	3.76729	3.62939	4.0225	3.8886	3.81874	4.09054
ENSG00000273448	7	66798034	66799370	RP11-166O4.6	lincRNA	-1.02402	1.89888	17.3968	0.0019627	0.0764536	-0.584489	1.89888	5.73548	0.0379074	0.663614	-0.439529	1.89888	3.10037	0.10911	0.413328	90	144	118	125	144	228	1.79112	1.80441	2.33356	1.97412	2.44534	2.7915
ENSG00000176171	10	133781578	133795435	BNIP3	protein_coding	0.0177253	5.945	0.00243237	0.962287	0.986458	0.197244	5.945	0.300223	0.603772	0.935151	-0.179519	5.945	0.250314	0.634905	0.848369	1799	3800	1463	3476	1651	2574	5.88651	5.82146	5.927	6.12072	5.95384	5.82518
ENSG00000104432	8	79587978	79717758	IL7	protein_coding	-0.83285	0.635008	3.19903	0.10431	0.373103	-0.169449	0.635008	0.136857	0.719227	0.960771	-0.663402	0.635008	1.99302	0.188713	0.518313	19	81	43	76	47	87	0.834417	1.06499	1.51298	1.27972	1.50225	1.50494
ENSG00000096088	6	41704449	41721847	PGC	protein_coding	-0.7051	1.75594	3.26028	0.101539	0.368335	-0.233896	1.75594	0.363994	0.559914	0.927069	-0.471204	1.75594	1.43312	0.259237	0.597207	117	107	131	113	199	91	1.68917	1.87853	2.07952	2.23896	2.45767	2.10887
ENSG00000105419	19	47906381	47922780	MEIS3	protein_coding	-0.236596	1.69646	0.339142	0.573563	0.795033	-0.213502	1.69646	0.270195	0.614813	0.937992	-0.0230942	1.69646	0.00318679	0.956124	0.984125	97	182	56	168	84	171	2.12086	1.80484	1.81541	2.05548	2.11029	2.18624
ENSG00000183929	1	228744885	228788150	DUSP5P1	pseudogene	0.00292708	2.23207	8.33194e-05	0.992899	0.997237	-0.581855	2.23207	3.08324	0.109972	0.75723	0.584782	2.23207	3.17199	0.105599	0.408831	155	336	89	162	126	250	2.58769	2.57453	2.23414	2.05566	2.50391	2.69556
ENSG00000170855	12	120881764	120884215	TRIAP1	protein_coding	0.867312	5.68265	41.2818	7.98468e-05	0.0235271	0.109497	5.68265	0.652611	0.438185	0.899062	0.757815	5.68265	31.6737	0.00022841	0.038549	2932	3585	1435	1572	1522	1292	6.12344	6.19421	5.44412	5.45089	5.38341	5.30587
ENSG00000171345	17	39679869	39684560	KRT19	protein_coding	0.732886	8.17282	9.72088	0.0123215	0.156169	0.168548	8.17282	0.517502	0.490117	0.914304	0.564338	8.17282	5.7914	0.0394025	0.274484	17394	16315	9490	8473	9281	7008	8.53355	8.50618	8.00056	7.99452	7.82207	7.85549
ENSG00000079308	2	218664512	218867718	TNS1	protein_coding	-0.891166	2.33907	13.8977	0.00400099	0.102736	-0.13116	2.33907	0.312085	0.588831	0.931811	-0.760006	2.33907	10.0646	0.0100832	0.16386	122	184	136	274	218	224	2.14121	2.03858	2.53002	2.87285	2.97712	2.73692
ENSG00000158715	1	205626979	205649587	SLC45A3	protein_coding	0.705555	6.92093	11.8177	0.006951	0.124806	0.535195	6.92093	6.79677	0.0274391	0.650294	0.17036	6.92093	0.699108	0.423818	0.727511	4448	9284	3453	5901	2739	3677	7.05962	7.21249	7.03419	6.99167	6.55816	6.44781
ENSG00000146352	6	123317116	123394072	CLVS2	protein_coding	-0.356814	1.13391	0.947147	0.353654	0.640929	-0.907684	1.13391	5.56814	0.0402447	0.668566	0.55087	1.13391	2.05431	0.182631	0.512291	64	139	33	74	68	132	1.6533	1.58313	1.30606	1.2537	1.83206	1.9546
ENSG00000151834	4	46250444	46477247	GABRA2	protein_coding	-0.0917891	1.32239	0.0420056	0.841844	0.940011	0.0646233	1.32239	0.0204722	0.889153	0.984193	-0.156412	1.32239	0.122818	0.733485	0.89279	52	169	52	136	64	113	1.56435	1.70461	1.76609	1.79545	1.86288	1.69325
ENSG00000100889	14	24563262	24579807	PCK2	protein_coding	-0.761699	6.2409	29.2964	0.000307958	0.0413889	-0.14281	6.2409	1.04496	0.331031	0.867014	-0.618889	6.2409	19.3599	0.00137195	0.0749243	2291	2534	2573	3302	2754	3798	5.90145	5.57385	6.40121	6.37458	6.3529	6.70712
ENSG00000211640	22	22550113	22550860	IGLV6-57	IG_V_gene	-0.160066	1.12677	0.129885	0.726149	0.883396	-0.416817	1.12677	0.829347	0.384178	0.882404	0.256751	1.12677	0.319736	0.584399	0.820844	62	141	47	83	42	133	1.67505	1.54831	1.63889	1.31422	1.46199	1.9134
ENSG00000204623	6	29968788	30029417	ZNRD1-AS1	antisense	-0.544426	4.12233	4.67972	0.0568566	0.28388	-0.292158	4.12233	1.34607	0.273956	0.850816	-0.252268	4.12233	0.997698	0.342336	0.669812	430	920	469	760	554	954	3.84202	3.91222	4.2727	4.06011	4.3603	4.50269
ENSG00000169871	7	100728720	100735017	TRIM56	protein_coding	-0.350533	5.07619	4.24234	0.0667384	0.303633	0.39035	5.07619	5.30765	0.0442464	0.682768	-0.740884	5.07619	19.006	0.00146063	0.0763393	796	1619	1230	1854	1073	1277	4.56565	4.80053	5.49901	5.41146	5.1647	5.01737
ENSG00000116717	1	68150744	68154021	GADD45A	protein_coding	0.558313	5.04215	3.86378	0.0843218	0.337532	-0.0922467	5.04215	0.103381	0.755917	0.967101	0.65056	5.04215	5.21363	0.0512817	0.304905	2083	1649	1016	879	1159	902	5.46226	5.27415	4.78288	4.81554	4.82459	4.98004
ENSG00000205560	22	51007290	51017899	CPT1B	protein_coding	-0.129841	1.29995	0.0861503	0.775291	0.906686	0.0328292	1.29995	0.0054136	0.942837	0.991421	-0.16267	1.29995	0.135246	0.720923	0.886835	68	143	70	111	41	138	1.74427	1.57638	1.99598	1.62493	1.42985	1.96879
ENSG00000255624	10	124639246	124658230	RP11-564D11.3	pseudogene	-0.772451	2.54806	11.8176	0.00646146	0.121316	-0.746676	2.54806	10.8293	0.00826144	0.62785	-0.0257754	2.54806	0.0127057	0.912509	0.968488	156	280	123	222	256	319	2.46913	2.47622	2.46654	2.55798	3.23203	3.13351
ENSG00000239264	6	7881483	8026646	TXNDC5	protein_coding	-0.367099	2.82162	3.88839	0.0772291	0.32391	0.580869	2.82162	9.99717	0.0102663	0.635091	-0.947968	2.82162	26.425	0.000453484	0.050668	168	299	300	391	240	223	2.42811	2.68304	3.44076	3.40441	3.02368	2.8051
ENSG00000127364	7	141478242	141479235	TAS2R4	protein_coding	-0.389487	1.39095	1.02522	0.33542	0.626592	-0.638982	1.39095	2.60272	0.138104	0.778781	0.249495	1.39095	0.397453	0.542704	0.799498	57	177	54	94	82	149	1.57688	1.81953	1.73635	1.46412	2.0401	2.06969
ENSG00000111837	6	10762956	10838764	MAK	protein_coding	-0.690646	2.43339	5.412	0.0425871	0.253333	-0.461896	2.43339	2.40689	0.152196	0.787567	-0.22875	2.43339	0.579917	0.464121	0.753167	142	254	153	203	157	341	2.41413	2.30699	2.77436	2.39713	2.68399	3.16836
ENSG00000107796	10	90694831	90751147	ACTA2	protein_coding	1.4031	0.751914	22.6773	0.000790684	0.0621457	0.350598	0.751914	1.24217	0.291411	0.853994	1.0525	0.751914	13.4503	0.00441789	0.124053	82	157	37	51	38	31	1.65914	1.93694	1.16823	1.15084	1.11071	0.8503
ENSG00000196091	12	101962131	102079796	MYBPC1	protein_coding	-0.549459	5.3313	16.9729	0.00212811	0.0786236	0.250699	5.3313	3.58577	0.0878754	0.72752	-0.800157	5.3313	35.9963	0.000138431	0.0315895	992	1678	1426	2176	1376	1646	4.8317	4.88839	5.66952	5.67589	5.47564	5.41257
ENSG00000172367	11	119056166	119060932	PDZD3	protein_coding	0.000681122	0.459348	2.05362e-06	0.998885	0.999442	0.756518	0.459348	2.39269	0.153288	0.787573	-0.755837	0.459348	2.50756	0.144731	0.464293	27	75	39	94	21	57	1.04887	0.967978	1.46437	1.4581	0.982748	1.06991
ENSG00000119969	10	96305547	96373662	HELLS	protein_coding	-0.713223	7.6672	35.7476	0.000142285	0.029939	-0.0315371	7.6672	0.0706993	0.795783	0.969185	-0.681686	7.6672	32.6731	0.0002025	0.0364545	4958	8417	7190	9262	7694	9245	7.07209	7.21471	7.9427	7.78138	7.89367	7.91236
ENSG00000188316	10	118609023	118671299	ENO4	protein_coding	-0.737775	1.39615	3.83661	0.0789315	0.327658	-0.208812	1.39615	0.314749	0.587269	0.931811	-0.528963	1.39615	1.94479	0.193689	0.524949	78	94	59	141	73	156	1.79208	1.24129	1.75065	1.96749	1.85698	2.19094
ENSG00000267934	19	23506770	23511903	CTB-176F20.3	antisense	-0.278416	0.559058	0.421047	0.531197	0.769808	-0.993109	0.559058	4.65863	0.0565657	0.703414	0.714694	0.559058	2.42658	0.150697	0.472112	47	93	21	45	35	97	1.38777	1.19592	1.00156	0.835062	1.26671	1.62507
ENSG00000262703	16	11442000	11443178	RP11-485G7.6	antisense	-1.03962	0.0276727	3.71193	0.0832271	0.335753	0.14013	0.0276727	0.0757899	0.788754	0.969165	-1.17975	0.0276727	4.8473	0.0525905	0.307163	9	44	40	50	23	60	0.505322	0.65978	1.39274	0.972025	0.941472	1.20773
ENSG00000137648	11	117947753	117992605	TMPRSS4	protein_coding	0.0647096	2.2034	0.0296412	0.866872	0.950232	0.168991	2.2034	0.199198	0.665239	0.946115	-0.104281	2.2034	0.0778513	0.786132	0.916614	127	299	105	249	105	206	2.4271	2.36725	2.47696	2.51083	2.36532	2.3913
ENSG00000143858	1	202559724	202679545	SYT2	protein_coding	-0.934132	1.12884	8.16649	0.0172082	0.179992	0.0530875	1.12884	0.0282087	0.870005	0.98235	-0.987219	1.12884	9.15981	0.012911	0.178029	39	85	62	129	79	103	1.17918	1.18399	1.76381	1.90196	1.90116	1.75819
ENSG00000129682	X	137713735	138304939	FGF13	protein_coding	0.379876	4.57026	11.3433	0.00725889	0.125382	-0.578529	4.57026	25.208	0.000539513	0.359119	0.958406	4.57026	69.7883	8.65005e-06	0.00637037	1254	1572	489	655	817	898	5.03692	4.91841	4.06296	4.12319	4.62664	4.68493
ENSG00000128165	22	50919985	50924869	ADM2	protein_coding	-0.769893	5.99091	24.318	0.00061506	0.0544546	-0.431955	5.99091	7.70851	0.0197684	0.645806	-0.337938	5.99091	4.68841	0.0559142	0.314423	1826	2583	1777	2587	2317	3603	5.69668	5.48468	5.99126	5.91096	6.22327	6.51556
ENSG00000141639	18	48086448	48258194	MAPK4	protein_coding	0.771427	3.44791	17.4817	0.00193146	0.0764536	-0.095743	3.44791	0.257879	0.622717	0.93947	0.86717	3.44791	21.901	0.000894623	0.0647084	528	883	275	316	358	277	3.80364	4.1679	3.25376	3.202	3.46491	3.15241
ENSG00000211448	14	80663873	80854100	DIO2	protein_coding	0.31865	2.31959	0.798551	0.393127	0.672894	-0.261626	2.31959	0.509042	0.492338	0.914958	0.580276	2.31959	2.58298	0.139995	0.4586	264	273	169	108	217	124	2.63411	2.91388	2.37404	2.1993	2.5561	2.45108
ENSG00000009950	7	73007524	73038873	MLXIPL	protein_coding	-0.289014	4.59897	0.948213	0.357199	0.643394	-0.212675	4.59897	0.509615	0.494532	0.915588	-0.0763393	4.59897	0.0657965	0.803688	0.923162	700	1383	574	1129	675	1287	4.55164	4.41904	4.60215	4.55299	4.68459	4.86635
ENSG00000184164	22	50311815	50321188	CRELD2	protein_coding	-0.526173	8.69377	5.47383	0.0430141	0.253491	0.0202435	8.69377	0.00815157	0.929963	0.989216	-0.546416	8.69377	5.90039	0.0370627	0.266275	15357	12601	16269	16477	17526	15241	8.38612	8.10307	8.80803	8.91897	8.76849	8.94059
ENSG00000070669	7	97481430	97501854	ASNS	protein_coding	-0.814846	7.34792	41.2158	8.03674e-05	0.0235271	-0.466019	7.34792	13.5954	0.00427722	0.612467	-0.348826	7.34792	7.60351	0.0204193	0.212754	5026	5931	4912	6078	6578	8779	7.02027	6.78477	7.32463	7.24815	7.59738	7.90935
ENSG00000159023	1	29213603	29446553	EPB41	protein_coding	-0.695679	6.82804	26.0863	0.000475657	0.049197	-0.0813921	6.82804	0.361121	0.561407	0.927069	-0.614287	6.82804	20.3579	0.00115466	0.0717303	2694	5000	3846	5146	4339	5225	6.23202	6.43921	7.07582	6.9081	7.10261	7.06312
ENSG00000267325	18	53443958	53448952	RP11-397A16.2	lincRNA	-0.678649	1.28576	3.15682	0.10633	0.375657	-0.393775	1.28576	1.05331	0.3292	0.867014	-0.284874	1.28576	0.538735	0.480001	0.760904	40	141	63	102	89	128	1.25121	1.62153	1.83302	1.5958	2.07636	1.94325
ENSG00000186907	11	57228022	57245007	RTN4RL2	protein_coding	-0.194654	2.10783	0.283928	0.605935	0.815259	0.0573546	2.10783	0.0244506	0.878898	0.984053	-0.252008	2.10783	0.477181	0.505634	0.776887	94	273	119	211	110	207	2.07902	2.28695	2.58734	2.33731	2.38555	2.42765
ENSG00000168077	8	27491385	27534293	SCARA3	protein_coding	-0.668394	4.02192	20.5014	0.00112694	0.0669353	0.143016	4.02192	0.960457	0.350443	0.87191	-0.811411	4.02192	30.2563	0.000272355	0.0401154	397	641	554	864	608	671	3.56287	3.59882	4.32486	4.41069	4.31274	4.19097
ENSG00000232229	10	91589267	91600618	LINC00865	lincRNA	0.559717	1.55404	4.71897	0.0552551	0.280731	-0.580501	1.55404	4.52197	0.0596789	0.706751	1.14022	1.55404	18.333	0.00164914	0.0827223	157	209	48	83	77	119	2.42486	2.18187	1.4571	1.51425	1.80268	1.98852
ENSG00000233695	13	114518603	114542321	GAS6-AS1	antisense	-0.362973	2.74129	1.78859	0.211049	0.509066	0.269825	2.74129	1.00102	0.34092	0.868216	-0.632797	2.74129	5.48664	0.0414471	0.280906	142	353	247	330	191	292	2.411	2.71338	3.36506	3.00828	2.9161	2.97051
ENSG00000232546	7	66313483	66323123	RP11-458F8.1	pseudogene	-0.643435	2.45276	4.86509	0.0522337	0.273979	-0.29695	2.45276	1.03744	0.332694	0.867194	-0.346485	2.45276	1.39016	0.265972	0.605151	121	282	160	228	173	308	2.26107	2.40907	2.85191	2.51495	2.82333	3.01229
ENSG00000233198	9	140122018	140124090	RNF224	protein_coding	-0.12901	2.65507	0.137452	0.718862	0.879948	-0.0932077	2.65507	0.0705615	0.796128	0.969185	-0.0358021	2.65507	0.010534	0.920361	0.971888	171	398	139	311	165	310	2.76154	2.72783	2.79464	2.79488	2.87696	2.91043
ENSG00000139618	13	32889611	32973805	BRCA2	protein_coding	-0.77106	5.06543	36.8321	0.000126363	0.0280456	-0.167588	5.06543	1.76703	0.213606	0.826612	-0.603473	5.06543	22.5368	0.000808371	0.0619671	798	1419	1111	1470	1378	1534	4.49173	4.6941	5.2787	5.1618	5.43814	5.35268
ENSG00000011105	12	3186521	3395730	TSPAN9	protein_coding	0.309639	1.70888	0.588824	0.460849	0.723164	0.20519	1.70888	0.251992	0.626692	0.93947	0.104448	1.70888	0.0683225	0.799172	0.921147	128	195	53	189	78	126	2.36411	1.93361	1.71404	2.24579	1.98454	1.8833
ENSG00000186583	8	145086582	145101933	SPATC1	protein_coding	-0.35529	3.63175	1.50722	0.24932	0.549889	-0.0478457	3.63175	0.0272999	0.872253	0.98235	-0.307445	3.63175	1.12524	0.3152	0.650225	327	665	399	534	310	669	3.47479	3.48407	4.04507	3.59097	3.57826	4.02308
ENSG00000272183	2	74728844	74729492	RP11-523H20.3	antisense	-0.218103	1.75351	0.312928	0.588365	0.804379	-0.235487	1.75351	0.355398	0.564503	0.927069	0.0173838	1.75351	0.00195572	0.965609	0.987523	90	208	61	168	95	170	2.04724	1.95416	1.89757	2.05341	2.23993	2.17717
ENSG00000133816	11	12115543	12285334	MICAL2	protein_coding	-0.605868	4.52114	6.66468	0.0281508	0.21415	0.0313151	4.52114	0.018069	0.895841	0.985119	-0.637183	4.52114	7.36735	0.0225026	0.220294	707	819	939	907	1123	703	4.02124	4.24336	4.73868	4.79293	4.84637	4.57
ENSG00000187105	14	73945189	74025651	HEATR4	protein_coding	-0.629399	1.37017	2.72051	0.13043	0.410972	-0.169079	1.37017	0.198366	0.665636	0.946316	-0.46032	1.37017	1.4363	0.258675	0.596677	53	131	67	127	70	148	1.51649	1.49721	1.94074	1.78287	1.88433	2.06148
ENSG00000184564	13	86366925	86373623	SLITRK6	protein_coding	-0.845657	5.84329	73.9733	6.69668e-06	0.00676204	-0.341765	5.84329	12.2454	0.00583162	0.626231	-0.503893	5.84329	26.2989	0.000461588	0.050668	1593	2140	1785	2355	2403	2875	5.40648	5.31702	5.89985	5.87531	6.17731	6.2913
ENSG00000233215	21	23381263	23470778	AP000472.2	lincRNA	-0.628408	1.71506	4.05673	0.0720017	0.313932	0.156703	1.71506	0.260718	0.620833	0.939229	-0.785111	1.71506	6.38636	0.0302596	0.246736	60	157	103	182	113	141	1.53752	1.7716	2.30612	2.27881	2.29594	2.08916
ENSG00000114270	3	48601506	48632700	COL7A1	protein_coding	-0.522039	6.51249	4.80895	0.0566116	0.283443	-0.218376	6.51249	0.844426	0.382603	0.882197	-0.303663	6.51249	1.62769	0.234631	0.570589	2542	4413	2477	4194	2737	5027	6.28994	6.12061	6.58798	6.47501	6.58503	6.86733
ENSG00000227589	1	3575502	3585336	RP5-1092A11.5	antisense	-0.263876	1.93642	0.498386	0.496547	0.747459	-0.0716774	1.93642	0.0363289	0.852704	0.979007	-0.192198	1.93642	0.263062	0.619315	0.839817	84	240	95	186	103	191	1.97205	2.12803	2.34181	2.18056	2.31909	2.32436
ENSG00000262118	16	3417719	3419246	RP11-433P17.3	pseudogene	-0.728439	1.66476	4.92249	0.0511028	0.272491	-0.18512	1.66476	0.323052	0.582457	0.930118	-0.543318	1.66476	2.70386	0.13148	0.447718	61	156	98	141	99	175	1.57436	1.74223	2.27398	1.96071	2.17503	2.32044
ENSG00000179240	11	76092357	76125663	RP11-111M22.2	protein_coding	-0.471948	2.50014	2.26293	0.163758	0.45494	-0.0930067	2.50014	0.088151	0.772685	0.968945	-0.378942	2.50014	1.45244	0.256188	0.594888	129	304	147	285	170	288	2.38714	2.44475	2.80663	2.73774	2.85846	2.86973
ENSG00000112715	6	43737921	43754224	VEGFA	protein_coding	-0.337064	7.22412	1.4104	0.270125	0.568942	-0.149999	7.22412	0.279444	0.611871	0.937184	-0.187065	7.22412	0.434521	0.528882	0.791438	4233	8159	3775	7166	4273	7795	7.0685	6.94757	7.2414	7.19049	7.27292	7.44476
ENSG00000263427	17	7959543	7960939	RP11-599B13.3	lincRNA	-0.115762	2.17764	0.107724	0.749612	0.894658	0.248872	2.17764	0.497604	0.496876	0.915871	-0.364635	2.17764	1.08433	0.322584	0.655786	109	269	124	249	107	205	2.23282	2.26845	2.63515	2.54055	2.35607	2.41503
ENSG00000172716	17	33677324	33700720	SLFN11	protein_coding	-0.821893	4.42728	41.0211	8.19287e-05	0.0235271	-0.238572	4.42728	3.51553	0.0906044	0.730535	-0.583321	4.42728	20.6103	0.00110644	0.0705772	540	859	677	947	872	1050	3.96473	3.9995	4.59334	4.54409	4.80246	4.81693
ENSG00000163362	1	200860176	200884863	C1orf106	protein_coding	-0.0542083	2.27265	0.0246689	0.878364	0.954642	0.357428	2.27265	1.07491	0.324588	0.867014	-0.411637	2.27265	1.45279	0.256202	0.594888	121	282	124	291	121	198	2.33847	2.33167	2.62903	2.74288	2.48563	2.37859
ENSG00000136383	15	85359911	85416713	ALPK3	protein_coding	0.0996862	5.54492	0.187493	0.675176	0.855761	-0.465202	5.54492	3.98717	0.076864	0.723565	0.564888	5.54492	5.91808	0.037745	0.269145	1620	3452	1012	1602	1383	2233	5.65182	5.77184	5.32185	5.10886	5.61714	5.71012
ENSG00000197093	7	99756867	99766373	GAL3ST4	protein_coding	-0.122139	1.66527	0.0919547	0.768006	0.903124	0.0307437	1.66527	0.0057434	0.941105	0.991031	-0.152883	1.66527	0.144418	0.711983	0.883747	79	198	72	165	73	157	1.92993	1.88753	2.0698	2.02211	1.98266	2.07276
ENSG00000115935	2	175424300	175547644	WIPF1	protein_coding	-0.816125	1.13049	4.73116	0.0549951	0.28011	-0.346564	1.13049	0.862725	0.375097	0.880214	-0.469561	1.13049	1.51842	0.246358	0.582274	43	104	67	87	61	138	1.28346	1.33711	1.87189	1.45476	1.68615	2.04963
ENSG00000218226	6	159030738	159042668	TATDN2P2	pseudogene	-0.745853	3.29088	13.3908	0.00447722	0.106098	-0.210022	3.29088	1.07656	0.324177	0.866998	-0.535831	3.29088	6.868	0.0257922	0.231644	212	458	311	426	433	420	2.76766	3.15812	3.55052	3.45455	3.85349	3.55899
ENSG00000250420	5	178191862	178245436	AACSP1	pseudogene	-0.585632	3.98602	6.00502	0.0348347	0.235218	-0.163248	3.98602	0.469895	0.509028	0.920509	-0.422384	3.98602	3.11059	0.109077	0.413298	424	725	481	709	459	885	3.77616	3.63686	4.25956	4.01231	4.05921	4.44576
ENSG00000225345	9	38566257	38568208	SNX18P3	pseudogene	-0.668172	2.75289	6.77366	0.0266002	0.210028	-0.222406	2.75289	0.755187	0.40544	0.888469	-0.445766	2.75289	2.98268	0.115208	0.420614	142	342	248	241	258	325	2.29786	2.78689	3.25709	2.72359	3.17758	3.22204
ENSG00000180720	11	46406640	46408107	CHRM4	protein_coding	-0.640119	1.77772	3.47384	0.0922744	0.35202	-0.0366917	1.77772	0.0116982	0.916034	0.986403	-0.603427	1.77772	3.08717	0.109773	0.414137	87	144	71	209	135	144	1.87327	1.68858	1.90525	2.45407	2.48674	2.12261
ENSG00000236526	20	11890052	11899325	RP4-742J24.2	antisense	-0.886601	1.16439	6.86808	0.0257915	0.206971	-0.647856	1.16439	3.61493	0.0867725	0.725735	-0.238745	1.16439	0.470855	0.508365	0.778689	41	115	61	77	85	134	1.2064	1.47666	1.73945	1.3776	1.96631	2.05789
ENSG00000168237	3	52321105	52329272	GLYCTK	protein_coding	-0.595528	2.21704	3.63077	0.0861808	0.341311	-0.155307	2.21704	0.248878	0.628778	0.93947	-0.440221	2.21704	1.96586	0.191495	0.521898	110	226	139	210	127	265	2.17112	2.133	2.69659	2.40221	2.47485	2.80735
ENSG00000169026	4	675618	683230	MFSD7	protein_coding	-0.410883	2.69266	1.6969	0.222287	0.52052	-0.371856	2.69266	1.36798	0.269647	0.849598	-0.0390277	2.69266	0.0150284	0.904893	0.965307	199	333	142	287	177	376	2.88068	2.56395	2.75913	2.75314	2.90038	3.2231
ENSG00000039139	5	13690440	13944652	DNAH5	protein_coding	-0.666948	2.30732	4.45317	0.0613263	0.292324	-0.0728753	2.30732	0.054251	0.820576	0.974346	-0.594073	2.30732	3.51002	0.0908231	0.382709	166	157	226	152	229	181	2.12532	2.22667	2.78758	2.5237	2.67593	2.83847
ENSG00000267886	19	23258003	23283163	CTD-2291D10.4	lincRNA	-0.919665	2.66369	25.0036	0.000555827	0.0512972	-0.268711	2.66369	2.19088	0.169974	0.799166	-0.650954	2.66369	12.4009	0.00562125	0.134002	154	238	214	261	248	331	2.36123	2.37481	3.04126	2.85179	3.09871	3.2746
ENSG00000005961	17	42449548	42466873	ITGA2B	protein_coding	-1.00098	1.53118	13.7518	0.00413151	0.10362	-0.223443	1.53118	0.716133	0.417426	0.894642	-0.777538	1.53118	8.19003	0.0170878	0.19818	62	107	82	144	108	155	1.51802	1.42734	2.0133	2.05508	2.19827	2.24718
ENSG00000266999	17	34220711	34238027	AC015849.16	lincRNA	-0.70688	3.03859	11.1812	0.00755829	0.127411	-0.0717552	3.03859	0.117334	0.739114	0.963353	-0.635125	3.03859	8.99627	0.0135202	0.181486	173	382	296	353	337	351	2.51224	2.93863	3.4731	3.22116	3.50944	3.335
ENSG00000090661	19	8271620	8327305	CERS4	protein_coding	-0.185526	2.17404	0.315839	0.586632	0.80323	0.309123	2.17404	0.882904	0.369795	0.878749	-0.494649	2.17404	2.2804	0.162296	0.486947	117	238	153	230	95	217	2.24681	2.18389	2.82025	2.50367	2.16718	2.54668
ENSG00000113966	3	97483365	97519953	ARL6	protein_coding	-0.136263	3.44592	0.924544	0.35921	0.645181	-0.898828	3.44592	37.757	0.000114451	0.185434	0.762565	3.44592	27.4308	0.000394611	0.0478778	446	667	218	291	485	466	3.63133	3.73675	3.00964	3.0441	3.92155	3.78165
ENSG00000255753	12	9466998	9468769	RP11-22B23.2	pseudogene	-0.996942	1.31609	11.4669	0.00704004	0.12518	-0.646376	1.31609	4.83324	0.0528746	0.691559	-0.350566	1.31609	1.35083	0.272419	0.609212	55	106	63	95	92	157	1.43127	1.40244	1.76507	1.59044	2.04291	2.24637
ENSG00000213462	7	64451187	64467121	ERV3-1	protein_coding	-0.510778	4.52941	5.11308	0.048273	0.266289	-0.185114	4.52941	0.672451	0.432052	0.896959	-0.325663	4.52941	2.0706	0.181902	0.51104	524	1269	702	989	818	1114	4.05059	4.40891	4.76958	4.47804	4.84012	4.77334
ENSG00000115902	2	65215611	65250999	SLC1A4	protein_coding	-0.821056	5.61179	74.6406	6.43656e-06	0.00676204	-0.229562	5.61179	5.92859	0.0354134	0.65811	-0.591494	5.61179	38.7499	0.000103135	0.0273934	1336	1801	1609	2083	2024	2332	5.14671	5.08747	5.74011	5.71405	5.92083	6.00614
ENSG00000182379	12	57610578	57620232	NXPH4	protein_coding	-0.433345	6.11204	5.36854	0.0439608	0.256206	0.22582	6.11204	1.46874	0.254479	0.841041	-0.659165	6.11204	12.4113	0.00585088	0.134865	1814	3101	2124	3945	2170	2969	5.75956	5.67133	6.31666	6.44007	6.20235	6.16718
ENSG00000161381	17	37219556	37310647	PLXDC1	protein_coding	-0.505955	2.21463	2.31386	0.159541	0.449467	-0.250142	2.21463	0.562482	0.470732	0.907439	-0.255813	2.21463	0.582275	0.46324	0.752735	123	234	139	187	115	279	2.28403	2.18081	2.68957	2.26957	2.35678	2.88001
ENSG00000137285	6	3224495	3231964	TUBB2B	protein_coding	-0.215614	2.70795	0.555487	0.47343	0.732688	0.424545	2.70795	2.18189	0.170772	0.80034	-0.640159	2.70795	4.98997	0.0498117	0.301044	156	338	184	414	215	221	2.51902	2.65798	2.99629	3.30288	3.06281	2.61726
ENSG00000270605	1	28566020	28567964	RP5-1092A3.4	antisense	-0.376185	1.67855	1.2018	0.298945	0.593468	-0.698744	1.67855	3.92271	0.0761261	0.723565	0.322558	1.67855	0.835045	0.382561	0.696263	110	171	63	113	85	202	2.15729	1.83005	1.83195	1.70503	2.02798	2.48213
ENSG00000224928	2	219818123	219818772	KRT8P30	pseudogene	-0.298094	1.94814	0.649919	0.439147	0.708484	-0.269987	1.94814	0.521928	0.486797	0.914106	-0.0281068	1.94814	0.00566973	0.941483	0.979452	121	205	89	171	87	227	2.31563	1.97771	2.23853	2.11437	2.10805	2.57013
ENSG00000181790	8	143530791	143626370	BAI1	protein_coding	-0.191622	5.2492	0.391206	0.550471	0.781855	-0.175146	5.2492	0.324256	0.585932	0.93161	-0.0164757	5.2492	0.00288084	0.958616	0.985386	1149	2249	851	1827	1092	1896	5.23728	5.09841	5.14701	5.2273	5.35266	5.41124
ENSG00000092969	1	218519577	218617961	TGFB2	protein_coding	0.432555	1.78131	3.53917	0.0896743	0.347418	-0.713761	1.78131	8.5753	0.0152563	0.645806	1.14632	1.78131	22.9845	0.000753618	0.0604461	180	239	75	71	131	112	2.38287	2.53959	1.67721	1.56656	2.16916	2.12308
ENSG00000249087	1	23695490	23698332	C1orf213	protein_coding	-0.363808	1.61212	0.87893	0.37083	0.654345	0.00612634	1.61212	0.000250642	0.987684	0.997934	-0.369934	1.61212	0.909629	0.362948	0.684014	79	157	68	171	76	159	1.89937	1.66078	1.98242	2.09443	1.99164	2.11822
ENSG00000204950	11	61276272	61278482	LRRC10B	protein_coding	-0.70249	1.54661	10.1139	0.00995213	0.14328	0.464965	1.54661	4.7328	0.0549601	0.699179	-1.16746	1.54661	28.6105	0.000336861	0.0447362	68	96	130	156	100	109	1.44764	1.47744	2.36895	2.29943	1.96233	2.00205
ENSG00000076555	12	109554400	109706031	ACACB	protein_coding	-0.710405	4.8235	30.7665	0.000255452	0.0386806	-0.0295873	4.8235	0.0542856	0.82052	0.974346	-0.680818	4.8235	28.2353	0.00035405	0.0462607	688	1175	989	1306	1065	1292	4.29842	4.42293	5.1255	4.98614	5.08658	5.10143
ENSG00000115257	19	1481427	1490751	PCSK4	protein_coding	-0.101036	2.60727	0.0964521	0.762593	0.900834	0.211751	2.60727	0.422292	0.530639	0.92549	-0.312786	2.60727	0.933016	0.357167	0.681034	170	344	193	296	128	298	2.68921	2.60931	3.12594	2.79721	2.51632	2.92495
ENSG00000106031	7	27233122	27239725	HOXA13	protein_coding	0.291726	4.46779	1.05775	0.330872	0.622624	-0.298461	4.46779	1.07567	0.32703	0.867014	0.590188	4.46779	4.25914	0.0694112	0.342657	1177	1209	666	572	974	572	4.65747	4.84462	4.19425	4.23045	4.57971	4.35635
ENSG00000186897	12	49726200	49730971	C1QL4	protein_coding	0.551687	2.84282	3.67955	0.08439	0.337532	0.161416	2.84282	0.30568	0.592623	0.933561	0.39027	2.84282	1.86153	0.202696	0.536789	316	487	167	315	141	289	3.41564	3.08828	2.91329	2.91188	2.59189	2.92066
ENSG00000223509	15	32812049	32829127	RP11-632K20.7	pseudogene	-0.655117	2.35275	5.4385	0.042178	0.252573	-0.271775	2.35275	0.938756	0.355702	0.875249	-0.383341	2.35275	1.83684	0.205473	0.539208	103	271	151	216	190	255	2.05185	2.39904	2.74436	2.48682	2.89854	2.80888
ENSG00000134202	1	110276554	110284384	GSTM3	protein_coding	0.308098	4.44441	1.31624	0.280772	0.576925	-0.327235	4.44441	1.4398	0.260724	0.844512	0.635332	4.44441	5.49399	0.0436651	0.286794	1196	1171	664	526	904	622	4.68692	4.79341	4.19721	4.11048	4.48307	4.46331
ENSG00000149260	11	76777979	76837201	CAPN5	protein_coding	-0.444455	3.76477	3.63575	0.085996	0.340829	0.146177	3.76477	0.397848	0.542507	0.927069	-0.590632	3.76477	6.43966	0.029721	0.244938	342	643	417	732	395	640	3.5139	3.45787	4.08546	4.03767	3.87733	3.98116
ENSG00000217442	22	50989541	51001334	SYCE3	protein_coding	1.29458	0.655497	13.9528	0.00395299	0.102317	0.368532	0.655497	1.00423	0.340182	0.868216	0.926048	0.655497	7.57199	0.0206197	0.213198	90	121	28	60	41	26	1.71857	1.69784	0.933073	1.32014	1.13661	0.770276
ENSG00000140534	15	90118713	90174287	TICRR	protein_coding	-0.719938	5.47001	30.8938	0.000251434	0.0386806	-0.102367	5.47001	0.633547	0.444747	0.90031	-0.617571	5.47001	22.7265	0.000784597	0.061709	1065	1903	1464	2032	1875	1878	4.87917	5.11583	5.65551	5.63006	5.86136	5.65014
ENSG00000169715	16	56659387	56661024	MT1E	protein_coding	-0.0997543	3.39049	0.0762906	0.788707	0.913069	-0.159127	3.39049	0.190912	0.672587	0.947423	0.0593727	3.39049	0.0267615	0.873716	0.953169	541	357	388	303	466	323	3.52257	3.29072	3.39271	3.46195	3.50148	3.66408
ENSG00000254595	11	6509416	6510607	CTD-2010I16.1	pseudogene	-0.383393	1.07756	0.824969	0.385335	0.66647	-0.443175	1.07756	1.05643	0.328519	0.867014	0.0597826	1.07756	0.0192322	0.892487	0.959336	46	134	39	93	61	117	1.42874	1.49536	1.48392	1.42769	1.78019	1.76981
ENSG00000226057	13	19520895	19636858	PHF2P2	pseudogene	-0.627501	4.29681	8.34266	0.0163711	0.176386	-0.360838	4.29681	2.76185	0.127942	0.774782	-0.266663	4.29681	1.49589	0.249723	0.587059	540	921	515	851	647	1109	4.09962	3.9595	4.35373	4.26147	4.526	4.75838
ENSG00000251095	4	90472507	90647654	RP11-115D19.1	antisense	1.22664	1.11671	25.2733	0.000534427	0.0503418	0.228568	1.11671	0.788751	0.39557	0.887142	0.998069	1.11671	17.2093	0.00203386	0.0902812	119	178	51	64	43	56	2.04877	2.06705	1.44362	1.3375	1.21372	1.30155
ENSG00000267053	19	36795482	36803570	CTD-3162L10.1	lincRNA	-0.508394	1.3432	1.6433	0.229116	0.527084	-0.100796	1.3432	0.065124	0.803803	0.970067	-0.407598	1.3432	1.04791	0.330383	0.661581	68	117	60	133	59	147	1.72882	1.38649	1.83103	1.83747	1.72117	2.05707
ENSG00000253636	8	73964413	73975296	RP11-531A24.5	antisense	-0.605495	2.68917	5.20189	0.0460098	0.262268	-0.122636	2.68917	0.215394	0.652622	0.942489	-0.482858	2.68917	3.28815	0.100202	0.399967	141	324	205	287	207	333	2.40797	2.60154	3.13423	2.82476	3.01972	3.13562
ENSG00000173267	10	88718375	88723017	SNCG	protein_coding	0.188077	3.56272	0.588275	0.461009	0.723346	0.712174	3.56272	8.45261	0.0158124	0.645806	-0.524096	3.56272	4.68986	0.0558828	0.314423	518	422	564	511	332	339	3.62466	3.34266	4.05842	3.98656	3.21279	3.56665
ENSG00000180573	6	26124373	26139344	HIST1H2AC	protein_coding	0.923925	3.39233	24.1512	0.000630604	0.0555274	0.285055	3.39233	2.23332	0.166276	0.795316	0.638871	3.39233	11.7741	0.00653014	0.138847	634	656	329	322	267	277	3.97093	3.84675	3.40823	3.30574	3.00532	3.23199
ENSG00000167123	9	131174030	131199626	CERCAM	protein_coding	-0.325446	3.31773	1.50431	0.248484	0.549315	0.173593	3.31773	0.430879	0.526575	0.925032	-0.499039	3.31773	3.55406	0.0891677	0.378986	254	510	328	499	254	484	3.14722	3.1408	3.77752	3.50767	3.31513	3.59141
ENSG00000135436	12	49976668	49999422	FAM186B	protein_coding	-0.662025	1.3259	3.18362	0.105042	0.374042	-0.272441	1.3259	0.539602	0.479657	0.911708	-0.389584	1.3259	1.07642	0.324207	0.657162	48	133	82	95	72	146	1.36001	1.58953	2.06835	1.55124	1.83483	2.12242
ENSG00000147234	X	106765680	106848481	FRMPD3	protein_coding	-0.826765	1.4156	6.27785	0.0313934	0.223878	-0.0655407	1.4156	0.0412781	0.843122	0.97745	-0.761224	1.4156	5.30099	0.044355	0.288049	76	84	69	150	84	143	1.70091	1.20614	1.83523	2.10426	1.93045	2.15618
ENSG00000228672	5	138727635	138730885	PROB1	protein_coding	0.0881369	3.93199	0.109586	0.747716	0.894236	0.423321	3.93199	2.52031	0.144684	0.779899	-0.335184	3.93199	1.60769	0.234652	0.570589	440	903	459	848	354	616	3.89236	3.86682	4.26356	4.19083	3.78173	3.88001
ENSG00000197405	19	47793280	47825323	C5AR1	protein_coding	-0.829379	1.77577	8.58483	0.015214	0.171298	-0.59368	1.77577	4.37323	0.0633119	0.714663	-0.2357	1.77577	0.668553	0.432819	0.732838	86	153	78	141	124	206	1.869	1.74588	2.00762	1.98522	2.39736	2.54289
ENSG00000183458	16	15005408	15029565	RP11-958N24.1	pseudogene	-0.305081	2.94305	1.41653	0.261768	0.562861	0.31303	2.94305	1.50843	0.247812	0.837801	-0.618111	2.94305	5.87911	0.0360329	0.263093	175	402	262	412	218	325	2.6703	2.85891	3.45958	3.27873	3.09779	3.09004
ENSG00000203896	20	62366815	62370456	LIME1	protein_coding	-0.234099	1.7899	0.461579	0.512478	0.758487	0.339173	1.7899	0.981926	0.345354	0.870269	-0.573272	1.7899	2.82521	0.124061	0.434695	80	184	109	192	79	159	1.87208	1.87465	2.4405	2.27112	1.99076	2.15758
ENSG00000119866	2	60678302	60780702	BCL11A	protein_coding	-0.250101	2.88514	0.643897	0.441529	0.709678	-0.280252	2.88514	0.792605	0.394869	0.887142	0.0301508	2.88514	0.00923049	0.925418	0.973991	199	459	155	342	232	364	2.90611	2.94607	2.88876	2.95244	3.25863	3.15499
ENSG00000094804	17	38443885	38459171	CDC6	protein_coding	-0.68042	6.59706	21.0387	0.00103002	0.0647736	-0.00749735	6.59706	0.00258666	0.960451	0.993861	-0.672922	6.59706	20.5726	0.00111348	0.0705946	2900	3346	3753	4042	4337	3578	6.0821	6.1219	6.78607	6.81742	6.84723	6.77608
ENSG00000173157	12	43747669	43945724	ADAMTS20	protein_coding	-0.424464	2.94422	2.66865	0.133739	0.414046	0.163282	2.94422	0.399946	0.541465	0.927069	-0.587746	2.94422	5.14298	0.0470297	0.295913	182	381	246	403	218	362	2.72956	2.7777	3.39177	3.23663	3.11083	3.21784
ENSG00000107984	10	54074056	54077802	DKK1	protein_coding	0.322182	5.10192	1.42733	0.264626	0.563976	-0.288234	5.10192	1.1148	0.320266	0.86543	0.610416	5.10192	5.04847	0.0530901	0.30802	1941	1770	1057	853	1380	1005	5.36363	5.37198	4.83951	4.77286	5.07084	5.12913
ENSG00000072195	2	220299568	220363009	SPEG	protein_coding	-0.760983	0.660008	3.3696	0.0966228	0.360354	0.234107	0.660008	0.34602	0.569567	0.927528	-0.99509	0.660008	5.90123	0.0357543	0.262704	40	50	37	108	44	77	1.20499	0.754279	1.32308	1.70202	1.37955	1.45131
ENSG00000236323	22	22540331	22541009	BMP6P1	pseudogene	-0.522532	1.32503	1.78528	0.211439	0.509342	-0.235067	1.32503	0.35957	0.562234	0.927069	-0.287465	1.32503	0.530214	0.483405	0.762771	58	132	58	121	65	145	1.60273	1.49436	1.8133	1.71919	1.82459	2.02707
ENSG00000118596	12	59989848	60176395	SLC16A7	protein_coding	-0.761006	3.54141	17.7414	0.00183956	0.0764536	-0.547665	3.54141	9.15093	0.0129432	0.645806	-0.213341	3.54141	1.37143	0.269016	0.606899	285	564	333	414	568	529	3.08823	3.47656	3.59382	3.46334	4.17267	3.91482
ENSG00000112245	6	64231666	64293492	PTP4A1	protein_coding	0.715579	9.15791	37.1268	0.000122412	0.0279341	-0.104814	9.15791	0.802646	0.391594	0.885083	0.820394	9.15791	48.6329	4.06299e-05	0.0151436	30286	41839	14711	16922	17912	16393	9.53169	9.66249	8.83076	8.78966	8.96752	8.87781
ENSG00000187741	16	89803957	89883065	FANCA	protein_coding	-0.751339	6.16553	48.7314	4.02881e-05	0.0163187	-0.141897	6.16553	1.76242	0.214159	0.826612	-0.609442	6.16553	32.0901	0.000217157	0.037832	1968	2716	2424	3149	2700	3500	5.72661	5.63159	6.35657	6.26661	6.36504	6.55003
ENSG00000106635	7	72950686	72972332	BCL7B	protein_coding	-0.705311	5.67782	36.8339	0.000126338	0.0280456	0.0123044	5.67782	0.0113932	0.917131	0.986548	-0.717615	5.67782	38.104	0.000110334	0.0284532	1455	1807	2008	2167	2131	2062	5.16291	5.1956	5.95071	5.87353	5.89045	5.93494
ENSG00000243753	6	30227361	30260791	HLA-L	pseudogene	-0.713499	1.31569	4.21922	0.0673674	0.304743	-0.0322056	1.31569	0.00886857	0.926853	0.988863	-0.681294	1.31569	3.83354	0.0790342	0.362136	51	112	74	127	69	137	1.4351	1.38997	1.9897	1.83288	1.82051	2.02246
ENSG00000262209	5	140749831	140892546	PCDHGB3	protein_coding	-0.190085	1.61459	0.24046	0.634573	0.832768	-0.298885	1.61459	0.573251	0.46663	0.906116	0.1088	1.61459	0.0768513	0.78732	0.9169	85	192	69	128	70	173	1.96824	1.8853	1.99472	1.76652	1.90933	2.22046
ENSG00000236824	2	47558199	47571656	BCYRN1	lincRNA	0.707776	2.9001	6.39974	0.0301233	0.219555	0.65642	2.9001	5.4233	0.0424121	0.674554	0.0513563	2.9001	0.0351428	0.855088	0.945473	429	328	311	272	181	198	3.37271	3.02578	3.25931	3.16588	2.44671	2.88707
ENSG00000130675	7	156786745	156803345	MNX1	protein_coding	-0.59665	2.9769	7.13463	0.0236652	0.199867	0.117658	2.9769	0.283842	0.60596	0.936095	-0.714308	2.9769	10.263	0.00956758	0.161294	190	338	235	441	270	347	2.72239	2.68542	3.27519	3.41379	3.32228	3.22064
ENSG00000182389	2	152689290	152955593	CACNB4	protein_coding	-0.760741	0.89919	7.92594	0.018499	0.185256	-1.21484	0.89919	18.2365	0.00167851	0.51961	0.454097	0.89919	2.47035	0.147434	0.468102	49	100	35	48	88	106	1.25821	1.42585	1.17974	1.04788	1.91782	1.88203
ENSG00000152527	2	43864412	43995126	PLEKHH2	protein_coding	-0.535578	0.938112	1.79421	0.210389	0.508503	-0.693722	0.938112	2.84343	0.122993	0.766603	0.158145	0.938112	0.145416	0.711021	0.88323	53	103	39	69	48	128	1.48284	1.29268	1.42509	1.19771	1.51138	1.92892
ENSG00000230006	2	89065324	89106126	ANKRD36BP2	pseudogene	-0.692705	1.17073	3.33387	0.0981726	0.362465	-0.376022	1.17073	0.980525	0.345683	0.870269	-0.316684	1.17073	0.675083	0.430652	0.731079	51	110	52	103	63	138	1.46655	1.34092	1.68406	1.57656	1.7662	1.99933
ENSG00000086548	19	42254885	42276113	CEACAM6	protein_coding	-0.217912	1.27675	0.232527	0.640313	0.835725	0.176924	1.27675	0.153964	0.703229	0.955859	-0.394836	1.27675	0.771165	0.40101	0.710461	103	80	118	70	113	58	1.51036	1.65591	1.91526	1.80433	1.75263	1.71801
ENSG00000231711	22	46435787	46440733	LINC00899	processed_transcript	-0.479293	4.21957	6.08523	0.033537	0.231886	0.195033	4.21957	1.02183	0.336183	0.867441	-0.674325	4.21957	12.0731	0.00607588	0.135734	516	773	623	988	534	876	3.98908	3.77129	4.5643	4.51753	4.21508	4.47964
ENSG00000178206	2	132044330	132050127	CYP4F31P	protein_coding	-0.727475	1.23474	4.02369	0.0729921	0.315886	-0.235966	1.23474	0.428845	0.527497	0.925298	-0.491509	1.23474	1.80329	0.209329	0.542994	41	122	61	113	83	121	1.26596	1.47601	1.799	1.70714	2.00161	1.88342
ENSG00000197768	9	140145713	140147934	C9orf173	protein_coding	-0.154653	3.28317	0.261834	0.620405	0.824268	0.110165	3.28317	0.13241	0.723818	0.96194	-0.264819	3.28317	0.771024	0.401305	0.710905	277	546	255	513	241	466	3.31602	3.1701	3.51027	3.48459	3.30885	3.48044
ENSG00000243317	7	135347244	135378166	C7orf73	protein_coding	0.267053	6.14757	5.59852	0.0398076	0.247238	-0.59864	6.14757	27.4528	0.000393433	0.340005	0.865693	6.14757	57.4605	2.00707e-05	0.0104898	3671	4412	1505	1996	2749	2558	6.50591	6.42764	5.57348	5.72582	6.2839	6.20982
ENSG00000254469	11	71576555	71639700	RP11-849H4.2	protein_coding	-0.778741	2.73769	16.3267	0.00241385	0.0832111	-0.00505693	2.73769	0.000709329	0.979282	0.996754	-0.773684	2.73769	16.0771	0.00253652	0.0985531	165	251	277	266	250	307	2.36915	2.50952	3.29905	2.94727	3.03721	3.24863
ENSG00000146094	5	176928908	176938275	DOK3	protein_coding	-0.556465	2.98824	5.37713	0.043133	0.253689	-0.601465	2.98824	6.15381	0.0327538	0.656821	0.0449996	2.98824	0.0342418	0.856934	0.94598	241	397	160	326	298	432	3.03772	2.86183	2.82493	2.99258	3.47535	3.48359
ENSG00000187800	1	156863490	156886226	PEAR1	protein_coding	-1.32423	0.232131	10.8562	0.00820505	0.130459	-0.598629	0.232131	2.34259	0.157225	0.790742	-0.725601	0.232131	3.00763	0.11388	0.418766	26	35	47	30	42	79	0.732103	0.722418	1.3242	0.809302	1.14731	1.67189
ENSG00000105270	19	36505562	36524245	CLIP3	protein_coding	-0.283597	2.80286	0.794069	0.394429	0.673771	-0.208513	2.80286	0.423527	0.530288	0.92549	-0.0750839	2.80286	0.0550726	0.819338	0.9289	210	383	164	323	179	382	2.96176	2.72352	2.94745	2.88797	2.93009	3.2278
ENSG00000145476	4	187112674	187134610	CYP4V2	protein_coding	-0.440454	3.97777	4.21205	0.0675639	0.304837	-0.612665	3.97777	7.96595	0.0182763	0.645806	0.172211	3.97777	0.630412	0.445842	0.741788	470	891	343	590	566	857	3.91551	3.91291	3.81004	3.75946	4.34505	4.39824
ENSG00000267710	19	56784138	56821819	AC006116.20	protein_coding	-1.013	0.839657	8.47132	0.015726	0.173683	-0.153222	0.839657	0.206015	0.659709	0.944807	-0.859778	0.839657	6.00566	0.0344746	0.257637	38	63	60	82	50	110	1.13098	0.963242	1.70283	1.45929	1.44772	1.859
ENSG00000272320	6	3311896	3313884	RP11-506K6.4	antisense	-0.49603	0.75672	1.18197	0.302747	0.596686	-0.355607	0.75672	0.590777	0.460084	0.903026	-0.140423	0.75672	0.0912392	0.768866	0.908221	26	109	35	77	59	83	1.00345	1.33156	1.3565	1.28497	1.70655	1.44996
ENSG00000140545	15	89441916	89456642	MFGE8	protein_coding	-0.203667	3.41111	0.465641	0.511306	0.757653	-0.223396	3.41111	0.551523	0.475672	0.910543	0.0197292	3.41111	0.00432816	0.948911	0.982037	326	622	225	506	306	537	3.52204	3.34379	3.34939	3.46754	3.61262	3.67272
ENSG00000235121	1	201692422	201706634	RP11-90L20.2	antisense	-1.48045	0.124606	15.4369	0.00288715	0.0911638	-0.837714	0.124606	5.17514	0.0464696	0.688455	-0.642731	0.124606	2.59227	0.138812	0.457028	26	28	40	25	51	69	0.668091	0.666833	1.1256	0.765258	1.24283	1.60442
ENSG00000268466	14	58754751	58755865	AL132989.1	protein_coding	-0.80166	0.881549	4.35592	0.0637524	0.297381	-0.572703	0.881549	2.18627	0.170383	0.799695	-0.228957	0.881549	0.335572	0.575356	0.816352	34	97	46	70	59	115	1.12821	1.26089	1.53671	1.23577	1.66618	1.83443
ENSG00000148408	9	140772241	141019076	CACNA1B	protein_coding	-0.368004	3.96579	2.08082	0.180925	0.476177	0.0347461	3.96579	0.0186147	0.89429	0.985119	-0.40275	3.96579	2.49339	0.146616	0.466874	404	814	450	791	442	767	3.76468	3.74104	4.22165	4.11024	4.06077	4.19583
ENSG00000131730	5	80529104	80562216	CKMT2	protein_coding	-0.922023	1.28244	8.45063	0.0158216	0.17392	-0.215001	1.28244	0.478933	0.504833	0.919023	-0.707022	1.28244	4.89582	0.0516244	0.305472	60	86	62	127	80	138	1.51351	1.20027	1.75794	1.89058	1.90789	2.08848
ENSG00000206530	3	113005777	113160457	WDR52	protein_coding	-0.594331	5.56695	9.3879	0.0124996	0.156796	-0.316549	5.56695	2.66922	0.134568	0.778781	-0.277782	5.56695	2.04568	0.184314	0.51433	1247	2331	1315	2021	1615	2552	5.24174	5.25871	5.64671	5.47978	5.79285	5.94282
ENSG00000078237	12	4430371	4462338	C12orf5	protein_coding	0.695648	2.85238	7.56253	0.0206804	0.190269	-0.0486618	2.85238	0.0353119	0.854744	0.979007	0.74431	2.85238	8.60784	0.0151127	0.189664	423	445	204	203	257	168	3.34588	3.42039	2.71085	2.8126	2.87345	2.69719
ENSG00000237039	2	232120810	232121019	AC018738.2	pseudogene	0.54759	4.22446	5.4336	0.042914	0.253491	-0.177781	4.22446	0.555952	0.473707	0.909074	0.725371	4.22446	9.4162	0.0123891	0.175383	1190	952	530	507	548	651	4.80188	4.38702	4.01047	3.93917	3.9174	4.40356
ENSG00000186310	X	92925929	92928567	NAP1L3	protein_coding	0.640953	2.56881	8.44393	0.0158527	0.17392	-0.310644	2.56881	1.85537	0.203383	0.821525	0.951596	2.56881	18.0747	0.0017292	0.0851566	351	380	145	152	208	164	3.16093	3.1597	2.35387	2.41272	2.66731	2.60969
ENSG00000162390	1	55007930	55104865	ACOT11	protein_coding	-0.689238	1.30943	4.26719	0.0660705	0.302479	0.0797485	1.30943	0.0592545	0.812654	0.973359	-0.768987	1.30943	5.3323	0.0438473	0.287139	45	116	84	124	74	124	1.3026	1.4586	2.08618	1.84069	1.8542	1.94369
ENSG00000242588	7	128171752	128269512	RP11-274B21.1	pseudogene	-0.475486	5.29097	5.02282	0.0506524	0.271847	-0.11825	5.29097	0.31138	0.589931	0.932494	-0.357236	5.29097	2.82915	0.125565	0.437356	926	2111	1303	1615	1306	1902	4.80321	5.14363	5.60919	5.18775	5.46909	5.55012
ENSG00000100568	14	68113792	68141548	VTI1B	protein_coding	-0.605244	5.40277	17.6084	0.00188595	0.0764536	0.131144	5.40277	0.838854	0.381521	0.882006	-0.736388	5.40277	26.0514	0.000478011	0.0509522	1125	1664	1721	1847	1821	1469	4.79986	5.08341	5.72869	5.65068	5.66439	5.45886
ENSG00000182158	7	137559725	137686813	CREB3L2	protein_coding	-0.732688	7.1037	38.8403	0.000102173	0.0262565	-0.15526	7.1037	1.76412	0.213955	0.826612	-0.577427	7.1037	24.1805	0.000627837	0.0553839	3479	5745	4480	6135	6038	5778	6.51923	6.71457	7.21735	7.23689	7.49913	7.28426
ENSG00000010610	12	6896024	6929974	CD4	protein_coding	-0.320841	0.610638	0.505495	0.493526	0.74535	0.490197	0.610638	1.23966	0.291872	0.853994	-0.811037	0.610638	3.40875	0.0949601	0.390387	28	77	38	105	37	63	1.04752	1.01307	1.42106	1.59523	1.32274	1.18302
ENSG00000198723	19	7557862	7573336	C19orf45	protein_coding	-0.47129	3.08477	2.86529	0.121803	0.39804	-0.229476	3.08477	0.677693	0.429837	0.895938	-0.241814	3.08477	0.748011	0.40765	0.715574	233	430	187	428	284	426	3.05474	2.90523	3.07384	3.28915	3.47208	3.40627
ENSG00000095587	10	98124363	98273675	TLL2	protein_coding	-0.554039	2.56562	9.98285	0.0103057	0.145828	0.413805	2.56562	5.77357	0.0373988	0.663614	-0.967844	2.56562	30.8605	0.000252479	0.0390938	160	205	255	302	204	218	2.31465	2.29169	3.17347	3.12697	2.76436	2.83383
ENSG00000075826	10	102246399	102289628	SEC31B	protein_coding	-0.462374	4.26207	3.94654	0.0761531	0.322402	-0.086259	4.26207	0.137783	0.718533	0.960771	-0.376115	4.26207	2.60569	0.138736	0.457028	466	1013	562	903	611	945	3.92689	4.06552	4.49694	4.31916	4.47196	4.51112
ENSG00000249592	4	756175	775637	RP11-440L14.1	antisense	-0.592286	3.72607	8.78549	0.0143576	0.167899	0.0244225	3.72607	0.0151657	0.904456	0.986337	-0.616709	3.72607	9.51974	0.0116836	0.170614	339	572	454	623	403	666	3.4275	3.37766	4.12478	3.89288	3.82891	4.11065
ENSG00000198929	1	162039564	162353321	NOS1AP	protein_coding	-0.518266	2.53387	3.16797	0.105792	0.374818	-0.116595	2.53387	0.161137	0.69665	0.954166	-0.401672	2.53387	1.89424	0.199092	0.532379	129	307	144	299	220	253	2.3234	2.52056	2.71844	2.86246	3.10962	2.76844
ENSG00000186638	9	34252379	34329198	KIF24	protein_coding	-0.714711	4.92954	28.2335	0.000354137	0.0433044	-0.16019	4.92954	1.4364	0.25866	0.84272	-0.554521	4.92954	16.9658	0.00213102	0.0923177	739	1338	1049	1275	1204	1419	4.3838	4.61504	5.19562	4.96481	5.24595	5.24552
ENSG00000107736	10	73156691	73575702	CDH23	protein_coding	-0.712338	3.00254	11.5112	0.00696362	0.124806	-0.102046	3.00254	0.240887	0.634277	0.939674	-0.610292	3.00254	8.42122	0.0159587	0.192669	193	343	233	403	293	386	2.72887	2.71598	3.2521	3.3071	3.41495	3.37284
ENSG00000248445	5	115783243	115843972	CTB-118N6.3	antisense	-0.53136	4.56727	6.76025	0.0267673	0.210421	-0.464515	4.56727	5.12025	0.0474931	0.688959	-0.0668454	4.56727	0.105867	0.751696	0.901673	604	1321	622	908	884	1235	4.23352	4.47301	4.59454	4.36811	4.9392	4.92614
ENSG00000104213	8	17433942	17501580	PDGFRL	protein_coding	-0.900151	0.789757	7.36263	0.022014	0.194188	-0.932109	0.789757	7.56458	0.0206672	0.645806	0.0319575	0.789757	0.00842663	0.928693	0.974896	49	72	26	68	77	100	1.30626	1.08617	1.0183	1.29746	1.83068	1.77161
ENSG00000230454	3	50297735	50300790	U73166.2	lincRNA	-0.182823	3.55522	0.394826	0.544687	0.77774	-0.29494	3.55522	1.0069	0.340695	0.868216	0.112117	3.55522	0.14651	0.710376	0.883054	363	714	277	492	312	632	3.65063	3.53849	3.60527	3.44038	3.62743	3.90446
ENSG00000185499	1	155158300	155162707	MUC1	protein_coding	-0.402871	2.17159	1.43606	0.258714	0.560085	-0.170726	2.17159	0.256638	0.623544	0.93947	-0.232145	2.17159	0.472435	0.507671	0.77807	128	228	98	231	126	240	2.37529	2.10267	2.34063	2.47826	2.50655	2.64154
ENSG00000144837	3	119316689	119348658	PLA1A	protein_coding	-0.307518	0.500257	0.373575	0.554886	0.783457	0.158402	0.500257	0.100548	0.757783	0.967479	-0.46592	0.500257	0.875687	0.371732	0.689502	28	79	26	89	34	67	1.08823	0.994398	1.18868	1.38497	1.30202	1.19957
ENSG00000157999	7	6071007	6076017	ANKRD61	protein_coding	-0.637501	1.70254	3.73104	0.0825501	0.334501	-0.284221	1.70254	0.742404	0.409302	0.890791	-0.35328	1.70254	1.12445	0.314179	0.649195	70	168	86	146	101	182	1.72467	1.79565	2.16092	1.97305	2.22354	2.34044
ENSG00000152495	5	110559351	110830584	CAMK4	protein_coding	-0.640715	3.45283	9.10452	0.0131131	0.159719	-0.235401	3.45283	1.23586	0.29257	0.853994	-0.405314	3.45283	3.61574	0.0867423	0.37486	251	546	338	462	401	547	3.05469	3.30795	3.73937	3.48266	3.83071	3.83418
ENSG00000128408	22	45809572	45828376	RIBC2	protein_coding	-0.686352	3.79037	12.5732	0.00539868	0.113561	-0.18249	3.79037	0.899903	0.365418	0.878141	-0.503862	3.79037	6.74684	0.0268356	0.235611	361	593	413	638	467	729	3.51776	3.41648	4.00637	3.91634	4.03452	4.22582
ENSG00000115414	2	216225163	216300895	FN1	protein_coding	0.336571	6.47507	4.60447	0.057775	0.285638	-0.471937	6.47507	8.89862	0.0139005	0.645806	0.808508	6.47507	26.1129	0.000473866	0.0508449	4194	6192	2074	2508	3681	2683	6.66518	6.94262	5.99703	6.08049	6.66956	6.30866
ENSG00000160321	19	22115760	22193751	ZNF208	protein_coding	-0.681862	2.81953	8.30172	0.0165306	0.17669	-0.300556	2.81953	1.62071	0.23211	0.832172	-0.381306	2.81953	2.56527	0.140665	0.459358	161	348	199	307	261	363	2.53969	2.7101	3.07765	2.93011	3.29082	3.26796
ENSG00000131831	X	17818169	17879457	RAI2	protein_coding	0.105317	0.865316	0.056025	0.817724	0.928277	0.706956	0.865316	2.584	0.139376	0.778815	-0.601639	0.865316	1.96106	0.191992	0.522441	75	64	96	69	71	32	1.25575	1.41112	1.7456	1.73122	1.33085	1.18986
ENSG00000011638	16	21169698	21191937	TMEM159	protein_coding	-0.624672	2.84677	15.2335	0.00301056	0.0932069	0.291917	2.84677	3.44031	0.0936461	0.735258	-0.916589	2.84677	33.0511	0.000193633	0.0362087	188	257	283	373	260	278	2.53978	2.52052	3.34403	3.36355	3.10417	3.10391
ENSG00000080947	1	16793931	16825752	CROCCP3	pseudogene	-0.31706	3.41777	1.27249	0.286628	0.581447	-0.0226676	3.41777	0.0064934	0.937425	0.99074	-0.294392	3.41777	1.09547	0.320829	0.654176	283	583	298	519	287	543	3.31921	3.28043	3.68811	3.52404	3.5074	3.71025
ENSG00000251474	3	129101765	129118498	RPL32P3	pseudogene	-0.521266	4.61714	6.10663	0.0337096	0.232015	-0.105272	4.61714	0.250462	0.627903	0.93947	-0.415995	4.61714	3.88237	0.0779721	0.359785	608	1229	694	1192	832	1188	4.26717	4.34831	4.77002	4.7217	4.87987	4.84706
ENSG00000086289	7	37723446	37991543	EPDR1	protein_coding	0.697166	5.25091	45.3522	5.43067e-05	0.0191277	-0.148731	5.25091	2.02034	0.18597	0.814808	0.845897	5.25091	66.1425	1.09342e-05	0.00770243	2067	2714	976	1090	1138	1180	5.6958	5.73079	4.97117	4.86948	5.04344	5.11014
ENSG00000197993	7	142638201	142659768	KEL	protein_coding	-0.44561	0.851627	1.36386	0.27026	0.568942	-0.846791	0.851627	4.50978	0.0599666	0.707025	0.40118	0.851627	1.00426	0.340176	0.668907	53	104	31	61	50	116	1.47083	1.31391	1.23954	1.099	1.53373	1.83118
ENSG00000177469	17	40554470	40575535	PTRF	protein_coding	-0.192999	2.48069	0.385461	0.548739	0.780637	0.287345	2.48069	0.859638	0.375918	0.880214	-0.480344	2.48069	2.42288	0.150977	0.472682	132	313	149	330	168	218	2.38664	2.50656	2.79681	2.9511	2.81842	2.54421
ENSG00000162551	1	21835858	21904905	ALPL	protein_coding	0.017293	3.75093	0.004254	0.949332	0.98244	0.385656	3.75093	2.11155	0.178028	0.804991	-0.368363	3.75093	1.95621	0.19333	0.524206	356	808	398	755	353	522	3.60437	3.72625	4.06157	4.04152	3.76759	3.66576
ENSG00000162946	1	231762561	232177018	DISC1	protein_coding	-1.05275	0.69695	9.40385	0.0120627	0.155358	0.0391431	0.69695	0.0143143	0.907162	0.986403	-1.0919	0.69695	10.164	0.00982086	0.16248	35	49	42	101	60	77	1.05203	0.800011	1.36479	1.69159	1.58589	1.51111
ENSG00000105376	19	10400657	10407454	ICAM5	protein_coding	-0.402747	5.79257	4.31517	0.0655881	0.301452	0.154882	5.79257	0.642104	0.442297	0.899469	-0.557629	5.79257	8.27266	0.0171282	0.198505	1463	2631	1777	2884	1625	2561	5.46935	5.42594	6.07604	5.98075	5.80534	5.94405
ENSG00000174038	9	35041092	35045988	C9orf131	protein_coding	-1.07702	0.496163	7.79147	0.0192719	0.187759	-0.132722	0.496163	0.127292	0.728753	0.962178	-0.944294	0.496163	5.86859	0.0361662	0.263355	25	52	65	46	46	80	0.746482	0.940843	1.65816	1.07262	1.25681	1.64799
ENSG00000134824	11	61560452	61634826	FADS2	protein_coding	-0.550499	6.78666	15.1236	0.00307992	0.0946886	0.110106	6.78666	0.610253	0.452991	0.903026	-0.660605	6.78666	21.7479	0.00091701	0.0649642	2821	4799	3595	5753	3887	4737	6.32237	6.3558	7.00412	7.04296	6.97009	6.89783
ENSG00000149485	11	61567099	61596790	FADS1	protein_coding	-0.419365	7.57795	4.28318	0.0664314	0.303188	0.0682398	7.57795	0.11387	0.743029	0.96369	-0.487605	7.57795	5.78588	0.037891	0.269613	4892	9527	5617	9998	6159	8623	7.19965	7.24563	7.73502	7.7445	7.721	7.66554
ENSG00000186994	19	8387468	8408146	KANK3	protein_coding	0.759285	2.75853	14.104	0.00382479	0.10129	-0.0437058	2.75853	0.0444379	0.837322	0.977006	0.802991	2.75853	15.6968	0.00273817	0.10169	309	553	154	226	166	227	3.28334	3.35829	2.71196	2.59816	2.67989	2.71873
ENSG00000183615	1	32712834	32714457	FAM167B	protein_coding	-0.594407	0.638749	1.95454	0.192669	0.488911	0.223759	0.638749	0.291442	0.601244	0.935084	-0.818166	0.638749	3.77558	0.0809987	0.365699	31	69	55	80	31	86	1.05712	0.97415	1.68369	1.37345	1.14445	1.53766
ENSG00000139211	12	47469490	47473734	AMIGO2	protein_coding	0.624385	3.52638	8.3883	0.0161137	0.175101	-0.0419265	3.52638	0.0365289	0.852295	0.979007	0.666312	3.52638	9.52352	0.0116714	0.170614	477	936	245	442	307	395	3.91191	4.00336	3.34919	3.39591	3.50836	3.37019
ENSG00000144152	2	112895962	112945791	FBLN7	protein_coding	-0.717617	1.6837	6.63381	0.0278557	0.213488	0.110617	1.6837	0.164072	0.69406	0.954035	-0.828234	1.6837	8.88749	0.0139447	0.184213	68	134	99	179	107	149	1.62674	1.62608	2.24075	2.28096	2.21439	2.17485
ENSG00000162931	1	228595641	228604562	TRIM17	protein_coding	-0.769368	1.78884	6.64321	0.0277691	0.213331	-0.358152	1.78884	1.45252	0.256176	0.84187	-0.411216	1.78884	1.8568	0.203224	0.537063	87	149	92	152	107	207	1.88731	1.71069	2.18798	2.06376	2.2411	2.54194
ENSG00000159164	1	149874870	149889434	SV2A	protein_coding	-0.276311	6.19096	1.08029	0.329122	0.620994	-0.0201691	6.19096	0.00575539	0.941396	0.991102	-0.256142	6.19096	0.928172	0.363644	0.684426	2021	4040	1916	3687	2126	3510	6.00244	5.95714	6.26044	6.25332	6.26344	6.31586
ENSG00000123360	12	54943134	54973023	PDE1B	protein_coding	-0.428948	-0.0107387	0.539272	0.480238	0.73696	-0.517686	-0.0107387	0.731856	0.413067	0.892334	0.0887378	-0.0107387	0.0213981	0.886717	0.957581	15	67	11	48	31	52	0.762834	0.876023	0.734202	0.848578	1.21873	0.991164
ENSG00000204420	6	31686371	31694491	C6orf25	protein_coding	-0.855475	1.69951	9.53578	0.0116323	0.152604	-0.450279	1.69951	2.65964	0.134325	0.778781	-0.405196	1.69951	2.07911	0.180242	0.508938	71	148	94	127	117	188	1.65069	1.74583	2.16884	1.904	2.29699	2.46668
ENSG00000204175	10	46994087	47005643	GPRIN2	protein_coding	-0.379493	2.08117	2.02969	0.185043	0.480694	0.405877	2.08117	2.38383	0.153974	0.788279	-0.785371	2.08117	8.86538	0.014033	0.184248	99	194	150	239	113	181	2.00468	2.01378	2.73019	2.61752	2.28789	2.39146
ENSG00000105928	7	24737972	24809244	DFNA5	protein_coding	-0.470891	2.97389	3.06451	0.110924	0.383452	-0.218132	2.97389	0.654405	0.437575	0.899062	-0.252759	2.97389	0.874461	0.372	0.689762	176	449	222	340	270	385	2.68498	2.99275	3.25626	3.01999	3.37548	3.30399
ENSG00000167136	9	131580753	131584956	ENDOG	protein_coding	0.648762	4.27075	23.8833	0.000656569	0.0569701	0.835211	4.27075	39.2731	9.77145e-05	0.185434	-0.186449	4.27075	2.04586	0.183454	0.51291	756	1164	687	1014	439	514	4.41956	4.41763	4.61165	4.64082	3.8643	3.83706
ENSG00000230590	X	73183790	73513409	FTX	lincRNA	-0.730013	2.29311	9.65769	0.011251	0.150587	0.00349656	2.29311	0.000227696	0.988261	0.997934	-0.733509	2.29311	9.72857	0.0110362	0.167661	118	196	191	208	156	250	2.08843	2.12654	2.92278	2.54825	2.5548	2.89122
ENSG00000130208	19	45417504	45422606	APOC1	protein_coding	-0.269534	2.59953	0.937752	0.355948	0.642702	0.361527	2.59953	1.7126	0.220249	0.829218	-0.63106	2.59953	5.22137	0.0456786	0.292592	165	282	177	367	159	260	2.61243	2.40633	2.9773	3.11632	2.72553	2.7926
ENSG00000127564	16	3018025	3030540	PKMYT1	protein_coding	-0.577472	6.02882	30.7756	0.000255164	0.0386806	0.161165	6.02882	2.42548	0.15078	0.786776	-0.738637	6.02882	50.2783	3.53458e-05	0.0140465	1677	2682	2426	3186	2335	2712	5.5118	5.60269	6.36882	6.27219	6.16945	6.1752
ENSG00000108515	17	4851387	4860426	ENO3	protein_coding	-0.12083	3.62787	0.17532	0.684803	0.86096	-0.280691	3.62787	0.92645	0.35982	0.876794	0.159861	3.62787	0.302992	0.594811	0.824687	425	726	275	531	321	655	3.847	3.57098	3.58579	3.55267	3.65428	3.96341
ENSG00000166432	X	101137262	101187004	ZMAT1	protein_coding	-0.432457	4.58304	3.79722	0.0810804	0.331123	-0.527512	4.58304	5.5614	0.0410174	0.668566	0.0950541	4.58304	0.180815	0.680031	0.869191	729	1311	593	877	760	1375	4.50794	4.44399	4.54755	4.30163	4.74856	5.05843
ENSG00000161912	6	41068761	41108571	ADCY10P1	pseudogene	-0.452791	4.19444	4.08046	0.0713709	0.312688	0.0489459	4.19444	0.0480722	0.830923	0.976516	-0.501737	4.19444	5.01251	0.0494526	0.300262	494	855	552	933	527	908	3.98895	3.84973	4.45677	4.38003	4.25534	4.47129
ENSG00000168071	11	64107695	64125006	CCDC88B	protein_coding	0.0990132	2.98018	0.128845	0.727179	0.884167	0.49249	2.98018	3.18578	0.104939	0.751917	-0.393476	2.98018	2.08261	0.17991	0.508531	234	444	238	454	177	312	3.05869	2.94778	3.37506	3.36859	2.88121	2.99858
ENSG00000158815	8	21899909	21906320	FGF17	protein_coding	-0.126814	2.69081	0.163601	0.694494	0.864888	-0.307065	2.69081	0.93195	0.35743	0.875458	0.180251	2.69081	0.32466	0.581565	0.819635	207	397	134	281	173	337	2.94469	2.76877	2.70757	2.70985	2.8894	3.06304
ENSG00000158220	3	138153428	138200528	ESYT3	protein_coding	-0.497112	3.57347	4.1382	0.0697	0.308973	-0.327667	3.57347	1.7862	0.211402	0.826612	-0.169446	3.57347	0.475522	0.506357	0.777321	304	646	299	521	404	622	3.37402	3.45277	3.6564	3.56527	3.91852	3.93091
ENSG00000226524	6	88032323	88109459	RP1-102H19.8	protein_coding	-1.36718	0.453207	19.9612	0.00123567	0.0673444	-0.697705	0.453207	5.4408	0.0421427	0.671422	-0.66947	0.453207	4.4249	0.0620196	0.326565	26	46	41	47	57	88	0.807621	0.816843	1.28514	1.05034	1.47968	1.70526
ENSG00000229375	13	19589627	19593476	USP24P1	pseudogene	-0.678924	2.36561	6.59115	0.028253	0.214409	-0.43232	2.36561	2.65676	0.134513	0.778781	-0.246603	2.36561	0.850103	0.378473	0.693191	121	261	151	192	177	292	2.20625	2.37049	2.72767	2.36107	2.79599	2.99835
ENSG00000069667	15	60780483	61521518	RORA	protein_coding	-0.686636	0.809754	2.91186	0.119086	0.394842	0.0278582	0.809754	0.00497406	0.94518	0.991997	-0.714494	0.809754	3.15509	0.106414	0.410364	29	86	55	88	47	94	1.03282	1.14543	1.70062	1.45016	1.47466	1.61251
ENSG00000262943	17	6757180	6857426	ALOX12P2	pseudogene	-1.07984	0.955428	13.2985	0.00457118	0.106872	-0.175188	0.955428	0.37283	0.555241	0.927069	-0.904648	0.955428	9.19598	0.0127808	0.177646	33	75	61	94	80	95	0.996236	1.1444	1.67937	1.63452	1.84481	1.74149
ENSG00000143520	1	152321211	152332482	FLG2	protein_coding	-0.772555	2.15146	9.90002	0.010537	0.147177	-0.689595	2.15146	7.72378	0.0196758	0.645806	-0.0829606	2.15146	0.109599	0.74751	0.900191	111	218	134	128	232	197	1.90158	2.37016	2.37454	2.10586	2.91666	2.71677
ENSG00000272807	2	210893141	210893880	RP11-260M2.1	antisense	-0.751508	0.886112	4.31167	0.0648955	0.299941	-0.758437	0.886112	4.20116	0.0678638	0.716452	0.00692908	0.886112	0.000341296	0.985628	0.996079	39	100	41	64	62	117	1.20966	1.30238	1.42769	1.16723	1.6986	1.86635
ENSG00000038427	5	82767284	82878122	VCAN	protein_coding	-0.684567	3.82296	14.2914	0.00367285	0.100181	-0.467572	3.82296	6.64616	0.0277419	0.650294	-0.216995	3.82296	1.41839	0.261474	0.599868	345	714	392	544	618	679	3.4063	3.71689	3.88385	3.75349	4.36123	4.18099
ENSG00000265646	17	25409716	25411062	TUFMP1	pseudogene	-0.483751	3.00963	3.27362	0.100857	0.367541	-0.279688	3.00963	1.08665	0.322032	0.865715	-0.204063	3.00963	0.575455	0.465798	0.753646	193	449	218	344	262	422	2.80907	2.97797	3.24811	3.02034	3.35191	3.41079
ENSG00000257315	1	203765437	203769686	ZBED6	protein_coding	-0.326515	4.53564	1.75724	0.216413	0.513897	-0.0983785	4.53564	0.158939	0.699078	0.954631	-0.228137	4.53564	0.855486	0.378236	0.693154	538	1405	698	1008	790	1042	4.10181	4.53433	4.77753	4.48861	4.80781	4.6642
ENSG00000136895	9	129986544	130155939	GARNL3	protein_coding	-0.541294	3.529	5.45983	0.0418521	0.252009	-0.202959	3.529	0.768667	0.40143	0.887184	-0.338335	3.529	2.11845	0.176538	0.504917	271	608	343	500	393	582	3.19111	3.40953	3.79927	3.54756	3.84451	3.8778
ENSG00000130222	9	92219928	92221470	GADD45G	protein_coding	0.685997	4.32911	13.7619	0.0041223	0.10362	-0.0966988	4.32911	0.266189	0.61724	0.93814	0.782696	4.32911	17.7877	0.00182371	0.0862377	1248	1174	530	592	639	572	4.87578	4.66754	4.0179	4.14039	4.13409	4.21985
ENSG00000164241	5	126378250	126409184	C5orf63	protein_coding	-0.325887	4.18073	1.58282	0.238648	0.537547	-0.0551307	4.18073	0.0452253	0.836122	0.977006	-0.270757	4.18073	1.09077	0.322364	0.65573	469	1015	492	882	538	884	3.9726	4.03104	4.35308	4.24947	4.33613	4.3813
ENSG00000083520	13	73329540	73356234	DIS3	protein_coding	-0.69751	5.94723	38.0344	0.000111146	0.0268775	-0.0601505	5.94723	0.286599	0.60424	0.9352	-0.637359	5.94723	31.7538	0.00022619	0.038549	1575	2529	2277	2611	2629	2515	5.34615	5.59694	6.20129	6.0662	6.26087	6.14517
ENSG00000198910	X	153126969	153174677	L1CAM	protein_coding	-0.601114	1.4974	3.01802	0.113333	0.387387	-0.072519	1.4974	0.0446226	0.83699	0.977006	-0.528595	1.4974	2.32437	0.158689	0.481943	56	144	69	153	102	128	1.50951	1.6485	1.91692	2.04525	2.2154	1.94808
ENSG00000140009	14	64550950	64804830	ESR2	protein_coding	-1.03953	1.16148	13.5989	0.00427387	0.104128	-0.745212	1.16148	7.00424	0.0246775	0.649197	-0.294322	1.16148	1.02585	0.335279	0.665554	74	64	56	80	102	127	1.50789	1.14638	1.46764	1.60606	1.96578	2.18886
ENSG00000161996	16	699311	717833	WDR90	protein_coding	-0.613442	7.55151	19.3269	0.00137994	0.0692192	-0.0198918	7.55151	0.0204974	0.889032	0.984193	-0.59355	7.55151	18.0973	0.00172201	0.085061	4916	8012	6292	8783	6409	8963	7.10568	7.09826	7.79689	7.65934	7.67711	7.82208
ENSG00000248514	5	180632361	180633120	CTC-338M12.1	antisense	0.342735	1.59652	0.882747	0.369836	0.654028	0.530042	1.59652	2.08497	0.179685	0.806665	-0.187307	1.59652	0.275446	0.611266	0.834964	89	197	84	167	56	117	1.98728	1.94086	2.16884	2.09526	1.67641	1.7964
ENSG00000160867	5	176513887	176525145	FGFR4	protein_coding	-0.488992	2.47712	2.86244	0.121892	0.39804	0.0556998	2.47712	0.0377033	0.849972	0.979007	-0.544692	2.47712	3.56188	0.0887918	0.378182	147	252	140	319	173	262	2.48095	2.26985	2.69672	2.93381	2.82719	2.8012
ENSG00000213707	22	26956492	26957054	HMGB1P10	pseudogene	1.31632	0.724562	15.419	0.00289775	0.0911638	0.672043	0.724562	3.6892	0.0840415	0.725735	0.644282	0.724562	4.05783	0.0719692	0.348281	113	93	53	52	29	38	1.85184	1.54651	1.33672	1.30075	0.786788	1.12809
ENSG00000100867	14	24099324	24114848	DHRS2	protein_coding	-0.783618	5.57269	46.8214	4.75888e-05	0.018511	-0.313659	5.57269	7.59035	0.0205027	0.645806	-0.469958	5.57269	16.8312	0.0021871	0.0925205	1463	1674	1562	1859	2124	2164	5.18686	5.07231	5.61096	5.64035	5.90203	5.98719
ENSG00000044574	9	127997132	128003609	HSPA5	protein_coding	-0.522996	10.6136	5.78511	0.0378768	0.244195	-0.032242	10.6136	0.0221084	0.884867	0.984053	-0.490754	10.6136	5.09686	0.0485373	0.299239	56763	51479	59716	61423	70763	54548	10.2678	10.1306	10.6804	10.8164	10.7782	10.7794
ENSG00000223773	X	2527389	2575270	CD99P1	pseudogene	-0.788025	2.16444	9.65109	0.0112712	0.150673	-0.309213	2.16444	1.5048	0.248345	0.837801	-0.478812	2.16444	3.50394	0.0910649	0.383386	108	194	144	178	149	256	2.04778	2.06121	2.63429	2.30797	2.55462	2.8675
ENSG00000254936	8	10980891	10983574	AF131215.3	sense_intronic	-0.55346	2.49736	3.96292	0.0748584	0.319266	-0.159198	2.49736	0.329124	0.578991	0.930118	-0.394262	2.49736	1.99447	0.188566	0.518297	128	293	170	250	177	295	2.31295	2.46522	2.91578	2.6386	2.84128	2.96621
ENSG00000234630	22	22648098	22649159	LL22NC03-2H8.4	lincRNA	-0.699401	0.251276	1.94084	0.194104	0.489777	-0.100355	0.251276	0.0411626	0.843339	0.97745	-0.599046	0.251276	1.40309	0.263899	0.602483	18	61	32	59	26	72	0.814829	0.826683	1.28787	1.04448	1.08036	1.3119
ENSG00000159496	22	24030323	24041363	RGL4	protein_coding	-0.683611	1.34034	3.94584	0.0753936	0.320115	-0.170538	1.34034	0.248809	0.628825	0.93947	-0.513073	1.34034	2.19192	0.169883	0.497633	45	132	77	113	85	130	1.30834	1.58336	2.00179	1.73433	1.99868	1.99112
ENSG00000269982	3	10000401	10004223	RP11-1020A11.2	antisense	-0.492062	2.64044	2.97598	0.115568	0.390206	-0.124488	2.64044	0.19104	0.671444	0.94713	-0.367574	2.64044	1.65045	0.228179	0.564119	157	315	174	295	179	333	2.57318	2.5237	2.97459	2.81673	2.88529	3.09263
ENSG00000092621	1	120202421	120286838	PHGDH	protein_coding	-0.703844	6.76703	42.1353	7.34602e-05	0.0228885	-0.0841424	6.76703	0.609568	0.453238	0.903026	-0.619702	6.76703	32.6934	0.000202012	0.0364545	3203	3909	3665	4960	4160	5026	6.38228	6.18436	6.9108	6.95145	6.94627	7.10354
ENSG00000175287	9	131683174	131704320	PHYHD1	protein_coding	0.218448	-0.130147	0.211084	0.655855	0.84535	-1.10091	-0.130147	4.05441	0.0720708	0.720736	1.31936	-0.130147	6.22704	0.0319421	0.251026	42	61	13	19	14	56	1.20511	0.936198	0.666232	0.400181	0.654661	1.18962
ENSG00000196781	9	84198598	84304220	TLE1	protein_coding	-0.0213988	2.61527	0.00327247	0.955575	0.983998	-0.0410895	2.61527	0.0118384	0.915637	0.986403	0.0196907	2.61527	0.00275557	0.959231	0.985732	300	236	243	174	279	160	2.74919	2.78647	2.78068	2.77986	2.82707	2.7906
ENSG00000204961	5	140227048	140391929	PCDHA9	protein_coding	-0.514111	2.2078	3.14721	0.106797	0.376813	0.0411405	2.2078	0.0204405	0.889185	0.984193	-0.555252	2.2078	3.67237	0.0846508	0.370523	110	221	153	219	125	240	2.13846	2.13957	2.77772	2.48603	2.42427	2.71484
ENSG00000117122	1	17300997	17307330	MFAP2	protein_coding	-0.558118	1.72434	2.94906	0.117029	0.392859	-0.480221	1.72434	2.14167	0.174399	0.80093	-0.0778979	1.72434	0.0556704	0.81829	0.928752	88	171	62	152	119	175	1.93497	1.8235	1.82317	2.02742	2.3945	2.30171
ENSG00000261600	2	91768393	91768920	RP11-575H3.1	lincRNA	0.515157	1.01596	2.3451	0.157024	0.445866	-0.520703	1.01596	2.08608	0.179579	0.806638	1.03586	1.01596	8.79745	0.0143084	0.185442	115	126	53	38	48	87	1.93634	1.77476	1.40248	0.994815	1.22772	1.79696
ENSG00000164683	8	80676245	80680098	HEY1	protein_coding	0.499298	2.63746	2.28355	0.162509	0.453201	0.0166382	2.63746	0.00243842	0.961615	0.993951	0.48266	2.63746	2.12976	0.175963	0.504326	381	288	217	163	220	165	3.1132	2.96949	2.69286	2.64777	2.58247	2.77128
ENSG00000160298	21	47720095	47743789	C21orf58	protein_coding	-0.593966	5.7535	11.5884	0.00685672	0.124084	-0.101015	5.7535	0.338152	0.573947	0.929165	-0.492952	5.7535	7.97858	0.0182481	0.203862	1520	2288	1659	2528	1716	2792	5.47389	5.27785	5.92953	5.84257	5.83317	6.11617
ENSG00000100968	14	24834879	24848810	NFATC4	protein_coding	-0.224528	3.19408	0.577723	0.465413	0.727328	-0.220708	3.19408	0.549353	0.476273	0.910832	-0.00381926	3.19408	0.000165472	0.989999	0.997076	269	540	208	421	257	471	3.27095	3.16376	3.24367	3.22989	3.38197	3.50293
ENSG00000237838	3	24729410	25215796	AC133680.1	lincRNA	-0.55977	0.539558	1.28524	0.283731	0.579044	-0.112257	0.539558	0.0520184	0.824246	0.974943	-0.447513	0.539558	0.804454	0.391132	0.701799	43	59	75	29	74	43	0.814905	1.31836	1.5159	1.03631	1.40087	1.37702
ENSG00000198734	1	169483404	169555826	F5	protein_coding	0.549195	1.59943	2.53807	0.142562	0.425295	-0.0213563	1.59943	0.00360251	0.953335	0.992821	0.570552	1.59943	2.73176	0.129726	0.444755	112	241	61	122	63	122	2.20765	2.19114	1.83236	1.75662	1.76697	1.85923
ENSG00000213468	X	130836678	130964671	RP11-453F18__B.1	lincRNA	-0.795162	1.73798	9.94738	0.010404	0.146606	0.0146103	1.73798	0.00348903	0.954075	0.992821	-0.809772	1.73798	10.3124	0.00944403	0.161066	66	142	116	162	128	148	1.53094	1.75534	2.34848	2.23281	2.34458	2.23584
ENSG00000171722	1	162342993	162346660	C1orf111	protein_coding	-0.470976	0.745048	1.105	0.318185	0.610665	0.0667122	0.745048	0.022521	0.883727	0.984053	-0.537688	0.745048	1.45	0.256563	0.595449	23	100	46	88	56	71	0.900918	1.28448	1.54169	1.45075	1.62435	1.33172
ENSG00000184445	12	123011793	123110943	KNTC1	protein_coding	-0.744414	7.59925	49.5508	3.75736e-05	0.0160202	-0.258106	7.59925	6.01693	0.0343398	0.656821	-0.486309	7.59925	21.2396	0.000996387	0.0669534	5204	7972	6086	8221	7857	9329	7.12538	7.15288	7.68732	7.62617	7.90775	7.94139
ENSG00000124593	6	41748087	41757879	PRICKLE4	protein_coding	-0.227859	3.26386	0.705446	0.420853	0.69576	0.180168	3.26386	0.442177	0.521318	0.923632	-0.408027	3.26386	2.27564	0.162767	0.487774	265	503	294	493	237	459	3.21229	3.11067	3.6463	3.47942	3.23973	3.50822
ENSG00000004777	19	36265434	36279724	ARHGAP33	protein_coding	-0.488336	5.87161	8.22867	0.0169324	0.178374	0.101609	5.87161	0.359231	0.562447	0.927069	-0.589945	5.87161	12.0057	0.00619723	0.135734	1551	2629	1844	3049	1862	2686	5.52125	5.45505	6.09833	6.09015	5.96769	6.04207
ENSG00000173040	4	5544499	5711275	EVC2	protein_coding	-0.533618	1.12807	1.8565	0.203258	0.499269	-0.33331	1.12807	0.712775	0.418483	0.894749	-0.200308	1.12807	0.253672	0.625533	0.843379	47	122	53	95	59	128	1.40857	1.43652	1.70811	1.48619	1.71296	1.90694
ENSG00000214279	10	135267432	135337062	RP11-108K14.4	pseudogene	-0.15802	2.09077	0.203591	0.661596	0.848562	-0.152302	2.09077	0.184902	0.676437	0.949215	-0.00571826	2.09077	0.000263571	0.987371	0.996225	123	257	103	191	100	227	2.34571	2.23036	2.40927	2.23318	2.26642	2.55786
ENSG00000180340	17	42634925	42636907	FZD2	protein_coding	-0.474334	1.15035	1.63454	0.230271	0.528298	0.239057	1.15035	0.429547	0.527166	0.925298	-0.713392	1.15035	3.76877	0.0812336	0.365699	49	103	61	133	56	107	1.42127	1.29081	1.81838	1.86578	1.64605	1.72911
ENSG00000116785	1	196743925	196763203	CFHR3	protein_coding	0.0425462	1.32757	0.0118243	0.915584	0.97002	-0.330531	1.32757	0.669877	0.432378	0.896959	0.373077	1.32757	0.87872	0.370885	0.688787	80	171	52	97	53	135	1.88701	1.77833	1.70531	1.49316	1.63213	1.95296
ENSG00000163584	3	170582664	170588272	RPL22L1	protein_coding	-0.645573	7.09455	18.3145	0.00165472	0.073653	-0.0882424	7.09455	0.345534	0.569833	0.927528	-0.557331	7.09455	13.6628	0.00421366	0.122673	4561	4492	5032	5543	5561	5833	6.75295	6.51636	7.23081	7.24454	7.22805	7.45091
ENSG00000230255	1	142791488	142792556	RP11-423O2.1	pseudogene	-1.17853	0.106685	6.36412	0.0304878	0.220562	-0.348818	0.106685	0.597261	0.457702	0.903026	-0.829711	0.106685	3.01858	0.113303	0.417963	11	48	25	55	45	56	0.545196	0.735962	1.03563	1.06851	1.38772	1.16408
ENSG00000136040	12	94542499	94701451	PLXNC1	protein_coding	-0.747173	2.74548	11.771	0.00653493	0.121968	-0.368463	2.74548	2.88027	0.12087	0.765292	-0.37871	2.74548	2.98077	0.115311	0.420614	165	305	181	291	255	354	2.54371	2.57086	2.93598	2.88627	3.23687	3.25944
ENSG00000169136	19	50431959	50437192	ATF5	protein_coding	0.792851	5.97233	75.6659	6.06022e-06	0.00676204	0.0685304	5.97233	0.561699	0.471032	0.907439	0.72432	5.97233	63.3224	1.32118e-05	0.0083264	3230	4691	1635	2085	1706	1863	6.39702	6.44145	5.76428	5.71393	5.68028	5.6862
ENSG00000145075	3	180320646	180588793	CCDC39	protein_coding	-0.288669	2.32662	0.785634	0.39647	0.675672	-0.268461	2.32662	0.666371	0.433547	0.897424	-0.0202079	2.32662	0.00378977	0.952139	0.982959	146	285	110	230	137	270	2.52883	2.36245	2.47508	2.46623	2.6086	2.78382
ENSG00000115355	2	55514978	55647057	CCDC88A	protein_coding	-0.493358	3.48406	4.28635	0.0655612	0.301445	-0.316718	3.48406	1.75348	0.215235	0.826612	-0.176639	3.48406	0.543194	0.478236	0.760167	265	634	305	464	408	551	3.16541	3.46278	3.64736	3.44548	3.89661	3.80112
ENSG00000103534	16	19421818	19510435	TMC5	protein_coding	-0.51012	2.23333	2.86362	0.121823	0.39804	-0.222219	2.23333	0.541128	0.479053	0.911708	-0.287901	2.23333	0.900143	0.365356	0.685943	106	258	137	199	144	251	2.12126	2.30052	2.66871	2.34796	2.60798	2.74946
ENSG00000155100	8	92082424	92099323	OTUD6B	protein_coding	0.11998	5.14821	1.41533	0.261957	0.562969	-0.677078	5.14821	43.3732	6.52542e-05	0.176208	0.797058	5.14821	60.5107	1.60749e-05	0.00930162	1576	2340	806	931	1362	1445	5.35524	5.47907	4.74679	4.60834	5.33779	5.3524
ENSG00000248409	22	23734958	23736026	KB-1269D1.8	pseudogene	0.241768	3.33492	0.887546	0.368592	0.652955	0.524866	3.33492	4.1526	0.0692211	0.717321	-0.283098	3.33492	1.24659	0.290602	0.626199	258	683	359	498	266	332	3.11461	3.57948	3.84472	3.55709	3.32173	3.14448
ENSG00000272512	1	931346	933431	RP11-54O7.17	lincRNA	-0.308191	2.85099	1.10291	0.31868	0.611107	-0.341589	2.85099	1.32788	0.276348	0.851216	0.0333973	2.85099	0.0127291	0.912434	0.968488	214	412	160	315	209	390	2.96894	2.83215	2.90192	2.87148	3.10366	3.27089
ENSG00000186193	9	139956581	139965040	SAPCD2	protein_coding	-0.478394	5.92941	19.63	0.0013086	0.0680022	0.274039	5.92941	6.50357	0.0290906	0.650294	-0.752433	5.92941	48.4919	4.11257e-05	0.0151436	1590	2564	2264	3149	2111	2374	5.44462	5.53123	6.27827	6.24771	6.03405	5.978
ENSG00000112655	6	43044006	43129457	PTK7	protein_coding	-0.605523	3.31209	7.97129	0.0182469	0.184311	-0.0738356	3.31209	0.120056	0.736235	0.963294	-0.531687	3.31209	6.13022	0.0330207	0.254302	245	455	292	491	336	486	3.04774	3.04711	3.57072	3.54068	3.62089	3.65157
ENSG00000162877	1	205797150	205819260	PM20D1	protein_coding	-1.37085	-0.0268579	16.1876	0.00248129	0.0846354	0.37775	-0.0268579	1.53698	0.243686	0.837535	-1.7486	-0.0268579	27.6204	0.000384571	0.0476384	14	24	39	61	33	44	0.515793	0.456404	1.24266	1.26942	1.04126	1.07388
ENSG00000179532	11	6518490	6614988	DNHD1	protein_coding	-0.601929	4.90821	10.6744	0.00859612	0.134176	-0.323324	4.90821	3.08513	0.109876	0.757217	-0.278604	4.90821	2.27613	0.162651	0.487742	794	1463	819	1292	1066	1577	4.60034	4.62108	4.96844	4.86525	5.1937	5.27615
ENSG00000188322	16	28303840	28335170	SBK1	protein_coding	-0.50381	3.81851	5.87185	0.0361248	0.238918	0.087797	3.81851	0.180638	0.679926	0.950935	-0.591607	3.81851	8.1118	0.0174918	0.200369	360	644	409	771	477	622	3.53733	3.50294	4.0165	4.15184	4.08615	3.98521
ENSG00000215458	21	45225639	45232448	AP001053.11	antisense	-0.318028	2.15427	0.941932	0.354925	0.641931	-0.0493141	2.15427	0.0224979	0.883786	0.984053	-0.268714	2.15427	0.669705	0.432435	0.732706	100	265	129	203	124	221	2.09376	2.29957	2.63163	2.33892	2.47008	2.557
ENSG00000167371	16	29823177	29827201	PRRT2	protein_coding	-0.0515371	5.77493	0.0316951	0.863392	0.949349	-0.106229	5.77493	0.133654	0.724725	0.962136	0.0546917	5.77493	0.0356127	0.855302	0.945473	1781	3351	1308	2534	1443	2667	5.8363	5.67873	5.73302	5.70672	5.72786	5.91172
ENSG00000169860	3	152552736	152555841	P2RY1	protein_coding	-0.43209	2.31129	2.72288	0.130281	0.410662	0.266543	2.31129	1.05744	0.328299	0.867014	-0.698633	2.31129	7.20343	0.0231515	0.223543	107	245	162	275	166	195	2.0724	2.29762	2.80949	2.80605	2.71653	2.49476
ENSG00000167676	19	4502204	4517716	PLIN4	protein_coding	-0.582014	4.48445	8.12624	0.0174568	0.180812	-0.296779	4.48445	2.11712	0.176736	0.80329	-0.285236	4.48445	1.94135	0.194124	0.525426	629	1047	587	1006	749	1204	4.295	4.1456	4.52167	4.50361	4.71651	4.88398
ENSG00000188064	22	46316242	46373009	WNT7B	protein_coding	-0.409055	2.28516	1.81871	0.207545	0.50513	0.0981003	2.28516	0.105677	0.751894	0.966498	-0.507156	2.28516	2.81139	0.124878	0.435947	107	260	130	271	185	183	2.09002	2.35086	2.56643	2.76995	2.86447	2.40012
ENSG00000114646	3	47603729	47622282	CSPG5	protein_coding	-0.625002	4.05866	27.0142	0.00041781	0.0473295	0.16565	4.05866	1.93874	0.194325	0.818579	-0.790653	4.05866	43.2912	6.57627e-05	0.0201035	458	610	630	814	623	671	3.66041	3.62388	4.40992	4.41952	4.25503	4.28195
ENSG00000135454	12	58017193	58027138	B4GALNT1	protein_coding	-0.709092	3.8773	18.649	0.00155718	0.0720665	-0.491199	3.8773	8.93016	0.0137763	0.645806	-0.217893	3.8773	1.73971	0.216907	0.552133	384	698	388	581	618	744	3.55524	3.67675	3.87988	3.8325	4.37095	4.29683
ENSG00000004799	7	95212811	95225803	PDK4	protein_coding	0.545547	5.18286	22.9608	0.0007564	0.061276	-0.283441	5.18286	6.03794	0.0340904	0.656821	0.828989	5.18286	52.1742	3.02462e-05	0.0140465	1715	2765	858	1082	1069	1313	5.5482	5.64101	4.9076	4.7431	5.0721	5.14378
ENSG00000186973	1	43610824	43622067	FAM183A	protein_coding	-0.411925	0.99067	0.96689	0.348907	0.637028	-0.0552032	0.99067	0.0173864	0.897742	0.985119	-0.356722	0.99067	0.719791	0.416279	0.721461	53	97	55	94	39	117	1.48512	1.23381	1.72213	1.4951	1.34802	1.82635
ENSG00000076770	X	131503345	131623996	MBNL3	protein_coding	-0.275576	3.73902	3.51891	0.0904705	0.34925	-0.828348	3.73902	30.3391	0.000269523	0.335908	0.552771	3.73902	13.601	0.00427184	0.122717	495	780	273	402	613	582	3.80074	3.91625	3.32777	3.43128	4.26987	4.05086
ENSG00000175497	2	115199876	116603328	DPP10	protein_coding	0.474261	0.774696	2.50719	0.144758	0.427947	1.21851	0.774696	17.0532	0.00209551	0.538911	-0.744249	0.774696	7.0803	0.0240807	0.227496	44	94	77	99	35	41	1.16023	1.38267	1.87076	1.72624	1.08981	1.01189
ENSG00000162591	1	3406484	3528059	MEGF6	protein_coding	-0.30386	5.68494	3.00044	0.114336	0.389489	0.287492	5.68494	2.69811	0.131922	0.776773	-0.591352	5.68494	11.3753	0.00722613	0.144291	1327	2544	1780	2694	1514	2158	5.30694	5.40398	6.05285	5.90938	5.67991	5.72634
ENSG00000164128	4	164245113	164265984	NPY1R	protein_coding	-1.04119	1.50991	20.5214	0.00112313	0.0669353	-0.285913	1.50991	1.61695	0.232614	0.83232	-0.755275	1.50991	10.6167	0.00872479	0.157481	67	97	85	132	126	138	1.48655	1.43475	1.95038	2.05792	2.26882	2.21308
ENSG00000167011	7	100813774	100823557	NAT16	protein_coding	-0.212175	3.42842	0.547472	0.477026	0.734953	-0.161772	3.42842	0.314282	0.587886	0.931811	-0.0504032	3.42842	0.0306891	0.864569	0.948726	312	635	246	515	312	531	3.45803	3.37905	3.45515	3.4989	3.63005	3.66527
ENSG00000176907	8	40010989	40012821	C8orf4	protein_coding	0.75247	2.2228	8.64326	0.0149584	0.169785	-0.0467163	2.2228	0.0313215	0.863098	0.980876	0.799187	2.2228	9.66931	0.0112154	0.168564	284	284	141	114	135	135	2.87512	2.81268	2.30621	2.10783	2.13722	2.39805
ENSG00000149926	16	30035748	30064299	FAM57B	protein_coding	-0.63734	3.83748	13.8244	0.00406594	0.103387	-0.016399	3.83748	0.00930243	0.925091	0.987968	-0.620941	3.83748	13.1087	0.00477199	0.126372	373	595	469	687	478	696	3.52641	3.45484	4.14363	4.05101	4.0319	4.19608
ENSG00000223401	3	187461474	187463208	RP11-211G3.2	lincRNA	0.00897295	1.64813	0.000553977	0.98169	0.992719	-0.0927064	1.64813	0.0570239	0.81614	0.974077	0.101679	1.64813	0.0704417	0.796146	0.919661	81	219	70	143	77	149	1.92765	2.02978	2.01534	1.88406	2.00881	2.03796
ENSG00000225805	11	71589499	71595607	CTD-2313N18.7	pseudogene	-0.84014	0.289563	3.11418	0.108422	0.379897	-0.287055	0.289563	0.369687	0.556883	0.927069	-0.553085	0.289563	1.2939	0.282146	0.61798	15	65	48	38	40	68	0.588682	1.02593	1.46219	0.847192	1.22907	1.40683
ENSG00000144426	2	203879602	204091101	NBEAL1	protein_coding	-0.50605	4.99292	7.33841	0.0222282	0.194987	-0.0873145	4.99292	0.219438	0.64965	0.941806	-0.418736	4.99292	5.01567	0.0493937	0.300262	738	1674	1085	1334	1206	1387	4.43123	4.87791	5.29217	4.97889	5.29756	5.16415
ENSG00000070031	11	626431	627143	SCT	protein_coding	-0.750773	0.457257	4.00393	0.0735926	0.317058	0.422858	0.457257	1.40522	0.263559	0.847582	-1.17363	0.457257	10.2248	0.00966427	0.16176	24	52	47	86	35	64	0.869248	0.795698	1.50576	1.48231	1.19131	1.28832
ENSG00000259594	15	81846344	81989121	CTD-2034I4.2	lincRNA	-0.777246	0.815554	4.21594	0.067457	0.304743	-0.017191	0.815554	0.00215006	0.96394	0.994249	-0.760054	0.815554	4.01964	0.0731147	0.349957	26	86	56	87	60	85	0.922021	1.19207	1.67055	1.48542	1.64039	1.55547
ENSG00000169252	5	148206156	148208196	ADRB2	protein_coding	0.40666	4.17979	2.01052	0.189804	0.486091	-0.0397079	4.17979	0.0187334	0.894139	0.985119	0.446368	4.17979	2.41283	0.154672	0.476965	1003	930	621	491	701	467	4.42401	4.49503	4.08719	4.03624	4.11368	4.09361
ENSG00000232745	1	142803532	142827235	ANKRD20A14P	pseudogene	-0.773115	1.58851	6.8783	0.0257058	0.206693	-0.461624	1.58851	2.44173	0.149557	0.784618	-0.311491	1.58851	1.08093	0.323245	0.656144	61	153	92	107	116	162	1.488	1.80773	2.11923	1.74557	2.26102	2.31496
ENSG00000161682	17	42430583	42441243	FAM171A2	protein_coding	-0.251046	3.17298	0.864261	0.374742	0.657809	0.234441	3.17298	0.758857	0.404392	0.88797	-0.485488	3.17298	3.26222	0.10145	0.40198	240	463	236	534	275	368	3.07621	3.01564	3.35058	3.59916	3.41573	3.2277
ENSG00000233762	2	172373749	172374232	AC007969.5	pseudogene	0.857696	5.60471	44.9732	5.62207e-05	0.0192149	0.448873	5.60471	12.2593	0.00581245	0.626231	0.408824	5.60471	10.4271	0.00916479	0.15939	2680	3015	1568	1810	1291	1205	6.01052	5.93346	5.58426	5.63474	5.16662	5.1932
ENSG00000123870	19	53091758	53100660	ZNF137P	pseudogene	-0.483001	2.43216	2.8363	0.123409	0.400016	-0.0344234	2.43216	0.0145171	0.906511	0.986403	-0.448578	2.43216	2.44085	0.149623	0.471786	133	268	154	268	155	277	2.37748	2.33481	2.81868	2.70347	2.7054	2.86328
ENSG00000074935	6	112391980	112408732	TUBE1	protein_coding	-0.493987	5.09656	7.73898	0.0195843	0.18915	-0.61633	5.09656	11.8606	0.00639451	0.626231	0.122343	5.09656	0.468087	0.509586	0.779339	1102	1750	860	1166	1175	1964	5.0137	4.91131	4.99626	4.7619	5.2898	5.62654
ENSG00000211689	7	38297480	38305279	TRGC1	TR_C_gene	0.376804	6.96661	2.65621	0.137696	0.418315	-0.217218	6.96661	0.876588	0.373656	0.880214	0.594022	6.96661	6.556	0.03074	0.248135	6742	7058	3928	3175	4799	3661	7.17753	7.29732	6.74081	6.58337	6.88168	6.91931
ENSG00000146674	7	45951949	45961473	IGFBP3	protein_coding	0.27085	7.31733	2.89848	0.119838	0.395364	-0.477244	7.31733	8.8993	0.0138978	0.645806	0.748094	7.31733	21.8115	0.000907627	0.0649642	8110	9750	4258	3976	6280	5399	7.53828	7.66483	6.95196	6.80871	7.36291	7.3796
ENSG00000165821	14	21989232	22005350	SALL2	protein_coding	0.0976131	1.88639	0.0702155	0.796479	0.916921	0.0594857	1.88639	0.0254661	0.876432	0.983791	0.0381274	1.88639	0.0107765	0.919401	0.971591	114	238	68	201	103	149	2.25489	2.14797	1.96589	2.30337	2.28928	2.05872
ENSG00000133863	8	30689060	30748122	TEX15	protein_coding	-0.731224	4.74025	32.2386	0.000213306	0.0367961	-0.273272	4.74025	4.54797	0.0590705	0.705277	-0.457953	4.74025	12.6072	0.00535608	0.130692	679	1170	816	1140	1134	1233	4.26992	4.42759	4.84698	4.8067	5.1638	5.04641
ENSG00000228983	17	19483256	19499371	AC025627.7	pseudogene	-0.643575	0.941372	3.00565	0.113984	0.388675	-0.638735	0.941372	2.84374	0.122975	0.766603	-0.00484011	0.941372	0.000158418	0.990208	0.997084	42	107	41	73	61	117	1.28783	1.34255	1.45206	1.26338	1.70802	1.84198
ENSG00000132437	7	50526134	50633154	DDC	protein_coding	-0.422781	3.29787	2.83252	0.123631	0.400016	0.0280376	3.29787	0.0125447	0.913062	0.986403	-0.450818	3.29787	3.22296	0.103186	0.405094	257	485	273	515	294	474	3.15962	3.07752	3.53579	3.55218	3.49992	3.56563
ENSG00000147257	X	132669773	133119922	GPC3	protein_coding	0.170134	1.31572	0.173068	0.686285	0.861401	0.0997853	1.31572	0.057538	0.81533	0.974077	0.0703483	1.31572	0.0298882	0.866232	0.949239	67	176	51	127	57	107	1.75142	1.7803	1.71782	1.75031	1.72615	1.66478
ENSG00000234062	X	135991554	136103789	RP11-308D16.4	processed_transcript	-0.784853	1.81574	7.87132	0.0188083	0.186336	-0.28666	1.81574	1.06624	0.326392	0.867014	-0.498193	1.81574	3.1139	0.108436	0.412527	90	144	113	142	108	208	1.85802	1.73752	2.35141	2.04928	2.18824	2.61086
ENSG00000187837	6	26055968	26056699	HIST1H1C	protein_coding	0.79111	2.89243	14.3258	0.0036457	0.0999864	0.0591295	2.89243	0.0766193	0.787633	0.969165	0.73198	2.89243	12.2876	0.00577362	0.134596	443	463	223	204	197	222	3.49944	3.37908	2.91529	2.72601	2.63411	2.94375
ENSG00000211639	22	22516592	22517074	IGLV4-60	IG_V_gene	-1.23532	0.36274	11.6519	0.00672747	0.123581	-0.342214	0.36274	0.967568	0.348745	0.871258	-0.893108	0.36274	5.85925	0.0362851	0.263507	23	44	34	63	44	79	0.830536	0.697335	1.2289	1.20568	1.34989	1.50631
ENSG00000100346	22	39966758	40085742	CACNA1I	protein_coding	-0.404406	1.51021	1.58963	0.236318	0.53502	0.346539	1.51021	1.20525	0.29829	0.855524	-0.750945	1.51021	5.59968	0.0397909	0.275628	77	117	96	160	65	137	1.75197	1.47886	2.21694	2.13987	1.71809	2.06827
ENSG00000137491	11	74811608	74917594	SLCO2B1	protein_coding	-0.12051	1.13313	0.0819421	0.780591	0.909275	0.0215752	1.13313	0.0025752	0.960538	0.993861	-0.142086	1.13313	0.114088	0.742598	0.897347	51	140	52	109	49	109	1.51029	1.54093	1.7278	1.59241	1.58748	1.69223
ENSG00000187398	11	24518516	25104150	LUZP2	protein_coding	0.122737	4.96096	1.5355	0.243898	0.543818	-0.67376	4.96096	44.4803	5.88334e-05	0.176208	0.796497	4.96096	62.6091	1.38756e-05	0.0083264	1408	2024	676	858	1201	1260	5.20831	5.26331	4.5149	4.48406	5.17258	5.14842
ENSG00000105173	19	30302805	30315215	CCNE1	protein_coding	-0.104283	3.26195	0.439938	0.522316	0.764797	0.691803	3.26195	19.6245	0.00130986	0.45154	-0.796086	3.26195	26.2227	0.000466576	0.050668	299	388	443	483	297	283	3.03485	3.10629	3.86	3.782	3.1974	3.20396
ENSG00000111424	12	48235320	48336831	VDR	protein_coding	-0.392303	3.5661	5.46357	0.0417954	0.252009	0.35266	3.5661	4.48428	0.0605744	0.710664	-0.744963	3.5661	19.8581	0.00125782	0.0742502	289	543	456	610	384	455	3.16489	3.36759	4.07223	3.92276	3.70644	3.6532
ENSG00000232196	16	3421053	3422283	MTRNR2L4	protein_coding	-1.10595	0.500173	9.1265	0.0130323	0.159359	-0.39383	0.500173	1.21193	0.297029	0.855459	-0.712118	0.500173	3.61632	0.0867206	0.37486	25	56	46	55	45	90	0.855168	0.886101	1.45083	1.10866	1.34757	1.6588
ENSG00000269825	19	53153690	53156537	CTD-3099C6.9	sense_intronic	-0.654544	3.57739	13.6275	0.00424677	0.104061	-0.0358503	3.57739	0.0415592	0.842597	0.97745	-0.618694	3.57739	12.1446	0.00597302	0.134865	313	491	460	484	403	585	3.21959	3.28277	4.03713	3.6584	3.72354	4.03908
ENSG00000259726	15	84855504	84866136	CSPG4P11	pseudogene	-0.426396	0.811534	0.964453	0.349487	0.637801	-0.257645	0.811534	0.34523	0.57	0.927528	-0.168751	0.811534	0.14684	0.709684	0.882719	45	93	41	79	37	107	1.37446	1.17566	1.48684	1.30371	1.32762	1.70955
ENSG00000120054	10	101801950	101841634	CPN1	protein_coding	-0.588799	0.418621	1.56469	0.239769	0.539492	0.0424	0.418621	0.00839163	0.928841	0.989185	-0.631199	0.418621	1.80759	0.208829	0.542046	21	70	32	76	35	69	0.892231	0.931709	1.29248	1.27002	1.28359	1.26657
ENSG00000172551	12	55224303	55252177	MUCL1	protein_coding	0.204816	0.464997	0.139721	0.716659	0.878593	-0.06036	0.464997	0.0113606	0.917305	0.986548	0.265176	0.464997	0.230842	0.641631	0.851409	89	39	54	32	57	35	1.37606	1.10976	1.1241	1.17356	1.08096	1.29779
ENSG00000072840	4	5712924	5830772	EVC	protein_coding	-0.431972	5.11217	4.93696	0.051338	0.272857	0.0231735	5.11217	0.014279	0.907323	0.986403	-0.455145	5.11217	5.48079	0.042016	0.281648	828	1812	1071	1686	1221	1484	4.65219	4.92579	5.337	5.24506	5.37792	5.19627
ENSG00000006611	11	17515442	17565963	USH1C	protein_coding	0.148295	1.19977	0.125372	0.730715	0.885467	0.289954	1.19977	0.472329	0.507717	0.920122	-0.141659	1.19977	0.117928	0.738483	0.89543	72	136	41	141	56	89	1.78088	1.53977	1.49517	1.90337	1.67394	1.50684
ENSG00000212123	19	5782971	5784776	PRR22	protein_coding	-0.727063	1.6292	5.38375	0.0430287	0.253491	-0.234637	1.6292	0.57074	0.467581	0.906116	-0.492426	1.6292	2.4323	0.150265	0.471879	90	116	83	147	90	181	1.88774	1.48661	2.04563	2.05881	2.02384	2.4118
ENSG00000169562	X	70435044	70445366	GJB1	protein_coding	0.186957	2.73676	0.5984	0.457286	0.721065	0.660644	2.73676	7.47681	0.0212398	0.645806	-0.473687	2.73676	3.97234	0.0745654	0.352957	189	382	237	371	153	232	2.73357	2.8218	3.30344	3.16906	2.64159	2.68774
ENSG00000104899	19	2249308	2252072	AMH	protein_coding	-0.435312	3.36783	3.02834	0.112792	0.386567	-0.0905903	3.36783	0.131349	0.724664	0.962136	-0.344722	3.36783	1.89255	0.199276	0.532484	259	544	284	500	324	508	3.17212	3.22482	3.58979	3.50978	3.62864	3.65596
ENSG00000197816	9	100000765	100140806	CCDC180	protein_coding	-0.324552	2.13766	1.01099	0.338638	0.629317	0.076628	2.13766	0.0566353	0.816755	0.974346	-0.40118	2.13766	1.55042	0.241776	0.577668	124	216	120	231	107	225	2.31486	2.06536	2.54121	2.50391	2.2997	2.58651
ENSG00000110881	12	50451331	50477394	ASIC1	protein_coding	-0.251677	4.82128	1.00779	0.34159	0.630993	-0.28411	4.82128	1.27005	0.28883	0.853057	0.0324331	4.82128	0.0166132	0.90027	0.963054	827	1693	649	1255	898	1401	4.73982	4.74137	4.73026	4.74108	5.03832	5.02595
ENSG00000111664	12	6949118	6956557	GNB3	protein_coding	-0.472018	4.96179	4.7932	0.0544704	0.278664	-0.255159	4.96179	1.39911	0.265323	0.847582	-0.216859	4.96179	1.00748	0.340122	0.668907	867	1595	780	1444	1046	1590	4.76492	4.69801	4.94425	4.9777	5.21077	5.24422
ENSG00000054654	14	64319683	64693165	SYNE2	protein_coding	-0.606105	6.51684	15.1676	0.00305197	0.0941867	-0.371714	6.51684	5.71749	0.0381505	0.663614	-0.234391	6.51684	2.27	0.163164	0.488197	2341	4652	2567	3708	3719	4407	6.06291	6.30592	6.52873	6.40918	6.91243	6.78896
ENSG00000232352	3	50304073	50304803	SEMA3B-AS1	antisense	-0.10058	1.54943	0.0724013	0.793404	0.915383	-0.315865	1.54943	0.684451	0.427574	0.89522	0.215285	1.54943	0.322875	0.582559	0.819838	107	163	57	127	67	161	2.15474	1.75098	1.764	1.80531	1.82006	2.18251
ENSG00000118579	4	17616254	17635728	MED28	protein_coding	0.0811568	5.67514	0.318615	0.585018	0.802137	-0.58217	5.67514	15.971	0.00259089	0.553998	0.663327	5.67514	20.839	0.00106483	0.0687917	2240	3217	1017	1696	1739	2306	5.98268	5.79871	5.20175	5.3162	5.8133	5.88281
ENSG00000136205	7	47314752	47622156	TNS3	protein_coding	-0.356859	4.33741	2.60355	0.138529	0.419418	0.12007	4.33741	0.296323	0.598442	0.934272	-0.476929	4.33741	4.66123	0.0569274	0.315778	500	1057	580	1090	697	821	3.9886	4.15599	4.50792	4.61246	4.62016	4.34824
ENSG00000117525	1	94994781	95007356	F3	protein_coding	0.328827	5.12422	1.61155	0.237162	0.535703	-0.240145	5.12422	0.840554	0.383936	0.882344	0.568972	5.12422	4.76651	0.0578706	0.316626	1991	1743	1067	924	1376	1021	5.41057	5.33948	4.86368	4.87234	5.07773	5.14016
ENSG00000234042	9	68298799	68299489	RP11-452D2.2	pseudogene	0.415962	1.63988	2.26404	0.163665	0.45494	-0.486888	1.63988	2.81943	0.124402	0.767824	0.90285	1.63988	10.1295	0.00991101	0.163189	128	244	58	95	82	133	2.26789	2.28996	1.70067	1.57649	1.93852	2.04063
ENSG00000214562	10	89117425	89130452	NUTM2D	protein_coding	-0.569985	2.09393	4.21077	0.067599	0.304854	-0.0129675	2.09393	0.00221056	0.963436	0.994249	-0.557018	2.09393	4.01548	0.0732409	0.350319	87	218	134	206	152	191	1.86482	2.15714	2.58756	2.44498	2.61582	2.46608
ENSG00000118922	13	74260226	74708394	KLF12	protein_coding	-0.44314	2.6035	2.34575	0.156973	0.445832	-0.151335	2.6035	0.273331	0.61262	0.937533	-0.291805	2.6035	1.01096	0.338645	0.667728	155	320	137	316	219	275	2.54417	2.55746	2.67404	2.91891	3.11824	2.86007
ENSG00000239653	3	63989698	63997824	PSMD6-AS2	antisense	-0.753805	1.82805	11.193	0.00753608	0.127411	0.128016	1.82805	0.336712	0.574719	0.9296	-0.881821	1.82805	15.3826	0.00291948	0.105092	80	137	143	163	123	161	1.6586	1.76923	2.5395	2.29133	2.24826	2.3858
ENSG00000139514	13	30083547	30169825	SLC7A1	protein_coding	-0.73455	7.50474	54.7173	2.47251e-05	0.0125186	-0.248195	7.50474	6.30916	0.031061	0.656821	-0.486355	7.50474	24.0847	0.00063693	0.0554814	4950	7401	5734	7699	7517	8499	7.03476	7.06538	7.58284	7.55098	7.82523	7.82648
ENSG00000265692	17	80247922	80250690	RP13-516M14.4	lincRNA	-0.229712	0.317894	0.186025	0.67564	0.855871	-0.599583	0.317894	1.15318	0.308779	0.860884	0.369871	0.317894	0.439611	0.522698	0.787294	74	32	43	23	58	45	1.23817	0.955081	0.966126	0.938362	1.13705	1.44791
ENSG00000188921	9	20995306	21031635	PTPLAD2	protein_coding	-0.833392	1.11129	6.91853	0.0253717	0.205602	-0.654905	1.11129	4.21392	0.0675124	0.715891	-0.178487	1.11129	0.30027	0.595867	0.825007	58	92	41	93	83	126	1.48208	1.26352	1.38906	1.56286	1.94278	1.98754
ENSG00000130518	19	18367908	18385319	KIAA1683	protein_coding	0.171401	3.97762	0.410311	0.537062	0.773121	-0.17695	3.97762	0.426421	0.529345	0.925298	0.348351	3.97762	1.6793	0.22583	0.561784	491	1186	383	614	430	699	4.02888	4.25008	4.01156	3.75831	4.03005	4.0621
ENSG00000225855	1	155286654	155293967	RUSC1-AS1	antisense	-0.546747	5.10476	8.83323	0.0141989	0.166945	-0.0725015	5.10476	0.156632	0.700702	0.955215	-0.474245	5.10476	6.64025	0.027847	0.239097	961	1518	981	1719	1131	1695	4.85651	4.67966	5.21279	5.27376	5.26929	5.38519
ENSG00000167771	11	63678693	63684316	RCOR2	protein_coding	0.0303892	3.14319	0.0137442	0.90902	0.967489	0.476145	3.14319	3.38137	0.0961192	0.740274	-0.445756	3.14319	3.01878	0.113293	0.417963	269	465	259	525	213	345	3.21156	3.02807	3.4627	3.58318	3.08693	3.14994
ENSG00000205746	16	18428257	18488396	RP11-1212A22.1	pseudogene	-0.339572	1.48094	0.919362	0.360502	0.646255	0.209948	1.48094	0.35625	0.564013	0.927069	-0.549519	1.48094	2.44437	0.149359	0.471169	54	157	79	156	89	112	1.47975	1.74007	2.05429	2.06696	2.07216	1.79916
ENSG00000001630	7	91741465	91772266	CYP51A1	protein_coding	-0.0414807	4.42988	0.0508797	0.826134	0.932352	0.555214	4.42988	9.13783	0.0129909	0.645806	-0.596695	4.42988	10.6569	0.00863484	0.156665	589	1120	729	1270	641	706	4.15292	4.29143	4.76668	4.88162	4.44954	4.1961
ENSG00000111331	12	113376157	113411054	OAS3	protein_coding	-0.640133	5.16927	25.355	0.000528138	0.0503418	-0.0180077	5.16927	0.0203433	0.889447	0.984193	-0.622125	5.16927	23.9421	0.000650757	0.0560828	933	1507	1148	1773	1448	1495	4.70393	4.78117	5.32138	5.42905	5.5046	5.31968
ENSG00000122585	7	24323782	24331484	NPY	protein_coding	1.08219	1.32324	14.9772	0.00317534	0.0958041	0.495483	1.32324	2.9476	0.117108	0.763349	0.586712	1.32324	4.67101	0.0562937	0.314423	114	201	63	99	66	48	1.98664	2.22002	1.62332	1.77453	1.57061	1.18603
ENSG00000081052	2	227867427	228028829	COL4A4	protein_coding	-0.593661	1.4733	3.05949	0.111181	0.384084	-0.124632	1.4733	0.136436	0.719638	0.960861	-0.469029	1.4733	1.8929	0.199238	0.532484	63	135	71	141	82	148	1.62833	1.56378	1.96258	1.93504	2.00494	2.09703
ENSG00000233806	2	242823514	243020873	AC131097.3	antisense	-0.769292	1.50542	6.67655	0.0274645	0.211895	-0.166137	1.50542	0.319049	0.584766	0.931144	-0.603156	1.50542	4.05945	0.071921	0.348256	60	127	79	140	98	147	1.53079	1.55592	2.01603	1.98189	2.13502	2.14403
ENSG00000137962	1	94614544	94740624	ARHGAP29	protein_coding	0.173743	7.26364	0.365673	0.562749	0.787806	-0.242052	7.26364	0.705255	0.426307	0.89522	0.415795	7.26364	2.08334	0.188304	0.518297	7749	7860	5085	4016	6646	4367	7.32812	7.50063	7.06151	6.96781	7.29939	7.22059
ENSG00000102057	X	48818639	48827976	KCND1	protein_coding	0.0287878	3.01285	0.0175924	0.897142	0.963572	-0.619252	3.01285	7.69838	0.0198301	0.645806	0.648039	3.01285	8.55094	0.0153648	0.191276	320	530	168	252	244	405	3.36185	3.26874	2.85062	2.69932	3.18675	3.43115
ENSG00000224934	10	101190948	101197874	RP11-441O15.3	lincRNA	-0.443874	2.0701	2.02881	0.18513	0.480694	-0.417439	2.0701	1.75572	0.214964	0.826612	-0.026435	2.0701	0.00700722	0.934958	0.976673	120	224	95	177	122	241	2.27213	2.11474	2.27408	2.18946	2.4375	2.67951
ENSG00000106948	9	117096436	117156685	AKNA	protein_coding	-0.706034	3.58759	17.4808	0.00193179	0.0764536	-0.140863	3.58759	0.707109	0.420276	0.894749	-0.565171	3.58759	11.1547	0.00760861	0.147029	331	473	395	532	415	616	3.33172	3.19386	3.87289	3.74464	3.8029	4.06901
ENSG00000169446	X	135044229	135056222	MMGT1	protein_coding	-0.723596	5.6176	59.5656	1.72013e-05	0.00996615	-0.123725	5.6176	1.76642	0.21368	0.826612	-0.599871	5.6176	40.9302	8.26709e-05	0.0235483	1387	1839	1661	2164	2029	2157	5.1778	5.13815	5.76372	5.7895	5.90292	5.91678
ENSG00000112706	6	76630832	76782395	IMPG1	protein_coding	-0.267334	1.75251	0.625253	0.447654	0.715181	-0.471354	1.75251	1.86374	0.20245	0.821525	0.204019	1.75251	0.351116	0.566786	0.811235	108	193	67	137	91	191	2.16578	1.93736	1.91957	1.8883	2.12625	2.38594
ENSG00000153012	4	25000469	25032501	LGI2	protein_coding	-0.891618	1.80159	15.7236	0.00272332	0.0889582	-0.135971	1.80159	0.379876	0.551595	0.927069	-0.755648	1.80159	11.1974	0.00752779	0.146946	86	124	119	157	126	180	1.74618	1.6498	2.34333	2.23071	2.29258	2.50159
ENSG00000187987	6	28399707	28411279	ZSCAN23	protein_coding	-0.496936	2.84137	3.96457	0.0748069	0.319266	-0.458911	2.84137	3.31695	0.0989175	0.741726	-0.0380246	2.84137	0.0226868	0.883303	0.956612	172	419	201	254	267	365	2.59731	2.96454	3.07085	2.70971	3.30052	3.29443
ENSG00000100558	14	67853700	67878917	PLEK2	protein_coding	-0.713202	2.13802	13.6139	0.00425966	0.104061	0.192336	2.13802	1.03194	0.333918	0.867441	-0.905538	2.13802	22.1057	0.000865695	0.0637545	108	160	164	227	163	180	1.94494	1.95038	2.68708	2.70419	2.5576	2.53505
ENSG00000177943	9	139745395	139755249	MAMDC4	protein_coding	-0.462032	4.99228	4.84778	0.0533194	0.276542	-0.423462	4.99228	4.03916	0.0733317	0.723267	-0.0385706	4.99228	0.0334909	0.858594	0.946902	968	1637	794	1284	1023	1770	4.89677	4.75479	4.94844	4.83351	5.15927	5.41618
ENSG00000254162	8	81447241	81451370	RP11-48B3.3	lincRNA	0.470965	4.17227	7.98003	0.0181987	0.184067	-0.339795	4.17227	4.00117	0.0736768	0.723267	0.810759	4.17227	23.1444	0.00073515	0.0595545	892	1262	450	498	687	521	4.46405	4.71245	3.8512	3.85277	4.28836	4.03839
ENSG00000208028	12	57912946	57913042	MIR616	miRNA	-0.959	1.30768	14.4746	0.00353124	0.0986434	-0.0194116	1.30768	0.00628953	0.938371	0.990972	-0.939589	1.30768	13.8475	0.00404529	0.122381	54	86	100	106	114	97	1.1977	1.42678	2.02308	1.92232	2.05514	1.92682
ENSG00000260853	16	28968008	28978204	RP11-264B17.2	antisense	-0.331948	1.37547	0.833899	0.382875	0.6643	0.217296	1.37547	0.36396	0.559899	0.927069	-0.549244	1.37547	2.31721	0.159269	0.482602	77	112	78	140	54	134	1.77974	1.40801	2.02531	1.95951	1.5777	2.01523
ENSG00000010810	6	111981535	112194655	FYN	protein_coding	-0.622555	2.31006	6.81285	0.0262608	0.20908	-0.662429	2.31006	7.52028	0.0209539	0.645806	0.0398736	2.31006	0.0269358	0.872942	0.952737	147	242	104	192	193	273	2.41096	2.29174	2.287	2.37237	2.88967	2.92352
ENSG00000198569	9	140125209	140131006	SLC34A3	protein_coding	-0.0521901	3.05072	0.0314443	0.862888	0.949143	0.102731	3.05072	0.120557	0.73582	0.963062	-0.154922	3.05072	0.278177	0.609707	0.833907	217	529	244	385	211	377	2.98354	3.15829	3.42409	3.13394	3.11309	3.2285
ENSG00000232372	1	224170456	224175856	RP11-504P24.2	pseudogene	-0.594048	1.98899	5.48701	0.0414415	0.251098	-0.7564	1.98899	8.52044	0.015502	0.645806	0.162353	1.98899	0.388324	0.547286	0.801666	120	201	116	101	151	226	2.05613	2.20568	2.27952	1.78091	2.46607	2.81514
ENSG00000176049	5	146967990	147162338	JAKMIP2	protein_coding	-0.158409	1.82174	0.233755	0.639282	0.835429	-0.501372	1.82174	2.21786	0.167611	0.795908	0.342963	1.82174	1.0521	0.329463	0.661493	99	241	74	130	104	185	2.0769	2.19287	2.02018	1.82819	2.26959	2.34561
ENSG00000233912	3	5198590	5229014	AC026202.3	antisense	-0.982888	0.948725	8.3146	0.0164678	0.17669	-0.144571	0.948725	0.191211	0.671307	0.94713	-0.838317	0.948725	5.9619	0.0350038	0.259902	60	47	77	75	98	72	1.15859	1.08007	1.6175	1.7045	1.76281	1.75433
ENSG00000138658	4	113460492	113558151	C4orf21	protein_coding	-0.729058	5.64904	46.0618	5.09286e-05	0.018511	-0.427264	5.64904	15.891	0.00263287	0.553998	-0.301794	5.64904	7.8784	0.0187678	0.205675	1386	2193	1514	1883	2082	2529	5.23882	5.32357	5.69467	5.53064	6.00153	6.08082
ENSG00000237307	X	136058576	136067864	SRRM1P3	pseudogene	-1.17613	0.265683	9.16877	0.0128786	0.158583	-0.418398	0.265683	1.23034	0.29359	0.853994	-0.757731	0.265683	3.61184	0.0868885	0.37486	21	45	34	52	37	79	0.789159	0.706946	1.23409	1.03635	1.22118	1.50113
ENSG00000196876	12	51984050	52206648	SCN8A	protein_coding	-0.418161	5.11373	3.82778	0.0806373	0.330509	-0.209084	5.11373	0.954672	0.352927	0.873767	-0.209077	5.11373	0.953307	0.353255	0.679098	872	1947	972	1504	1190	1674	4.75859	4.99155	5.23634	5.04917	5.37693	5.33115
ENSG00000232909	6	35701644	35704724	RP3-510O8.4	antisense	-0.4041	1.66034	1.58486	0.236973	0.535561	0.210237	1.66034	0.437418	0.523484	0.923872	-0.614337	1.66034	3.70587	0.0834432	0.369324	78	149	104	164	76	157	1.79506	1.69687	2.33549	2.13772	1.89951	2.19546
ENSG00000125895	20	1161205	1166059	TMEM74B	protein_coding	0.114666	4.65632	0.177362	0.68364	0.859764	-0.0126354	4.65632	0.00212757	0.964229	0.994249	0.127301	4.65632	0.218528	0.6514	0.856168	941	1523	561	1222	644	1133	4.91757	4.59406	4.53003	4.7043	4.57936	4.7286
ENSG00000140057	14	96858448	96955764	AK7	protein_coding	-0.65392	3.28665	18.1455	0.00170681	0.0740972	0.0974231	3.28665	0.412856	0.535138	0.92549	-0.751343	3.28665	23.9943	0.00064565	0.0559403	263	366	342	487	347	430	3.00437	2.90096	3.64628	3.66149	3.53132	3.61951
ENSG00000002745	7	120965421	120981158	WNT16	protein_coding	0.748077	0.714578	2.62399	0.136676	0.417029	0.397201	0.714578	0.694822	0.424209	0.89522	0.350876	0.714578	0.605813	0.454592	0.746061	111	63	62	48	53	32	1.64863	1.39886	1.29837	1.42033	1.06216	1.18998
ENSG00000115963	2	151324709	151395525	RND3	protein_coding	-0.83459	2.93629	26.4044	0.000454794	0.0484775	-0.273754	2.93629	2.89837	0.119844	0.763789	-0.560837	2.93629	11.8159	0.00646414	0.138169	215	275	235	334	323	366	2.71673	2.58648	3.12064	3.20472	3.3989	3.44507
ENSG00000099840	19	2096380	2099592	IZUMO4	protein_coding	0.362817	2.83221	2.47683	0.146958	0.430487	0.804511	2.83221	12.1668	0.00594161	0.626231	-0.441694	2.83221	3.82859	0.0791994	0.362456	297	312	343	302	202	175	2.91843	2.94128	3.41075	3.27602	2.60318	2.71506
ENSG00000257489	12	100566974	100593561	RP11-175P13.3	pseudogene	-0.699253	1.98432	7.85134	0.018923	0.186369	-0.0240993	1.98432	0.0095651	0.924044	0.987718	-0.675153	1.98432	7.29921	0.0224588	0.220294	86	176	136	183	134	193	1.81471	1.95288	2.56617	2.34164	2.43108	2.51745
ENSG00000120318	5	141032968	141061788	ARAP3	protein_coding	-0.816924	0.343958	3.3197	0.0987958	0.363468	-0.23179	0.343958	0.276265	0.610744	0.936571	-0.585134	0.343958	1.65973	0.226971	0.563153	24	57	24	71	39	71	0.935965	0.796102	1.07293	1.23162	1.33823	1.3194
ENSG00000091844	6	153325594	153452384	RGS17	protein_coding	-0.370116	2.57535	1.79447	0.210359	0.508503	-0.495403	2.57535	3.12405	0.107933	0.754275	0.125287	2.57535	0.20002	0.664343	0.862463	177	340	129	238	189	327	2.70477	2.62645	2.61026	2.55495	2.94325	3.07689
ENSG00000110148	11	6280966	6293357	CCKBR	protein_coding	-0.604306	2.26365	6.88896	0.0256168	0.206556	0.173852	2.26365	0.588138	0.46106	0.903026	-0.778158	2.26365	11.5002	0.00698255	0.142125	126	185	158	261	149	222	2.20642	2.01463	2.73799	2.78168	2.54765	2.69575
ENSG00000185278	1	173837220	173872687	ZBTB37	protein_coding	-0.40566	7.07369	3.83583	0.080605	0.330509	-0.168682	7.07369	0.664072	0.435371	0.898508	-0.236979	7.07369	1.30955	0.280898	0.616199	3408	7544	3916	5868	4582	6437	6.67292	6.92135	7.20778	6.99002	7.28676	7.25608
ENSG00000268518	19	50990067	50990895	CTD-2545M3.8	lincRNA	-0.0423953	1.53776	0.0138839	0.908562	0.967489	-0.39331	1.53776	1.13061	0.312925	0.864127	0.350914	1.53776	0.917959	0.360853	0.682444	103	178	58	114	67	159	2.11298	1.8498	1.77825	1.68982	1.81811	2.16972
ENSG00000268670	19	4061613	4062747	CTD-2622I13.3	sense_intronic	-0.050238	1.05314	0.0141523	0.907687	0.967301	-0.148319	1.05314	0.118069	0.738333	0.963353	0.0980806	1.05314	0.053166	0.822344	0.930228	49	145	43	95	51	101	1.47394	1.58211	1.55916	1.45363	1.61716	1.61452
ENSG00000112144	6	52866077	52926600	ICK	protein_coding	-0.0410649	6.47871	0.12869	0.727336	0.884167	-0.713198	6.47871	37.9276	0.000112405	0.185434	0.672133	6.47871	33.8179	0.000177038	0.0362087	3895	5310	2095	2382	3925	3476	6.57219	6.7103	6.02401	5.99464	6.77397	6.66523
ENSG00000226942	16	79336	88321	IL9RP3	pseudogene	-0.86301	1.5	10.5351	0.00891107	0.13698	-0.180611	1.5	0.476052	0.506088	0.919533	-0.682399	1.5	6.50375	0.0290889	0.243012	58	120	93	125	104	145	1.43403	1.5663	2.1204	1.92345	2.13108	2.19577
ENSG00000198467	9	35681989	35691017	TPM2	protein_coding	-0.112675	1.62239	0.0890884	0.771518	0.904496	0.0699282	1.62239	0.0340165	0.8574	0.980398	-0.182603	1.62239	0.23534	0.638161	0.849649	106	153	66	169	70	151	2.1465	1.68098	1.90521	2.12859	1.86351	2.10566
ENSG00000268912	19	58939999	58942515	CTD-2619J13.17	lincRNA	-0.514034	2.02125	3.35667	0.0971803	0.360727	0.0989491	2.02125	0.12669	0.729366	0.962178	-0.612984	2.02125	4.79506	0.0536557	0.309529	88	200	126	211	129	185	1.8996	2.03452	2.53958	2.45063	2.44991	2.40394
ENSG00000178297	19	2389769	2426237	TMPRSS9	protein_coding	-0.325813	3.6545	1.9504	0.193102	0.489324	0.170953	3.6545	0.540824	0.479173	0.911708	-0.496766	3.6545	4.55109	0.0589981	0.319481	380	567	425	617	318	616	3.5958	3.34597	4.05604	3.85966	3.53772	3.98392
ENSG00000258057	12	50222325	50234926	BCDIN3D-AS1	antisense	-0.0553777	1.86336	0.0410991	0.843458	0.940711	-0.706074	1.86336	6.17845	0.0324779	0.656821	0.650696	1.86336	5.33716	0.0437692	0.287033	132	241	66	118	114	186	2.3187	2.25846	1.84093	1.78771	2.30425	2.41771
ENSG00000103995	15	49005125	49103343	CEP152	protein_coding	-0.660683	5.90454	22.3249	0.00083596	0.0626314	-0.279141	5.90454	4.01177	0.0733537	0.723267	-0.381542	5.90454	7.4431	0.0214649	0.217094	1646	2639	1804	2516	2173	3102	5.5492	5.51615	6.0115	5.87256	6.13099	6.30299
ENSG00000234965	22	42307297	42310570	SHISA8	protein_coding	-0.366489	0.347097	0.859807	0.375873	0.658498	0.750165	0.347097	3.94824	0.0753181	0.723565	-1.11665	0.347097	8.73636	0.0145617	0.187224	22	56	42	89	32	45	0.821303	0.851762	1.4088	1.51856	1.12598	0.985756
ENSG00000176208	17	29158988	29222887	ATAD5	protein_coding	-0.683935	5.55493	26.4532	0.000451695	0.048466	-0.263005	5.55493	3.9437	0.0754611	0.723565	-0.42093	5.55493	10.0067	0.0102403	0.164326	1314	1980	1495	1919	1700	2441	5.19947	5.14443	5.71222	5.52202	5.74983	5.99507
ENSG00000180385	3	10028577	10048674	EMC3-AS1	pseudogene	-0.668333	4.40579	19.2663	0.00139476	0.0693932	-0.191951	4.40579	1.60494	0.234232	0.834474	-0.476382	4.40579	9.75545	0.0109561	0.167513	555	927	697	887	759	1070	4.02732	4.0775	4.65924	4.42779	4.63624	4.81751
ENSG00000116014	19	917287	921015	KISS1R	protein_coding	0.141988	3.44014	0.242336	0.633567	0.832323	0.0155427	3.44014	0.00285212	0.958502	0.993402	0.126445	3.44014	0.192453	0.670574	0.865639	380	691	225	547	296	454	3.69786	3.50695	3.32665	3.59488	3.54693	3.46962
ENSG00000091490	4	25749055	25865382	SEL1L3	protein_coding	-0.667664	4.80952	37.2938	0.000120239	0.0278302	-0.0229885	4.80952	0.0448979	0.836496	0.977006	-0.644676	4.80952	34.7453	0.000159194	0.0358232	732	1139	975	1288	1105	1204	4.33682	4.42626	5.05932	5.01297	5.09185	5.04876
ENSG00000269540	19	50562139	50563489	CTD-2126E3.5	pseudogene	0.380166	0.315986	0.534665	0.481662	0.737939	0.373013	0.315986	0.491077	0.499645	0.916893	0.00715319	0.315986	0.000201556	0.988956	0.996707	25	98	31	61	20	51	1.00094	1.21059	1.28664	1.05189	0.952555	0.977661
ENSG00000139445	12	109715784	109747025	FOXN4	protein_coding	-0.622909	3.49134	8.20807	0.0169963	0.178814	-0.163988	3.49134	0.575476	0.46579	0.906116	-0.458921	3.49134	4.4286	0.0619282	0.326402	412	349	409	426	466	484	3.36717	3.05546	3.67	3.69802	3.70832	3.99202
ENSG00000188517	4	109731877	110223813	COL25A1	protein_coding	-0.709946	0.452713	2.54828	0.141846	0.424506	-0.102187	0.452713	0.0543932	0.820345	0.974346	-0.607759	0.452713	1.84625	0.204408	0.538157	21	70	33	73	41	72	0.869144	0.954796	1.2919	1.25507	1.37919	1.33038
ENSG00000120907	8	26605667	26724790	ADRA1A	protein_coding	-0.325569	3.34033	1.63989	0.229565	0.527548	0.0152971	3.34033	0.00361947	0.953225	0.992821	-0.340866	3.34033	1.79772	0.209978	0.544157	242	575	296	491	320	457	3.07991	3.30561	3.63588	3.49325	3.60472	3.52164
ENSG00000064309	11	125825691	125933230	CDON	protein_coding	-0.452492	2.6304	2.70607	0.13134	0.411917	-0.282674	2.6304	1.04541	0.330932	0.867014	-0.169818	2.6304	0.375854	0.55367	0.80482	148	353	160	269	211	310	2.48908	2.6821	2.85621	2.71654	3.06973	3.01636
ENSG00000173295	8	8086117	8102387	FAM86B3P	pseudogene	-0.923522	2.02925	21.3109	0.000984775	0.0643555	-0.336753	2.02925	2.90402	0.119526	0.763349	-0.586769	2.02925	8.45463	0.0158031	0.192167	105	149	129	168	167	211	1.92222	1.86705	2.40945	2.33601	2.59328	2.72188
ENSG00000173530	8	22993101	23021543	TNFRSF10D	protein_coding	0.589074	4.56104	13.0487	0.00483762	0.10859	-0.082768	4.56104	0.251697	0.626865	0.93947	0.671842	4.56104	16.8925	0.00216136	0.0925205	1081	1774	511	888	660	811	4.97763	4.93968	4.27045	4.3929	4.48056	4.39607
ENSG00000105982	7	156432975	156469824	RNF32	protein_coding	-0.649506	3.32769	10.954	0.00800359	0.129895	-0.216545	3.32769	1.22735	0.294145	0.853994	-0.43296	3.32769	4.83237	0.0528923	0.30802	249	468	303	440	359	508	3.03369	3.11772	3.58479	3.42896	3.67352	3.74531
ENSG00000258311	12	56109820	56118487	RP11-644F5.10	protein_coding	-0.591524	2.40849	4.80211	0.0535103	0.276568	-0.111346	2.40849	0.172414	0.686842	0.952028	-0.480178	2.40849	3.1479	0.106764	0.410548	154	218	142	269	161	281	2.48696	2.14635	2.66641	2.764	2.69443	2.93745
ENSG00000163357	1	155006300	155023406	DCST1	protein_coding	-0.81167	1.76466	9.38811	0.0121153	0.155413	-0.380172	1.76466	2.08226	0.179943	0.806781	-0.431498	1.76466	2.59305	0.138759	0.457028	85	143	92	147	118	194	1.82343	1.70816	2.147	2.06653	2.30778	2.50353
ENSG00000170745	2	18059114	18542882	KCNS3	protein_coding	-0.675913	1.90025	6.25276	0.0316629	0.224705	0.0382818	1.90025	0.0207209	0.888434	0.984193	-0.714195	1.90025	6.99955	0.0247148	0.229586	97	144	99	215	136	165	1.93728	1.73394	2.20805	2.53389	2.44984	2.32734
ENSG00000167550	12	49458468	49463808	RHEBL1	protein_coding	-0.464365	0.935499	1.3515	0.272307	0.570901	-0.446899	0.935499	1.20713	0.297935	0.855524	-0.0174656	0.935499	0.00182248	0.966798	0.987812	51	103	45	75	45	120	1.44686	1.29729	1.53819	1.28012	1.45364	1.86129
ENSG00000221968	11	61640991	61659523	FADS3	protein_coding	-0.480194	4.30827	7.95012	0.018364	0.184719	0.162553	4.30827	0.922893	0.359621	0.876572	-0.642747	4.30827	14.2707	0.00368925	0.117714	552	831	647	1045	617	893	4.05686	3.89193	4.5935	4.61818	4.38879	4.52904
ENSG00000225282	22	24269087	24271761	AP000350.6	pseudogene	-1.01676	0.918029	11.9127	0.00631466	0.120274	-0.173506	0.918029	0.366215	0.558707	0.927069	-0.843257	0.918029	8.05531	0.0177907	0.201188	33	76	69	79	76	93	0.954283	1.19758	1.75698	1.50424	1.75177	1.76122
ENSG00000130193	8	143808621	143818345	THEM6	protein_coding	-0.466441	4.65246	17.1418	0.00206024	0.0786236	0.309285	4.65246	7.64739	0.0201441	0.645806	-0.775726	4.65246	47.5258	4.47245e-05	0.0154176	699	991	945	1315	908	916	4.24659	4.2622	4.98846	5.06922	4.79094	4.69458
ENSG00000183778	21	40928369	41045064	B3GALT5	protein_coding	0.0607901	1.17389	0.0221654	0.884641	0.957513	0.255546	1.17389	0.38567	0.548633	0.927069	-0.194756	1.17389	0.232949	0.639853	0.850152	54	148	55	122	50	97	1.54714	1.60948	1.76871	1.72361	1.59461	1.57738
ENSG00000265194	9	21858909	21861925	RP11-70L8.4	antisense	-1.00013	0.878428	12.3965	0.00562701	0.115118	-0.806153	0.878428	7.93729	0.0184355	0.645806	-0.193976	0.878428	0.432162	0.525937	0.789567	48	72	37	71	81	107	1.26092	1.11521	1.24145	1.36628	1.85228	1.87316
ENSG00000185101	11	417933	442011	ANO9	protein_coding	-0.42901	5.05575	5.7082	0.0382768	0.245167	0.116704	5.05575	0.425731	0.528968	0.925298	-0.545715	5.05575	9.24305	0.0126138	0.176976	905	1531	1076	1682	998	1550	4.77068	4.69431	5.3394	5.24584	5.09179	5.26172
ENSG00000206044	12	2958397	2966213	AC005841.1	protein_coding	-0.265732	1.05967	0.677069	0.429996	0.701972	0.614379	1.05967	3.79091	0.0804732	0.725735	-0.88011	1.05967	7.81914	0.0191097	0.20641	51	90	75	127	46	86	1.37444	1.24416	1.94264	1.89354	1.39915	1.57853
ENSG00000139220	12	81652045	82153332	PPFIA2	protein_coding	-0.553728	3.49188	6.73826	0.0269114	0.210534	-0.105843	3.49188	0.248196	0.629242	0.93947	-0.447886	3.49188	4.39469	0.0627713	0.328351	285	537	312	557	395	534	3.24109	3.25914	3.6611	3.70606	3.83768	3.77467
ENSG00000255983	12	5497755	5515817	RP11-1038A11.1	lincRNA	-0.245221	2.3871	0.629294	0.446234	0.71385	-0.306017	2.3871	0.955649	0.351598	0.872873	0.0607961	2.3871	0.0379767	0.849436	0.942319	146	320	116	228	154	269	2.5173	2.51614	2.52342	2.46701	2.73306	2.79063
ENSG00000006534	11	67776048	67796744	ALDH3B1	protein_coding	-0.254533	1.82432	0.598028	0.457422	0.721069	0.240447	1.82432	0.539057	0.479873	0.91187	-0.49498	1.82432	2.29593	0.16101	0.485155	90	183	97	202	90	161	1.97926	1.87688	2.30345	2.34052	2.11535	2.18065
ENSG00000150594	10	112836790	112840658	ADRA2A	protein_coding	0.789313	3.88179	27.4046	0.000396026	0.0455064	0.200696	3.88179	1.73178	0.217878	0.827319	0.588617	3.88179	15.4307	0.00289078	0.105076	709	1100	371	566	361	454	4.35496	4.31649	3.79899	3.81841	3.6281	3.64714
ENSG00000260644	16	32752635	32787517	HERC2P5	pseudogene	-0.818432	1.28013	7.2104	0.0231002	0.197947	-0.431931	1.28013	2.01399	0.186602	0.814808	-0.3865	1.28013	1.55386	0.241291	0.577117	47	120	69	96	95	129	1.28942	1.53909	1.8389	1.61604	2.0617	2.03488
ENSG00000255893	11	94206074	94206736	RP11-685N10.1	antisense	-0.944181	1.06552	9.68832	0.0111576	0.150583	-0.39377	1.06552	1.7256	0.218638	0.828118	-0.550411	1.06552	3.18333	0.105056	0.408361	46	85	60	88	71	125	1.27222	1.21348	1.70315	1.52862	1.76667	1.99995
ENSG00000240216	3	148947143	149009587	CPHL1P	pseudogene	-0.724823	1.44656	6.61803	0.0280019	0.214003	0.074569	1.44656	0.0729464	0.792648	0.969165	-0.799392	1.44656	8.07364	0.017693	0.201188	62	109	94	136	81	139	1.51539	1.44789	2.15556	1.99332	1.89369	2.12345
ENSG00000106541	7	16831435	16873057	AGR2	protein_coding	-0.396831	2.73672	1.5326	0.244746	0.545234	-0.0969448	2.73672	0.0914522	0.768701	0.968539	-0.299886	2.73672	0.869411	0.373665	0.690344	264	235	270	212	324	202	2.64518	2.724	2.97346	2.95893	3.07778	3.01349
ENSG00000256282	11	18617006	18621230	RP11-504G3.4	pseudogene	0.000321929	0.730683	5.90208e-07	0.999402	0.999651	0.0904569	0.730683	0.0373188	0.850728	0.979007	-0.090135	0.730683	0.0385544	0.848311	0.94178	34	116	38	83	37	76	1.20226	1.35892	1.45376	1.32387	1.35544	1.32866
ENSG00000262772	17	77797251	77801503	RP11-353N14.2	lincRNA	-0.607574	2.37945	5.23034	0.0455272	0.260977	-0.45258	2.37945	2.87235	0.121322	0.765292	-0.154994	2.37945	0.332292	0.577199	0.817391	151	243	135	206	162	308	2.46281	2.27532	2.60537	2.43586	2.70011	3.05711
ENSG00000112297	6	106959730	107018326	AIM1	protein_coding	-0.543365	5.64415	10.6011	0.00876016	0.13569	-0.145682	5.64415	0.766002	0.402217	0.887184	-0.397683	5.64415	5.67374	0.0387498	0.272053	1249	2491	1477	2297	1890	2274	5.19775	5.39866	5.76437	5.70738	5.96902	5.82509
ENSG00000224185	9	69451764	69452598	SNX18P9	pseudogene	-0.653637	0.842674	2.8488	0.12268	0.399165	-0.00206157	0.842674	2.93091e-05	0.995788	0.999056	-0.651575	0.842674	2.81884	0.124436	0.43518	27	95	73	68	67	77	0.839762	1.38655	1.82251	1.35415	1.63902	1.56058
ENSG00000135253	7	128502505	128550773	KCP	processed_transcript	-0.48448	1.2819	2.34307	0.157186	0.446091	0.303902	1.2819	0.954349	0.351911	0.873016	-0.788382	1.2819	6.33055	0.0308364	0.248135	47	118	94	121	69	107	1.29323	1.5185	2.16296	1.85686	1.74351	1.82435
ENSG00000244165	19	10222214	10226048	P2RY11	protein_coding	-0.607849	2.54425	5.3434	0.0436692	0.255149	-0.340298	2.54425	1.67497	0.225005	0.831244	-0.267551	2.54425	1.01946	0.336718	0.666747	183	243	140	268	190	324	2.67511	2.28652	2.63683	2.77217	2.88067	3.13393
ENSG00000257027	12	9811163	9814681	RP11-705C15.3	sense_intronic	-0.344288	1.15902	0.780226	0.398041	0.676711	-0.310206	1.15902	0.614352	0.451522	0.902923	-0.0340823	1.15902	0.00743121	0.933025	0.975984	53	135	45	103	64	118	1.5162	1.52852	1.57616	1.55829	1.79913	1.80468
ENSG00000173334	8	126442563	126450647	TRIB1	protein_coding	0.447255	7.07993	2.61899	0.14485	0.427947	0.0814507	7.07993	0.0866844	0.776047	0.968945	0.365805	7.07993	1.7549	0.22241	0.557211	7505	6801	4561	4229	5088	3338	7.29344	7.28212	6.91687	7.03043	6.92755	6.82531
ENSG00000137309	6	34204650	34214008	HMGA1	protein_coding	0.686779	5.82968	44.8375	5.69259e-05	0.0192149	0.744254	5.82968	52.3628	2.9789e-05	0.12066	-0.0574749	5.82968	0.321535	0.58333	0.82024	2538	3296	2123	2621	1460	1387	5.98701	6.00605	6.06782	6.1055	5.39354	5.33682
ENSG00000114378	3	50337320	50349812	HYAL1	protein_coding	-0.607394	2.50071	5.72883	0.0379971	0.244378	-0.0973787	2.50071	0.14936	0.707334	0.956614	-0.510015	2.50071	4.02293	0.0730153	0.349672	150	246	150	293	188	282	2.46246	2.28264	2.73698	2.86658	2.88621	2.93643
ENSG00000270108	14	104153913	104154464	RP11-73M18.6	sense_intronic	-0.554123	0.841415	1.8522	0.203739	0.499921	-0.15932	0.841415	0.152972	0.704007	0.956072	-0.394803	0.841415	0.922822	0.359638	0.682242	29	104	57	73	54	93	1.0049	1.34905	1.70565	1.29719	1.56496	1.62927
ENSG00000215397	20	642240	656823	SCRT2	protein_coding	0.0508537	1.95492	0.0221097	0.884785	0.957549	0.295443	1.95492	0.739784	0.410101	0.890791	-0.244589	1.95492	0.521948	0.486748	0.765682	97	249	101	213	100	153	2.07648	2.21111	2.36919	2.38329	2.24795	2.09923
ENSG00000180801	4	114821440	114900883	ARSJ	protein_coding	1.21192	0.528006	13.5692	0.00430222	0.104453	0.269065	0.528006	0.582566	0.463131	0.904361	0.942857	0.528006	8.55711	0.0153372	0.191276	58	138	32	45	32	32	1.39878	1.74436	1.11478	0.99588	1.04268	0.815985
ENSG00000265218	17	62888847	62906298	RP11-927P21.1	antisense	-0.495909	1.12336	2.63539	0.135919	0.415972	-0.893689	1.12336	7.89705	0.0186618	0.645806	0.39778	1.12336	1.54909	0.241963	0.577787	67	120	40	70	74	131	1.61401	1.51312	1.37418	1.28218	1.83343	2.02632
ENSG00000081059	5	133450402	133487556	TCF7	protein_coding	-0.634494	2.09453	7.39912	0.0217629	0.193502	0.105159	2.09453	0.208935	0.657481	0.944407	-0.739653	2.09453	10.0905	0.010014	0.163189	93	190	155	205	148	189	1.86749	2.06374	2.69587	2.50303	2.52067	2.51725
ENSG00000151693	2	9346894	9545812	ASAP2	protein_coding	-0.643326	5.60167	37.3267	0.000119817	0.0278302	0.00658547	5.60167	0.00396378	0.951054	0.992735	-0.649911	5.60167	38.0779	0.000110638	0.0284532	1304	1943	1756	2185	2034	1907	5.07809	5.22861	5.82924	5.81645	5.89315	5.75541
ENSG00000179344	6	32627244	32636160	HLA-DQB1	protein_coding	0.586357	4.9367	33.1305	0.000191831	0.0349218	-0.226236	4.9367	4.80555	0.0534397	0.691559	0.812593	4.9367	62.781	1.3712e-05	0.0083264	1542	2222	726	939	912	1048	5.36206	5.36861	4.63946	4.58268	4.81438	4.86461
ENSG00000147421	8	28747911	28922281	HMBOX1	protein_coding	-0.433261	5.9354	4.90844	0.0521101	0.27378	-0.165854	5.9354	0.71975	0.416841	0.894376	-0.267407	5.9354	1.86767	0.202838	0.536816	1495	3415	1783	2692	2333	2677	5.46426	5.83114	6.04533	5.91822	6.28235	6.04259
ENSG00000129910	16	89238175	89261900	CDH15	protein_coding	-0.729292	1.69348	5.97677	0.0348229	0.235218	-0.0364157	1.69348	0.0154017	0.90372	0.986337	-0.692877	1.69348	5.36774	0.0432814	0.285494	108	93	138	118	144	124	1.71385	1.63656	2.2502	2.17571	2.18094	2.33272
ENSG00000246451	14	104148699	104150352	RP11-894P9.1	antisense	-0.363312	3.43539	2.00077	0.188003	0.484033	-0.157611	3.43539	0.37462	0.554344	0.927069	-0.2057	3.43539	0.637512	0.443414	0.740118	295	588	277	510	328	546	3.3493	3.31427	3.57058	3.52313	3.65778	3.74026
ENSG00000026508	11	35160417	35253949	CD44	protein_coding	-0.667388	5.64222	33.3333	0.000187315	0.0349218	-0.134346	5.64222	1.36567	0.269962	0.849598	-0.533042	5.64222	21.2592	0.000993175	0.0669534	1307	2136	1572	2287	2044	2186	5.17097	5.27211	5.76219	5.79148	5.98977	5.85934
ENSG00000145014	3	194308402	194354418	TMEM44	protein_coding	-0.557105	2.21233	4.28881	0.0654962	0.301445	0.0503162	2.21233	0.0357207	0.853917	0.979007	-0.607421	2.21233	5.11006	0.0476117	0.297356	124	195	129	254	142	225	2.2481	2.01485	2.55765	2.68849	2.55085	2.65327
ENSG00000122483	1	93645476	93744287	CCDC18	protein_coding	-0.691568	4.97678	26.9561	0.000421174	0.0473295	-0.358932	4.97678	7.2968	0.0224758	0.645806	-0.332636	4.97678	6.20946	0.0321347	0.251642	876	1377	928	1269	1200	1636	4.64689	4.62558	5.05364	4.92886	5.27065	5.41674
ENSG00000262877	17	79361930	79364056	RP11-1055B8.4	lincRNA	-0.262507	5.59597	1.28811	0.285641	0.580599	0.0783307	5.59597	0.114821	0.742472	0.963604	-0.340838	5.59597	2.17263	0.174492	0.502242	1488	2388	1431	2405	1271	2366	5.5133	5.26888	5.78984	5.70243	5.47945	5.81129
ENSG00000150527	14	39734488	39856156	CTAGE5	protein_coding	-0.791537	2.082	11.7175	0.00662054	0.122207	-0.235287	2.082	1.05563	0.328694	0.867014	-0.55625	2.082	5.71488	0.0381859	0.270405	102	177	129	188	152	223	1.98041	1.96598	2.49781	2.38054	2.57031	2.70201
ENSG00000169604	2	69240310	69476459	ANTXR1	protein_coding	-0.721918	3.6613	20.4814	0.00113075	0.0669353	-0.39334	3.6613	6.10582	0.0332994	0.656821	-0.328578	3.6613	4.20016	0.0678915	0.338284	341	558	341	537	527	623	3.38348	3.39658	3.69101	3.74383	4.13695	4.07104
ENSG00000013297	3	170136653	170578169	CLDN11	protein_coding	0.245673	4.86448	0.915083	0.363837	0.648788	0.0109014	4.86448	0.00177699	0.967299	0.995108	0.234772	4.86448	0.836177	0.384412	0.69714	1009	2042	647	1366	804	1166	5.01582	5.00319	4.72709	4.85871	4.88619	4.76721
ENSG00000113389	5	32689176	32791819	NPR3	protein_coding	-0.680733	3.42353	14.7477	0.00333224	0.0975792	-0.132191	3.42353	0.564345	0.470018	0.90733	-0.548543	3.42353	9.54198	0.0116125	0.170614	266	470	324	509	465	442	3.03264	3.20677	3.58908	3.70653	3.93374	3.64216
ENSG00000183091	2	152341850	152591001	NEB	protein_coding	-0.700994	2.27747	8.93598	0.0137535	0.16344	-0.559767	2.27747	5.63152	0.0393392	0.667275	-0.141227	2.27747	0.352133	0.566235	0.811235	134	225	116	192	182	272	2.30077	2.21234	2.40313	2.3786	2.8121	2.92506
ENSG00000111012	12	58156117	58162769	CYP27B1	protein_coding	-0.529131	2.26354	4.46974	0.0609244	0.291265	-0.644023	2.26354	6.41913	0.0299271	0.650463	0.114892	2.26354	0.20285	0.662145	0.86197	150	242	97	187	178	263	2.44604	2.27963	2.22264	2.32873	2.80359	2.86391
ENSG00000214198	12	104237527	104323989	RP11-642P15.1	pseudogene	-0.850431	2.29294	20.6086	0.00110676	0.0666604	-0.200786	2.29294	1.17937	0.303252	0.857768	-0.649645	2.29294	11.9126	0.00631473	0.13635	121	188	164	211	200	234	2.07348	2.12152	2.69413	2.60774	2.81184	2.8502
ENSG00000182257	22	46445358	46450024	C22orf26	protein_coding	-0.621931	0.29866	1.88139	0.200497	0.496403	0.158668	0.29866	0.128731	0.727294	0.962178	-0.780599	0.29866	3.00175	0.114191	0.419434	23	56	53	49	25	69	0.806281	0.889879	1.57168	1.01759	0.928594	1.39908
ENSG00000185245	17	4835592	4838325	GP1BA	protein_coding	-0.498243	3.70706	4.86834	0.0521689	0.273806	-0.0677084	3.70706	0.0905667	0.769691	0.968842	-0.430534	3.70706	3.62384	0.0864392	0.374295	418	528	433	568	366	698	3.65931	3.31369	4.01965	3.80916	3.66021	4.21633
ENSG00000226085	22	40271293	40272119	UQCRFS1P1	pseudogene	0.419367	1.75235	2.30665	0.16013	0.450733	0.879268	1.75235	10.1786	0.00978286	0.635091	-0.459901	1.75235	2.97055	0.115861	0.421365	131	159	135	179	105	65	2.00863	2.08834	2.3108	2.56218	1.91269	1.5816
ENSG00000235194	14	23764852	23772057	PPP1R3E	protein_coding	-0.458867	4.99591	4.85032	0.0532681	0.276542	-0.15902	4.99591	0.583456	0.463288	0.904361	-0.299847	4.99591	2.06554	0.182388	0.511963	904	1567	883	1480	991	1646	4.80661	4.68929	5.10062	5.0283	5.11943	5.30907
ENSG00000228663	20	49530268	49530948	PSMD10P1	pseudogene	-0.632646	1.00593	2.90192	0.119644	0.395341	-0.307522	1.00593	0.682041	0.428362	0.895642	-0.325124	1.00593	0.743388	0.409003	0.716284	40	107	58	81	58	116	1.23014	1.3646	1.73359	1.38472	1.64015	1.85456
ENSG00000171790	1	41481269	41488909	SLFNL1	protein_coding	-0.75583	2.9592	18.8058	0.00151386	0.0713009	-0.211227	2.9592	1.49313	0.250064	0.839119	-0.544603	2.9592	9.68919	0.0111549	0.168123	199	320	246	340	296	386	2.69438	2.70082	3.25012	3.15658	3.35691	3.44401
ENSG00000255571	15	89904810	89939471	LINC00925	lincRNA	-0.481732	2.89519	3.42795	0.0941579	0.356353	-0.175936	2.89519	0.457627	0.514248	0.921305	-0.305797	2.89519	1.37173	0.268967	0.606899	206	363	180	371	243	373	2.87393	2.72034	2.99633	3.13203	3.24304	3.26095
ENSG00000169432	2	167051695	167232503	SCN9A	protein_coding	-0.248779	1.89094	0.538757	0.479992	0.736652	-0.199374	1.89094	0.338185	0.573897	0.929165	-0.049405	1.89094	0.0209316	0.887872	0.95819	89	235	94	160	105	187	1.98013	2.15216	2.2814	2.0526	2.29089	2.34766
ENSG00000159905	19	44455375	44471861	ZNF221	protein_coding	-0.805185	1.5345	7.83787	0.0190009	0.186577	-0.348388	1.5345	1.48348	0.251499	0.839427	-0.456797	1.5345	2.45777	0.148362	0.469871	74	119	103	99	95	169	1.60059	1.60962	2.1801	1.72658	1.9828	2.42728
ENSG00000113361	5	31193857	31329253	CDH6	protein_coding	-0.317644	6.50378	2.15467	0.176106	0.469867	-0.351112	6.50378	2.61864	0.139977	0.778815	0.0334683	6.50378	0.023853	0.880658	0.955743	2704	5232	2070	3942	3176	4411	6.36485	6.37641	6.3197	6.39934	6.78424	6.69304
ENSG00000120251	4	158125334	158287227	GRIA2	protein_coding	-0.237932	4.04103	0.877384	0.371844	0.655205	-0.246923	4.04103	0.932944	0.357759	0.875458	0.00899131	4.04103	0.00124232	0.972604	0.990108	494	963	395	725	485	839	4.03387	3.96694	4.04958	3.98785	4.18819	4.31685
ENSG00000163527	3	31574130	31679112	STT3B	protein_coding	-0.667064	8.24578	38.1763	0.000109499	0.0268775	-0.0714463	8.24578	0.44209	0.521321	0.923632	-0.595618	8.24578	30.4788	0.000264825	0.0397089	8484	11881	10732	13163	13063	12175	7.72374	7.82789	8.39994	8.4052	8.53613	8.42673
ENSG00000231340	X	53172014	53173095	ACTG1P10	pseudogene	-1.31736	-0.214393	6.4004	0.0301165	0.219555	-0.115273	-0.214393	0.0560652	0.81766	0.974346	-1.20209	-0.214393	5.23306	0.0454813	0.291837	5	36	29	42	39	38	0.278385	0.639588	1.04805	0.940603	1.18909	0.935328
ENSG00000144554	3	10068098	10143614	FANCD2	protein_coding	-0.70624	6.83296	46.7169	4.80322e-05	0.018511	-0.306318	6.83296	8.85821	0.0140617	0.645806	-0.399922	6.83296	15.0233	0.00314491	0.108724	3184	4796	3519	4643	4567	5590	6.42087	6.42875	6.89972	6.80988	7.12693	7.20889
ENSG00000225616	1	29308790	29309120	RP4-604A21.1	pseudogene	0.181618	1.27101	0.210886	0.656005	0.84535	0.0027454	1.27101	4.66719e-05	0.994685	0.998851	0.178873	1.27101	0.204838	0.660612	0.860587	80	158	43	122	56	106	1.88772	1.69136	1.54166	1.73543	1.68122	1.68381
ENSG00000071537	14	81937893	82000205	SEL1L	protein_coding	-0.692505	8.08133	30.0135	0.000280872	0.0404077	-0.18138	8.08133	2.0782	0.18033	0.807102	-0.511126	8.08133	16.4046	0.00237703	0.0960364	8076	10201	9516	10788	12382	10836	7.59434	7.66763	8.16835	8.17772	8.40046	8.3178
ENSG00000140451	15	65107831	65117867	PIF1	protein_coding	-0.53098	4.37605	9.02533	0.0134094	0.161014	0.0158884	4.37605	0.00816968	0.929785	0.989216	-0.546869	4.37605	9.57107	0.0115203	0.170446	581	889	650	1029	659	1003	4.1369	3.97257	4.61091	4.58569	4.48991	4.67947
ENSG00000110092	11	69455855	69469242	CCND1	protein_coding	0.668271	11.6909	28.3744	0.000347559	0.0433044	-0.061545	11.6909	0.242699	0.63302	0.939674	0.729816	11.6909	33.7834	0.000177747	0.0362087	173889	231751	85749	104907	105441	94424	12.0524	12.1298	11.3723	11.4181	11.5235	11.4004
ENSG00000237940	2	242912834	242919427	AC093642.3	lincRNA	-0.591409	2.92928	6.60431	0.0281297	0.21415	-0.339195	2.92928	2.16606	0.172187	0.80093	-0.252214	2.92928	1.18434	0.302289	0.637903	197	379	204	324	264	405	2.78371	2.81123	3.1149	2.99295	3.31167	3.40612
ENSG00000166128	15	63481668	63559981	RAB8B	protein_coding	0.378837	4.03773	8.07671	0.0176767	0.18184	-0.450845	4.03773	10.9682	0.00797484	0.626231	0.829681	4.03773	37.6832	0.000115351	0.0287526	807	1118	340	510	581	577	4.45007	4.42114	3.60109	3.76064	4.18327	4.05266
ENSG00000255142	11	781645	782105	AP006621.6	antisense	-0.448365	1.31412	1.47618	0.252591	0.553936	-0.209177	1.31412	0.319197	0.584681	0.931144	-0.239188	1.31412	0.413214	0.534965	0.794091	72	119	53	125	66	138	1.75364	1.43103	1.68866	1.79654	1.79716	2.01189
ENSG00000153162	6	7727030	7881655	BMP6	protein_coding	-0.638884	1.62486	5.15847	0.0467589	0.263509	0.224341	1.62486	0.664036	0.434328	0.89746	-0.863225	1.62486	9.53009	0.0116504	0.170614	86	105	124	148	143	90	1.54584	1.68631	2.19011	2.36334	2.23707	1.92337
ENSG00000197558	7	149473131	149531068	SSPO	processed_transcript	-0.354702	5.78381	2.83647	0.125521	0.40327	-0.034514	5.78381	0.0268882	0.873277	0.982389	-0.320188	5.78381	2.31003	0.161959	0.486566	1451	2967	1628	2594	1709	2617	5.47689	5.577	5.9711	5.81092	5.89566	5.95573
ENSG00000273274	1	32930670	32962287	ZBTB8B	protein_coding	-0.404943	2.00172	1.7077	0.220861	0.518972	0.0468539	2.00172	0.0230652	0.882342	0.984053	-0.451796	2.00172	2.13145	0.175337	0.503459	103	198	104	217	114	194	2.10548	1.9771	2.36861	2.43884	2.35747	2.41561
ENSG00000123358	12	52416616	52453291	NR4A1	protein_coding	0.127567	4.5629	0.157245	0.702212	0.870684	-0.0282339	4.5629	0.00759381	0.932729	0.989567	0.155801	4.5629	0.233937	0.641753	0.851432	1162	1070	884	685	1012	623	4.60038	4.71546	4.54738	4.51435	4.59385	4.51179
ENSG00000235903	13	46626941	46687467	CPB2-AS1	antisense	-0.45103	1.04592	1.44569	0.257225	0.558505	0.118342	1.04592	0.10159	0.756562	0.967101	-0.569372	1.04592	2.32446	0.158681	0.481943	46	102	61	108	49	107	1.36004	1.29327	1.80664	1.65134	1.51879	1.74085
ENSG00000238113	9	66457285	66469310	RP11-262H14.1	lincRNA	-0.544366	1.64664	2.90662	0.11938	0.395218	-0.382382	1.64664	1.41053	0.262717	0.847241	-0.161984	1.64664	0.250117	0.627935	0.844369	72	173	88	119	97	176	1.71026	1.86834	2.14483	1.78624	2.14005	2.34055
ENSG00000184588	1	66258197	66840259	PDE4B	protein_coding	0.620616	3.0092	8.82677	0.0141887	0.166945	-0.147368	3.0092	0.47414	0.506924	0.919791	0.767984	3.0092	13.3314	0.0045374	0.124948	451	513	227	214	274	222	3.47844	3.55721	2.89309	2.82881	3.00294	2.98845
ENSG00000188167	3	33131913	33138293	TMPPE	protein_coding	-0.384681	4.38301	3.9777	0.0743991	0.3186	0.11906	4.38301	0.383034	0.549976	0.927069	-0.503741	4.38301	6.82978	0.0261159	0.233001	490	1102	771	922	788	783	3.83252	4.34244	4.77091	4.5092	4.6601	4.4119
ENSG00000163827	3	46556913	46621589	LRRC2	protein_coding	0.155588	0.846295	0.205098	0.660412	0.847659	-0.710982	0.846295	3.74769	0.0819658	0.725735	0.86657	0.846295	5.80623	0.0369694	0.265858	69	128	26	58	49	88	1.66248	1.55659	1.08198	1.09262	1.47921	1.57445
ENSG00000144802	3	101546835	101579866	NFKBIZ	protein_coding	0.120382	5.92488	0.226595	0.646115	0.838926	-0.329756	5.92488	1.67331	0.230024	0.831527	0.450138	5.92488	3.13322	0.112636	0.417223	3102	3009	1968	1521	2520	1983	6.04825	6.10099	5.73592	5.55993	5.94253	6.06578
ENSG00000100297	22	35796056	35821423	MCM5	protein_coding	-0.577963	7.15264	21.9665	0.000885244	0.0628614	0.0759533	7.15264	0.382706	0.550144	0.927069	-0.653917	7.15264	28.081	0.000361428	0.0465626	4325	5177	5524	6170	5857	5349	6.69361	6.70226	7.38122	7.38148	7.31904	7.31011
ENSG00000170006	4	153539784	153601317	TMEM154	protein_coding	-1.12146	0.996893	20.3262	0.0011609	0.0669353	-0.560443	0.996893	5.22787	0.0455689	0.6877	-0.561014	0.996893	4.84922	0.0525518	0.307163	50	66	57	77	87	112	1.22347	1.11412	1.54074	1.51259	1.85517	1.99269
ENSG00000071242	6	166822852	167319939	RPS6KA2	protein_coding	-0.815019	2.83675	21.0519	0.00102777	0.0647736	-0.281035	2.83675	2.54644	0.141975	0.779899	-0.533984	2.83675	8.94685	0.0137111	0.182607	190	277	230	295	345	294	2.51032	2.65278	3.0358	3.10305	3.42742	3.21771
ENSG00000213742	20	25604681	25658710	ZNF337-AS1	antisense	-0.468672	3.54867	4.24506	0.0666648	0.303464	-0.0951404	3.54867	0.175549	0.684183	0.951657	-0.373531	3.54867	2.68691	0.132562	0.448507	313	576	343	546	355	597	3.3793	3.33252	3.80469	3.66023	3.71577	3.907
ENSG00000261604	5	43287703	43290941	CTD-2636A23.2	antisense	-0.730803	1.83004	7.59565	0.0204691	0.189958	-0.230408	1.83004	0.765157	0.402468	0.887184	-0.500395	1.83004	3.51342	0.0906879	0.382537	74	171	104	160	149	160	1.65584	1.93549	2.24603	2.19851	2.53933	2.3072
ENSG00000229161	7	42834505	42842093	TCP1P1	pseudogene	0.303782	1.60368	0.732126	0.41245	0.689488	-0.351061	1.60368	0.907673	0.363443	0.877734	0.654843	1.60368	3.28182	0.100487	0.400414	168	158	81	83	141	69	2.15223	2.22055	1.60652	1.86527	2.10386	1.77678
ENSG00000183604	16	30234230	30346695	RP11-347C12.2	pseudogene	-0.729188	1.63156	6.99896	0.0247196	0.203303	-0.115591	1.63156	0.179613	0.680778	0.950935	-0.613597	1.63156	4.91152	0.0513166	0.30493	61	147	111	128	121	141	1.44394	1.80914	2.28149	1.98316	2.26397	2.1971
ENSG00000254165	8	42392672	42393447	RP11-503E24.2	antisense	-0.688284	1.16051	3.97604	0.0744506	0.318666	-0.243535	1.16051	0.503204	0.494484	0.915588	-0.44475	1.16051	1.62379	0.231699	0.567951	56	98	66	96	59	135	1.46896	1.30538	1.83269	1.57857	1.63128	2.049
ENSG00000078814	20	33563206	33590240	MYH7B	protein_coding	-0.0417175	2.75896	0.0270275	0.872728	0.952475	-0.525375	2.75896	4.08101	0.0712846	0.720217	0.483658	2.75896	3.50722	0.0909343	0.383068	232	455	151	225	198	347	2.99913	3.02835	2.7639	2.51727	2.9685	3.18591
ENSG00000159399	2	75061108	75120486	HK2	protein_coding	-0.540115	7.06412	22.4492	0.000819645	0.0623469	0.119684	7.06412	1.1111	0.31692	0.864127	-0.659799	7.06412	33.4429	0.00018493	0.0362087	3658	5518	4491	6834	5088	5287	6.61417	6.63359	7.24422	7.36826	7.27706	7.13361
ENSG00000124920	11	61520114	61555990	MYRF	protein_coding	-0.301646	5.3302	1.90852	0.200011	0.495652	0.0485572	5.3302	0.049516	0.828808	0.97604	-0.350203	5.3302	2.57376	0.142648	0.461597	1069	2172	1143	2040	1254	1804	5.05859	5.12753	5.48116	5.46142	5.46824	5.41904
ENSG00000142235	19	48988528	49016446	LMTK3	protein_coding	0.223435	3.71793	1.41558	0.261919	0.562969	0.640514	3.71793	11.6035	0.00680751	0.626231	-0.41708	3.71793	5.05292	0.0486432	0.299415	424	722	486	695	300	462	3.71387	3.69358	4.21127	4.04735	3.43653	3.62073
ENSG00000237491	1	714150	745440	RP11-206L10.9	lincRNA	-0.567343	2.49149	4.85192	0.0524975	0.274642	-0.489253	2.49149	3.55362	0.0891114	0.729452	-0.0780902	2.49149	0.089595	0.77089	0.908559	171	266	144	215	176	332	2.59627	2.39351	2.67105	2.49807	2.78894	3.16469
ENSG00000134802	11	57174427	57195053	SLC43A3	protein_coding	-0.551433	3.13179	5.61844	0.039524	0.246675	-0.241291	3.13179	1.07781	0.32391	0.866998	-0.310142	3.13179	1.76211	0.214196	0.54816	245	411	215	423	306	441	3.05689	2.90725	3.18781	3.33355	3.50839	3.5123
ENSG00000146373	6	125283691	125413779	RNF217	protein_coding	0.00644349	1.87507	0.000346994	0.985509	0.994197	-0.149148	1.87507	0.179341	0.681005	0.950935	0.155592	1.87507	0.199717	0.664579	0.862463	111	241	79	165	91	178	2.22641	2.16286	2.11695	2.0693	2.15791	2.26911
ENSG00000144857	3	112929850	113006303	BOC	protein_coding	-0.627323	1.15485	3.2154	0.10354	0.371837	-0.0976739	1.15485	0.079386	0.78394	0.969129	-0.529649	1.15485	2.2754	0.162712	0.487774	46	109	54	119	75	108	1.3437	1.37334	1.67688	1.77159	1.8916	1.76726
ENSG00000119547	18	55102917	55158529	ONECUT2	protein_coding	-0.517293	6.39165	11.0142	0.00788252	0.129526	-0.083058	6.39165	0.285465	0.604946	0.935485	-0.434235	6.39165	7.76127	0.0194509	0.208428	2058	4226	2765	3667	3217	3627	5.85576	6.1936	6.61007	6.41791	6.68072	6.53504
ENSG00000237161	15	21936560	21938111	RP11-32B5.1	pseudogene	-0.00321885	2.0536	9.68318e-05	0.992344	0.996964	-0.279874	2.0536	0.70369	0.421365	0.894749	0.276655	2.0536	0.702768	0.421659	0.725897	114	299	90	169	122	191	2.23651	2.44091	2.23548	2.11556	2.45703	2.37256
ENSG00000126583	19	54382444	54410906	PRKCG	protein_coding	-0.651174	0.694718	2.60653	0.137847	0.418474	-0.365967	0.694718	0.818047	0.387259	0.883541	-0.285207	0.694718	0.480713	0.504061	0.776385	40	76	37	73	41	101	1.24957	1.03445	1.36766	1.26601	1.36826	1.68502
ENSG00000171435	12	117890817	118406788	KSR2	protein_coding	-0.475923	2.63758	3.2481	0.102022	0.369198	-0.102211	2.63758	0.15031	0.706455	0.956614	-0.373713	2.63758	1.9934	0.188675	0.518297	155	318	167	306	201	304	2.53575	2.55811	2.9019	2.88614	3.00377	2.99718
ENSG00000100197	22	42522501	42526908	CYP2D6	protein_coding	-0.051206	2.9898	0.0309832	0.863839	0.949373	-0.141749	2.9898	0.232268	0.640363	0.940483	0.0905426	2.9898	0.0960888	0.763025	0.905942	239	511	193	348	209	387	3.10973	3.10528	3.13653	2.99462	3.109	3.25535
ENSG00000181085	8	144798429	144804628	MAPK15	protein_coding	-0.342956	5.55554	2.63409	0.137743	0.418315	0.0389663	5.55554	0.0340967	0.857441	0.980398	-0.381923	5.55554	3.26635	0.102899	0.404458	1395	2266	1446	2265	1296	2331	5.40075	5.21686	5.78261	5.63929	5.48486	5.81207
ENSG00000116883	1	36789335	36794822	RP11-268J15.5	protein_coding	-0.358779	3.14545	1.92405	0.195883	0.492106	0.0229489	3.14545	0.00790243	0.93094	0.989436	-0.381728	3.14545	2.17982	0.170956	0.49826	250	436	233	467	259	424	3.12228	2.94267	3.32975	3.42443	3.33471	3.41963
ENSG00000120549	10	23983675	24836772	KIAA1217	protein_coding	-0.447656	4.13382	5.77097	0.0374332	0.242144	0.0847786	4.13382	0.208735	0.657634	0.944407	-0.532435	4.13382	8.17392	0.0171701	0.198849	432	866	558	882	608	746	3.75038	3.9276	4.41103	4.3628	4.3891	4.26011
ENSG00000012048	17	41196312	41277500	BRCA1	protein_coding	-0.697626	7.02152	57.2029	2.04601e-05	0.0114308	-0.168474	7.02152	3.37029	0.0965934	0.740634	-0.529153	7.02152	32.9795	0.000195276	0.0362087	3735	5026	4424	5424	5288	5875	6.58108	6.56302	7.15987	7.09985	7.2695	7.34759
ENSG00000224596	10	80703085	80827652	ZMIZ1-AS1	antisense	0.149272	1.25376	0.156742	0.700582	0.869631	-0.242372	1.25376	0.388096	0.547401	0.927069	0.391644	1.25376	1.0527	0.329332	0.661493	85	158	42	103	55	115	1.92737	1.71062	1.50293	1.57386	1.64601	1.79184
ENSG00000230122	2	233214464	233216019	ECEL1P3	pseudogene	-1.0311	0.198234	5.97034	0.034901	0.235218	-0.104446	0.198234	0.0666767	0.801534	0.969763	-0.926654	0.198234	4.77426	0.0540872	0.310202	19	44	24	70	48	51	0.728221	0.704967	0.982597	1.30881	1.41354	1.11059
ENSG00000157193	1	53711217	53793742	LRP8	protein_coding	-0.64892	4.61922	25.4312	0.000522357	0.0503418	-0.105429	4.61922	0.67922	0.429288	0.895938	-0.543491	4.61922	17.8098	0.00181624	0.0862377	624	1080	816	1092	985	1075	4.14667	4.32574	4.83856	4.75518	4.95866	4.86297
ENSG00000233937	5	180673523	180699168	CTC-338M12.4	antisense	-0.293938	2.32798	0.905471	0.364001	0.648865	-0.0941487	2.32798	0.0921303	0.767777	0.968489	-0.199789	2.32798	0.416008	0.533615	0.79318	137	278	125	244	138	254	2.43782	2.35171	2.60091	2.55879	2.59751	2.72574
ENSG00000188010	2	39103103	39156213	MORN2	protein_coding	0.671016	3.30817	10.0952	0.0100017	0.14328	-0.0118166	3.30817	0.00301486	0.957306	0.993402	0.682832	3.30817	10.4212	0.00917891	0.159396	588	581	296	277	310	278	3.81891	3.73548	3.21973	3.16387	3.14735	3.28663
ENSG00000130294	2	241653181	241759725	KIF1A	protein_coding	-0.60281	7.58325	24.5059	0.000598097	0.053472	0.031782	7.58325	0.0687124	0.798601	0.969472	-0.634592	7.58325	27.1393	0.000410672	0.0478778	5588	7292	7119	8469	8230	7101	7.08221	7.17026	7.7673	7.81397	7.82925	7.69454
ENSG00000020922	11	94152895	94227074	MRE11A	protein_coding	-0.660628	4.26335	17.4406	0.0019465	0.0764536	-0.367387	4.26335	5.40458	0.0427025	0.674716	-0.293241	4.26335	3.41009	0.0949041	0.390387	533	868	587	733	701	1023	3.97052	3.99036	4.42068	4.16791	4.52437	4.75729
ENSG00000185985	X	144899350	144907360	SLITRK2	protein_coding	-0.765173	2.26619	14.2701	0.00368976	0.100264	-0.635508	2.26619	9.7182	0.0110673	0.642699	-0.129665	2.26619	0.396286	0.543285	0.799982	135	214	118	179	203	259	2.24822	2.21491	2.36172	2.35596	2.88456	2.92362
ENSG00000175197	12	57910371	57914300	DDIT3	protein_coding	-0.697864	4.7713	25.6021	0.000509659	0.0503418	-0.333662	4.7713	5.89309	0.0358564	0.659337	-0.364202	4.7713	6.94002	0.0251954	0.22992	889	999	877	1038	1066	1379	4.54392	4.306	4.85155	4.77188	4.98164	5.29924
ENSG00000185201	11	307631	315272	IFITM2	protein_coding	-0.281164	2.78721	0.956894	0.351298	0.638803	-0.180138	2.78721	0.388253	0.547322	0.927069	-0.101026	2.78721	0.122567	0.73361	0.892808	199	387	145	347	235	312	2.84986	2.78368	2.75304	3.02749	3.21849	3.01023
ENSG00000115423	2	84743579	85046713	DNAH6	protein_coding	-0.551579	3.95416	8.12755	0.0174095	0.180681	-0.264664	3.95416	1.87163	0.201574	0.821525	-0.286915	3.95416	2.18423	0.170564	0.49826	391	794	437	669	575	754	3.62864	3.80053	4.089	3.97412	4.32245	4.26544
ENSG00000233280	3	97540884	97594132	CRYBG3	protein_coding	-0.50617	3.04477	5.42487	0.0423879	0.252767	0.0198024	3.04477	0.00838397	0.928873	0.989185	-0.525972	3.04477	5.85587	0.0363283	0.263507	185	420	287	370	321	330	2.61233	3.03845	3.45392	3.26136	3.46701	3.23346
ENSG00000189362	2	191369068	191399448	TMEM194B	protein_coding	-0.662612	3.42083	14.4902	0.00351947	0.0986434	-0.152602	3.42083	0.778338	0.398591	0.887142	-0.510009	3.42083	8.54576	0.0153879	0.191339	273	471	320	501	407	504	3.11846	3.15634	3.62595	3.63213	3.80904	3.76499
ENSG00000235111	22	50006305	50009364	RP1-29C18.8	sense_intronic	-0.695219	3.07969	14.5339	0.00348687	0.0986434	-0.178412	3.07969	0.97026	0.348106	0.871258	-0.516807	3.07969	7.97781	0.018211	0.203767	218	361	273	366	302	427	2.82304	2.83299	3.40233	3.23395	3.40112	3.55955
ENSG00000268658	19	21666176	21686040	LINC00664	lincRNA	-0.126658	3.33622	0.213754	0.654001	0.844447	-0.203371	3.33622	0.540304	0.479639	0.911708	0.076713	3.33622	0.0776423	0.786347	0.916614	294	643	240	442	293	489	3.36402	3.414	3.40535	3.31344	3.53053	3.57246
ENSG00000087088	19	49458072	49465055	BAX	protein_coding	0.8168	5.9551	64.0772	1.25503e-05	0.00884759	0.310668	5.9551	9.23972	0.0126255	0.645806	0.506132	5.9551	24.9316	0.000561716	0.0543274	3303	4128	1790	2322	1678	1648	6.37224	6.31583	5.83595	5.92316	5.60026	5.56947
ENSG00000155640	10	98741041	98745582	C10orf12	protein_coding	-0.499278	3.99816	5.64801	0.0391077	0.245512	-0.102952	3.99816	0.241031	0.634176	0.939674	-0.396327	3.99816	3.54894	0.0892933	0.379221	383	830	525	681	718	577	3.46713	3.99506	4.20281	4.13284	4.49182	4.03385
ENSG00000077080	7	100240720	100254084	ACTL6B	protein_coding	0.612065	3.61757	10.7543	0.00842151	0.133015	0.00893083	3.61757	0.00221996	0.963359	0.994249	0.603134	3.61757	10.4346	0.00914704	0.15939	595	857	313	432	284	463	4.13314	3.95863	3.59096	3.44099	3.33254	3.65701
ENSG00000155530	7	133812052	133949343	LRGUK	protein_coding	-0.977531	1.17224	14.0876	0.00383843	0.10129	-0.570403	1.17224	4.82661	0.0530093	0.691559	-0.407128	1.17224	2.33025	0.158214	0.481207	49	96	70	76	100	120	1.21742	1.42842	1.74837	1.49006	2.01135	2.05866
ENSG00000205143	9	34621376	34628104	ARID3C	protein_coding	0.354431	3.71674	1.85782	0.203904	0.500174	0.107416	3.71674	0.167192	0.691567	0.95322	0.247014	3.71674	0.90732	0.364129	0.6847	435	982	322	592	338	505	3.86096	3.99766	3.77483	3.71601	3.70485	3.62697
ENSG00000185946	1	104068313	104097861	RNPC3	protein_coding	-0.558862	4.50794	9.37714	0.0121522	0.155521	-0.223272	4.50794	1.50167	0.248804	0.837801	-0.33559	4.50794	3.36698	0.0967357	0.393303	621	1079	663	994	764	1178	4.24714	4.21747	4.65835	4.51746	4.71335	4.88391
ENSG00000188985	18	23749724	23751313	DHFRP1	pseudogene	-0.726716	3.48671	26.8653	0.000426498	0.0473295	-0.0992251	3.48671	0.510617	0.491398	0.91492	-0.627491	3.48671	19.9694	0.00123393	0.0742502	296	440	384	498	479	469	3.0951	3.19403	3.74155	3.74977	3.9011	3.79395
ENSG00000176454	15	34651106	34659479	LPCAT4	protein_coding	-0.358919	4.11845	3.18251	0.105095	0.374066	0.140228	4.11845	0.488761	0.500595	0.917494	-0.499148	4.11845	6.17135	0.0325571	0.252751	437	888	543	895	561	739	3.7944	3.93292	4.40266	4.35421	4.30839	4.21833
ENSG00000085552	1	159896829	159915386	IGSF9	protein_coding	-0.489561	5.87852	7.89047	0.0187412	0.186037	-0.0568814	5.87852	0.107127	0.75028	0.966039	-0.43268	5.87852	6.1617	0.0327195	0.253525	1632	2737	1706	2889	1941	2821	5.59786	5.50704	5.99304	6.00844	6.03152	6.10694
ENSG00000183856	1	156495197	156542396	IQGAP3	protein_coding	-0.63433	7.56241	38.6957	0.000103717	0.0262565	-0.0677741	7.56241	0.445649	0.519685	0.923543	-0.566556	7.56241	30.8992	0.000251265	0.0390938	5052	7957	6533	8319	7423	8244	7.05943	7.17369	7.76555	7.66669	7.80264	7.78725
ENSG00000184260	1	149858525	149858961	HIST2H2AC	protein_coding	0.353171	1.5811	2.19913	0.169247	0.46045	-0.672329	1.5811	7.13764	0.0236424	0.645806	1.0255	1.5811	17.2511	0.00201773	0.0902116	158	191	57	78	120	95	2.25938	2.25196	1.43888	1.6268	2.09877	1.91826
ENSG00000118156	19	48023942	48059113	ZNF541	protein_coding	-0.139445	1.43083	0.140453	0.715745	0.87819	-0.215901	1.43083	0.324926	0.581383	0.930118	0.076457	1.43083	0.041408	0.842879	0.939807	77	167	62	116	63	144	1.8429	1.75991	1.86077	1.68902	1.77988	2.03462
ENSG00000229117	12	56510370	56511727	RPL41	protein_coding	0.778293	9.07526	40.6665	8.48674e-05	0.0235271	0.468997	9.07526	14.8608	0.00325379	0.569229	0.309296	9.07526	6.49359	0.029188	0.243183	26235	35674	16760	22307	15009	13199	9.34647	9.41118	9.04016	9.1658	8.73462	8.54427
ENSG00000232729	7	74103273	74143339	AC083884.8	processed_transcript	-0.775577	1.60812	8.15351	0.017275	0.18038	-0.608109	1.60812	4.94642	0.0506403	0.689931	-0.167468	1.60812	0.363703	0.560036	0.807771	98	116	94	93	109	183	1.82339	1.63714	2.02734	1.71549	2.07748	2.57558
ENSG00000196584	7	152341864	152373250	XRCC2	protein_coding	-0.675672	6.35676	33.3517	0.000186912	0.0349218	-0.340102	6.35676	8.49982	0.0155955	0.645806	-0.33557	6.35676	8.23548	0.0168584	0.197334	2389	3466	2461	3287	3121	4210	6.02925	5.94936	6.40618	6.29971	6.59963	6.78599
ENSG00000263004	17	55155659	55162385	RP11-166P13.3	lincRNA	0.307827	0.865266	0.749589	0.407124	0.685394	0.950905	0.865266	7.35102	0.0220946	0.645806	-0.643078	0.865266	3.6105	0.0869391	0.37486	80	61	92	83	51	41	1.41784	1.27297	1.80032	1.80596	1.12978	1.26901
ENSG00000177359	12	31264586	31359088	RP11-551L14.1	pseudogene	-0.578353	2.09854	5.19963	0.0460485	0.262268	-0.614431	2.09854	5.71512	0.0381826	0.663614	0.0360786	2.09854	0.0194835	0.891792	0.959164	130	209	91	168	156	239	2.28026	2.11377	2.14841	2.2075	2.641	2.7484
ENSG00000263177	16	3419957	3420906	RP11-433P17.2	pseudogene	-0.519811	1.44983	2.45566	0.148519	0.43269	-0.0682345	1.44983	0.04264	0.840595	0.977006	-0.451577	1.44983	1.8417	0.204923	0.538655	58	143	81	128	80	140	1.53159	1.64883	2.07185	1.85199	1.95513	2.05775
ENSG00000131797	16	31711911	31721097	CLUHP3	pseudogene	-0.466169	2.86691	4.03371	0.0726901	0.315237	-0.520423	2.86691	4.9114	0.051319	0.689931	0.0542535	2.86691	0.0532686	0.822176	0.930165	199	413	170	282	274	373	2.79394	2.92243	2.88814	2.8176	3.35724	3.29929
ENSG00000246596	5	177046060	177099210	RP11-1277A3.2	pseudogene	-0.421385	1.91636	1.86938	0.201823	0.497632	-0.0479137	1.91636	0.0241904	0.879531	0.984053	-0.373471	1.91636	1.46226	0.254693	0.593574	85	207	113	174	111	187	1.89001	2.04926	2.44	2.19521	2.30678	2.39232
ENSG00000103740	15	78459810	78538030	ACSBG1	protein_coding	-0.321097	0.186945	0.516564	0.488948	0.742237	0.629119	0.186945	2.14824	0.173799	0.80093	-0.950217	0.186945	4.91433	0.0512618	0.304905	25	48	32	79	22	49	0.925917	0.705368	1.23449	1.36507	0.929086	1.01905
ENSG00000272189	6	136871799	136873692	RP3-325F22.5	antisense	0.588196	2.77799	10.8659	0.00818486	0.130394	-0.274445	2.77799	2.23003	0.166559	0.795316	0.862642	2.77799	22.7906	0.000776758	0.0613904	375	457	176	180	204	234	3.34208	3.30064	2.68242	2.5146	2.73857	2.94782
ENSG00000233766	2	192711265	192908909	AC098617.1	antisense	-1.03583	0.51595	8.74363	0.0145313	0.168651	-0.332839	0.51595	0.941648	0.354994	0.875249	-0.702992	0.51595	3.86851	0.0778774	0.359571	26	58	54	49	50	83	0.81015	0.979389	1.52535	1.08086	1.36801	1.64326
ENSG00000267385	19	4528439	4540079	CTB-50L17.14	protein_coding	-0.451023	1.18626	2.04797	0.183248	0.478945	0.349598	1.18626	1.27976	0.284635	0.853057	-0.80062	1.18626	6.61466	0.0280332	0.239578	55	97	87	117	54	108	1.41438	1.33527	2.0744	1.82622	1.51293	1.84023
ENSG00000168772	4	105389469	105416058	CXXC4	protein_coding	0.369315	2.58617	1.84046	0.205063	0.501725	-0.128268	2.58617	0.212744	0.654605	0.942999	0.497583	2.58617	3.30822	0.0993043	0.397757	231	439	126	242	151	249	3.02047	2.95552	2.57812	2.58055	2.67009	2.73261
ENSG00000273329	7	129244389	129251471	RP11-448A19.1	lincRNA	-0.37372	4.33356	2.61987	0.137784	0.418362	-0.143354	4.33356	0.384752	0.549471	0.927069	-0.230366	4.33356	0.991685	0.343701	0.671083	601	1017	552	925	582	1051	4.25749	4.08153	4.46181	4.36307	4.39509	4.66978
ENSG00000183784	9	213108	215893	C9orf66	protein_coding	0.649013	2.78293	9.77636	0.0108943	0.149519	-0.15878	2.78293	0.555305	0.4735	0.909074	0.807793	2.78293	14.9229	0.00321162	0.109703	412	414	176	198	225	196	3.38579	3.25306	2.60291	2.70791	2.78058	2.80831
ENSG00000130997	4	2073645	2243848	POLN	protein_coding	-0.905467	1.52519	13.615	0.00425863	0.104061	-0.460764	1.52519	3.56071	0.088837	0.729147	-0.444703	1.52519	3.17998	0.105216	0.408508	67	121	98	96	127	145	1.4481	1.68735	2.06444	1.75599	2.2393	2.3085
ENSG00000066032	2	79412357	80875905	CTNNA2	protein_coding	-0.441549	2.09138	2.24535	0.165248	0.456025	0.223775	2.09138	0.589945	0.460391	0.903026	-0.665324	2.09138	5.14751	0.0469503	0.295639	143	147	186	174	192	120	1.99486	2.11591	2.58447	2.64039	2.49842	2.32144
ENSG00000236015	7	39608975	39609797	AC011290.5	pseudogene	-0.187493	0.70972	0.229417	0.642373	0.836904	-0.676296	0.70972	2.70585	0.131354	0.776773	0.488803	0.70972	1.43172	0.259387	0.59726	59	94	31	54	37	100	1.52594	1.25408	1.20442	1.02973	1.25906	1.7056
ENSG00000148773	10	129894923	129924649	MKI67	protein_coding	-0.572004	8.80285	14.8929	0.00323189	0.0962558	-0.103672	8.80285	0.49237	0.499056	0.916432	-0.468331	8.80285	10.0017	0.0102539	0.164326	11385	21060	14608	19663	19277	17526	8.22941	8.56786	8.92673	8.8997	9.17936	8.86794
ENSG00000173083	4	84213614	84256306	HPSE	protein_coding	-0.588359	2.63355	5.87635	0.0360677	0.238908	-0.202907	2.63355	0.702958	0.421598	0.894749	-0.385453	2.63355	2.50189	0.145139	0.464883	158	296	155	307	241	284	2.50286	2.52484	2.75706	2.94523	3.17475	2.96459
ENSG00000142871	1	86046444	86049645	CYR61	protein_coding	-0.279703	2.25361	0.671649	0.431835	0.7036	-0.358675	2.25361	1.07595	0.324367	0.866998	0.0789716	2.25361	0.052216	0.823919	0.930822	222	174	161	137	241	147	2.43177	2.3795	2.3275	2.44641	2.69954	2.6329
ENSG00000112697	6	75962640	75994684	TMEM30A	protein_coding	0.222247	7.12279	4.10474	0.0705924	0.311053	-0.513546	7.12279	21.6325	0.000934347	0.421879	0.735793	7.12279	44.3505	5.95456e-05	0.0189168	6612	8929	2918	4435	5027	5431	7.44374	7.34017	6.61011	6.76639	7.24231	7.1896
ENSG00000144712	3	12837971	12913415	CAND2	protein_coding	-0.653251	3.45037	14.7254	0.00334797	0.0975792	-0.107141	3.45037	0.401982	0.540457	0.927069	-0.54611	3.45037	10.2577	0.00958081	0.161294	294	455	332	522	396	523	3.20456	3.1192	3.66678	3.69474	3.76509	3.82249
ENSG00000141140	17	34851477	34899284	MYO19	protein_coding	-0.650534	6.77668	39.7822	9.27665e-05	0.0246394	-0.137019	6.77668	1.78106	0.211937	0.826612	-0.513516	6.77668	24.8204	0.000570952	0.0543274	2968	4640	3558	4852	4314	4965	6.32278	6.37961	6.91745	6.87092	7.04731	7.03702
ENSG00000053438	20	36149617	36152092	NNAT	protein_coding	0.273468	1.14137	0.644381	0.440998	0.709186	0.760792	1.14137	5.0223	0.0492073	0.689931	-0.487324	1.14137	2.20105	0.169079	0.497221	55	134	71	132	48	71	1.46954	1.5982	1.92047	1.90327	1.46737	1.35591
ENSG00000236516	2	132056793	132058017	KLF2P4	pseudogene	-0.416255	0.536597	1.39883	0.264579	0.563976	0.622609	0.536597	3.37137	0.0965471	0.740634	-1.03886	0.536597	9.30289	0.0124052	0.175383	26	65	56	87	37	56	0.883302	0.994472	1.63183	1.52414	1.20161	1.19814
ENSG00000135540	6	138743180	139013708	NHSL1	protein_coding	-0.426878	6.93801	4.84767	0.0533216	0.276542	-0.251442	6.93801	1.68267	0.224824	0.831244	-0.175437	6.93801	0.819049	0.387568	0.700001	3424	6517	3163	5513	4267	5998	6.67965	6.71176	6.90249	6.90055	7.18487	7.1547
ENSG00000087258	16	56225302	56391356	GNAO1	protein_coding	-0.892719	0.448368	5.40618	0.0426776	0.25336	-0.0275249	0.448368	0.00548734	0.942427	0.991421	-0.865195	0.448368	5.06601	0.0484046	0.298535	23	57	35	78	47	67	0.854533	0.854803	1.27472	1.3791	1.42768	1.32303
ENSG00000233491	7	81205702	81255532	AC010091.1	lincRNA	-0.606658	3.46511	14.376	0.00360657	0.0997162	0.0260684	3.46511	0.0270002	0.872792	0.98235	-0.632726	3.46511	15.6388	0.00277058	0.102253	277	478	368	536	415	473	3.10271	3.20956	3.77651	3.75676	3.80085	3.71374
ENSG00000121270	16	48200821	48281479	ABCC11	protein_coding	-0.648808	4.26171	22.5824	0.000802581	0.0621457	-0.0197577	4.26171	0.0212765	0.886959	0.984193	-0.62905	4.26171	21.199	0.00100308	0.0669534	566	704	746	780	787	783	3.86151	3.89724	4.56091	4.44294	4.49401	4.57624
ENSG00000185112	3	194406622	194409762	FAM43A	protein_coding	0.628716	3.59161	7.24808	0.0228254	0.197228	0.150289	3.59161	0.403532	0.539693	0.927069	0.478427	3.59161	4.23117	0.0670412	0.336633	671	690	392	375	413	287	3.95338	4.00899	3.54589	3.59788	3.47965	3.37205
ENSG00000230373	15	85051116	85060045	GOLGA6L5P	pseudogene	0.13115	2.32728	0.171966	0.687224	0.861964	0.0567769	2.32728	0.0314346	0.862854	0.980876	0.074373	2.32728	0.0553935	0.818734	0.928865	167	319	148	205	104	240	2.62631	2.55761	2.7612	2.38253	2.24435	2.69173
ENSG00000131771	17	37782993	37792879	PPP1R1B	protein_coding	-0.104769	0.883505	0.0620482	0.808386	0.922812	-0.191983	0.883505	0.199354	0.664863	0.946115	0.0872143	0.883505	0.0421369	0.841524	0.939265	51	116	34	88	44	94	1.48842	1.37121	1.35605	1.39398	1.47705	1.55633
ENSG00000225920	1	219373256	219373909	RIMKLBP2	pseudogene	-0.61808	2.16653	6.36068	0.0305233	0.220678	-0.0392771	2.16653	0.026089	0.874936	0.983059	-0.578803	2.16653	5.55431	0.0404457	0.278022	99	214	171	180	163	204	1.89404	2.23675	2.77744	2.3844	2.59722	2.64756
ENSG00000229124	10	17256238	17271984	VIM-AS1	antisense	0.0880218	3.02376	0.12556	0.730522	0.885467	-0.379261	3.02376	2.23778	0.165894	0.795316	0.467283	3.02376	3.455	0.0930419	0.387027	317	525	163	314	232	385	3.40162	3.20446	2.86586	2.92587	3.17516	3.31232
ENSG00000128228	22	21996550	21998587	SDF2L1	protein_coding	-0.347277	6.56463	2.84033	0.12491	0.402106	0.151895	6.56463	0.545613	0.478229	0.911668	-0.499173	6.56463	5.86325	0.0375385	0.268166	3617	3190	3786	3886	3806	3190	6.32554	6.12553	6.72719	6.8326	6.58901	6.68362
ENSG00000197472	1	247108849	247171395	ZNF695	protein_coding	-0.787362	3.35178	31.4372	0.000235114	0.0377159	-0.392849	3.35178	7.8894	0.0187052	0.645806	-0.394513	3.35178	7.79826	0.0192319	0.20704	284	411	318	390	464	472	3.03296	3.11623	3.48239	3.43568	3.84871	3.81216
ENSG00000267892	19	39228924	39230503	CTD-2540F13.2	antisense	-0.127219	1.01037	0.0954356	0.763789	0.901393	-0.0690245	1.01037	0.0273631	0.871948	0.98235	-0.0581949	1.01037	0.0198582	0.890764	0.959164	59	116	38	105	48	100	1.60465	1.37659	1.43609	1.58021	1.54296	1.62689
ENSG00000131067	20	33432523	33460663	GGT7	protein_coding	-0.0852483	5.4652	0.124359	0.732562	0.886155	0.132404	5.4652	0.299145	0.597866	0.934051	-0.217652	5.4652	0.812455	0.391139	0.701799	1369	2470	1222	2252	1154	2000	5.42811	5.28476	5.59917	5.57738	5.37584	5.54098
ENSG00000178852	17	45400656	45518678	EFCAB13	protein_coding	-0.515125	2.96241	4.71526	0.0553347	0.280731	-0.291722	2.96241	1.50301	0.248607	0.837801	-0.223403	2.96241	0.875028	0.371851	0.689565	198	411	236	303	256	412	2.77133	2.93278	3.28019	2.9255	3.25408	3.44731
ENSG00000184949	22	38974125	39052634	FAM227A	protein_coding	-0.562899	4.91811	10.7462	0.00843891	0.133015	-0.316521	4.91811	3.39792	0.0954166	0.740032	-0.246378	4.91811	2.0477	0.183274	0.51291	848	1454	896	1203	1028	1612	4.65047	4.65288	5.05308	4.80581	5.10264	5.34751
ENSG00000141576	17	74138534	74236454	RNF157	protein_coding	-0.568528	4.19786	15.4311	0.00289054	0.0911638	0.0312591	4.19786	0.0472425	0.832353	0.976659	-0.599787	4.19786	17.1724	0.00204825	0.0903187	458	826	633	859	703	761	3.74072	3.95043	4.49675	4.41336	4.50087	4.37456
ENSG00000137642	11	121322912	121504402	SORL1	protein_coding	-0.282925	4.06826	1.45124	0.256857	0.55808	-0.300525	4.06826	1.61563	0.233295	0.833085	0.0175998	4.06826	0.00556145	0.942066	0.97955	474	1005	390	735	581	792	3.94965	4.05452	4.00344	4.03574	4.40349	4.26631
ENSG00000264112	17	56066400	56072211	RP11-159D12.2	lincRNA	-0.706435	3.66106	21.8818	0.000897388	0.0628614	-0.483917	3.66106	10.2495	0.00960154	0.635091	-0.222518	3.66106	2.14069	0.174488	0.502242	374	542	354	478	497	675	3.47422	3.38741	3.71138	3.61712	4.02869	4.20976
ENSG00000074219	19	49843852	49865714	TEAD2	protein_coding	-0.436735	5.30572	7.94532	0.0183907	0.184728	0.132697	5.30572	0.739522	0.410181	0.890791	-0.569432	5.30572	13.518	0.00435156	0.124049	1056	1822	1251	2066	1329	1682	4.955	4.96719	5.52149	5.56592	5.46325	5.40663
ENSG00000102174	X	22050559	22269427	PHEX	protein_coding	-0.732356	2.52361	15.332	0.00295003	0.0919162	-0.00397482	2.52361	0.000465149	0.983222	0.997291	-0.728381	2.52361	15.1417	0.0030684	0.10831	169	191	216	253	229	246	2.3533	2.23605	2.93758	2.92822	2.88305	3.00966
ENSG00000173486	11	64008475	64011604	FKBP2	protein_coding	0.289875	5.41789	2.9787	0.115421	0.390206	0.680418	5.41789	16.3408	0.00240716	0.547525	-0.390543	5.41789	5.48946	0.0414048	0.280906	1863	1781	1833	1959	1232	1165	5.44219	5.24414	5.75243	5.79952	5.04797	5.19892
ENSG00000100422	22	47080308	47134158	CERK	protein_coding	-0.317207	2.45842	0.901382	0.365094	0.64974	-0.0980215	2.45842	0.0855811	0.775933	0.968945	-0.219186	2.45842	0.427171	0.528323	0.79119	225	203	217	174	270	156	2.44633	2.55482	2.69389	2.72314	2.84184	2.7041
ENSG00000267632	17	40661802	40663537	RP11-400F19.18	sense_intronic	-0.478171	1.88618	2.78925	0.126202	0.403732	-0.530524	1.88618	3.32391	0.09861	0.741726	0.0523524	1.88618	0.0322308	0.861148	0.947887	90	219	88	138	136	191	1.91549	2.14548	2.13499	1.95963	2.50373	2.44911
ENSG00000197283	6	33387847	33421466	SYNGAP1	protein_coding	-0.37706	4.66335	3.05023	0.112485	0.386398	-0.143695	4.66335	0.442216	0.521665	0.923632	-0.233366	4.66335	1.16488	0.306753	0.641374	686	1370	667	1198	843	1204	4.43929	4.49071	4.72345	4.72057	4.9062	4.85766
ENSG00000143434	1	151104161	151119104	SEMA6C	protein_coding	-0.637445	3.7441	12.5507	0.00542719	0.113606	-0.415438	3.7441	5.32018	0.0440429	0.682768	-0.222007	3.7441	1.50385	0.248484	0.585081	402	589	383	516	468	743	3.60624	3.4595	3.8536	3.68179	3.98542	4.30397
ENSG00000115461	2	217536828	217560248	IGFBP5	protein_coding	0.189257	2.71298	0.333848	0.576574	0.796933	-0.0529577	2.71298	0.0253534	0.876758	0.983791	0.242215	2.71298	0.54327	0.478538	0.760459	316	327	249	171	278	169	2.87327	3.12368	2.8696	2.70169	2.8802	2.7977
ENSG00000260776	15	78206559	78219188	RP11-114H24.2	pseudogene	-0.845747	1.0127	7.1993	0.0231819	0.198254	-0.340539	1.0127	1.18531	0.302103	0.85759	-0.505208	1.0127	2.48961	0.146027	0.466194	39	94	62	81	72	111	1.14235	1.31197	1.72698	1.45436	1.77288	1.87587
ENSG00000205869	11	1605572	1606513	KRTAP5-1	protein_coding	-0.179135	2.85186	0.376385	0.553429	0.782772	-0.146603	2.85186	0.248515	0.629052	0.93947	-0.0325319	2.85186	0.0123203	0.913845	0.969177	256	370	167	341	188	371	3.14924	2.73607	2.91319	3.01414	2.93331	3.24553
ENSG00000198944	5	132149033	132152488	SOWAHA	protein_coding	0.604049	2.15289	4.00625	0.0735218	0.317058	0.500822	2.15289	2.68864	0.132451	0.776773	0.103228	2.15289	0.121556	0.734663	0.893425	217	242	177	155	150	88	2.47828	2.68322	2.51696	2.51235	2.19665	1.99632
ENSG00000147852	9	2621834	2660053	VLDLR	protein_coding	-0.632087	3.71111	12.2698	0.00579802	0.116028	-0.370223	3.71111	4.2121	0.0675624	0.715891	-0.261864	3.71111	2.08468	0.179713	0.508467	386	577	336	571	490	678	3.57776	3.40756	3.70473	3.79332	4.0719	4.15351
ENSG00000223760	2	130887194	130896990	MED15P9	pseudogene	-0.150678	3.00061	0.285036	0.605242	0.814734	-0.141745	3.00061	0.247923	0.629455	0.93947	-0.00893266	3.00061	0.000993626	0.975482	0.991578	233	488	209	347	213	402	3.06089	3.0627	3.21833	3.00837	3.11498	3.32313
ENSG00000178685	8	145051321	145086940	PARP10	protein_coding	-0.308001	2.15174	1.03604	0.333004	0.62446	-0.400718	2.15174	1.70431	0.221286	0.829671	0.0927173	2.15174	0.0914277	0.768635	0.9082	149	234	98	184	123	249	2.48831	2.19009	2.2837	2.2596	2.42248	2.7448
ENSG00000271361	6	3023376	3024006	HTATSF1P2	pseudogene	-0.859846	1.18895	8.56228	0.0153141	0.171654	-0.393411	1.18895	1.81477	0.207999	0.824782	-0.466435	1.18895	2.43427	0.150117	0.471879	55	94	78	79	77	134	1.34619	1.3743	1.89235	1.4925	1.77645	2.14819
ENSG00000123453	9	136528682	136605077	SARDH	protein_coding	-0.728167	1.84735	9.17523	0.0128553	0.158509	0.0180253	1.84735	0.00583095	0.940655	0.990994	-0.746193	1.84735	9.64	0.0113053	0.169212	100	125	110	190	126	169	1.91384	1.64231	2.27004	2.43928	2.30819	2.41049
ENSG00000117318	1	23884409	23886285	ID3	protein_coding	0.541116	8.66487	7.15396	0.0240375	0.20061	0.00295787	8.66487	0.000214491	0.988614	0.997934	0.538158	8.66487	7.07541	0.0246426	0.229196	22602	23189	12985	11695	13921	11200	8.94921	8.97347	8.4902	8.41907	8.44374	8.49061
ENSG00000168487	8	22022249	22069839	BMP1	protein_coding	-0.404686	4.59518	4.15968	0.0690909	0.307691	-0.0075701	4.59518	0.00146085	0.970274	0.995326	-0.397116	4.59518	4.00398	0.0736618	0.350917	637	1230	702	1195	789	1110	4.31434	4.36543	4.76985	4.7412	4.79049	4.76804
ENSG00000196839	20	43248163	43280874	ADA	protein_coding	0.393636	1.56752	2.45273	0.148737	0.43303	-0.537961	1.56752	4.14571	0.0694165	0.717321	0.931597	1.56752	12.955	0.00494245	0.127107	151	194	59	83	79	129	2.35315	2.12388	1.6168	1.54132	1.80115	2.10591
ENSG00000085840	1	52838501	52870131	ORC1	protein_coding	-0.68684	4.42215	28.4844	0.000342525	0.0433044	-0.114784	4.42215	0.80743	0.390239	0.884267	-0.572056	4.42215	19.725	0.00128716	0.0749243	637	788	717	950	940	867	4.05693	4.01348	4.54165	4.67939	4.77585	4.68157
ENSG00000144354	2	174219548	174233725	CDCA7	protein_coding	-0.726731	4.98552	53.5605	2.70715e-05	0.0129004	-0.288178	4.98552	8.50407	0.0155762	0.645806	-0.438552	4.98552	19.4499	0.00135043	0.0749243	911	1258	1006	1284	1375	1436	4.59253	4.60869	5.05793	5.05376	5.35337	5.34138
ENSG00000185900	8	42948658	42978577	POMK	protein_coding	-0.332074	5.82716	2.38938	0.156472	0.445155	-0.121325	5.82716	0.318405	0.586316	0.931624	-0.210749	5.82716	0.961099	0.352459	0.678444	1402	3351	1667	2482	2297	2195	5.33794	5.84042	5.91387	5.83896	6.2241	5.79652
ENSG00000269858	19	41304901	41314338	EGLN2	protein_coding	-0.466191	3.2044	4.54872	0.0590531	0.288953	0.0734802	3.2044	0.114424	0.742236	0.963568	-0.539671	3.2044	6.10486	0.0333105	0.255426	274	385	293	460	265	453	3.14875	2.87201	3.53636	3.49259	3.27561	3.59612
ENSG00000233251	2	56400669	56412905	AC007743.1	antisense	-0.336625	4.13107	1.4655	0.256807	0.558046	-0.191174	4.13107	0.469646	0.510368	0.920801	-0.145451	4.13107	0.271607	0.614802	0.83706	676	723	692	502	826	574	3.90365	4.13152	4.25856	4.04348	4.36237	4.34958
ENSG00000213085	1	159842154	159869953	CCDC19	protein_coding	0.584111	1.37894	2.44047	0.149651	0.434312	0.198272	1.37894	0.266284	0.617178	0.93814	0.38584	1.37894	1.08053	0.323332	0.656144	152	126	105	61	77	73	2.03999	1.98	1.88855	1.57589	1.45491	1.82757
ENSG00000259901	16	72823142	72825522	RP5-991G20.4	antisense	-0.557696	3.35455	8.14844	0.0173012	0.18038	-0.0696767	3.35455	0.128443	0.727586	0.962178	-0.488019	3.35455	6.2237	0.0319786	0.251026	256	483	308	491	364	473	3.07101	3.15588	3.60897	3.57206	3.6945	3.64654
ENSG00000233122	10	131904273	131907095	CTAGE7P	pseudogene	-0.760951	1.03193	5.26293	0.0449818	0.259265	-0.30491	1.03193	0.855361	0.377061	0.880214	-0.456041	1.03193	1.84083	0.20502	0.538806	43	96	51	96	70	111	1.26787	1.27724	1.60081	1.56967	1.79988	1.82164
ENSG00000136492	17	59758627	59940882	BRIP1	protein_coding	-0.704371	5.40959	55.9591	2.2473e-05	0.0118498	-0.240238	5.40959	6.57406	0.0284141	0.650294	-0.464133	5.40959	24.2619	0.000620231	0.0553839	1188	1736	1400	1723	1782	1936	4.97545	5.04307	5.53643	5.45297	5.73336	5.7492
ENSG00000169314	22	24105208	24108048	C22orf15	protein_coding	-1.0293	0.671821	10.3973	0.00923651	0.138693	-0.434605	0.671821	1.914	0.196957	0.818579	-0.594696	0.671821	3.31699	0.0989154	0.397549	36	59	48	63	53	99	1.0569	0.949203	1.46362	1.25008	1.46119	1.78242
ENSG00000270093	21	18015848	18017384	AP000473.8	lincRNA	-0.780136	1.33626	8.1538	0.0172735	0.18038	-0.0336933	1.33626	0.0157945	0.902507	0.986268	-0.746443	1.33626	7.43583	0.0215138	0.217094	54	105	84	121	85	126	1.38286	1.42648	2.02119	1.87892	1.92795	2.02662
ENSG00000161040	7	102453308	102715286	FBXL13	protein_coding	-0.616874	1.40761	3.68503	0.0841919	0.337392	-0.193828	1.40761	0.36565	0.559005	0.927069	-0.423045	1.40761	1.70248	0.221515	0.556519	62	128	95	97	77	148	1.50016	1.62313	2.15177	1.64549	1.82782	2.21112
ENSG00000164406	5	132208014	132210738	LEAP2	protein_coding	-0.251114	1.34161	0.601948	0.455993	0.720117	-0.646381	1.34161	3.71656	0.0830625	0.725735	0.395267	1.34161	1.40258	0.263981	0.602483	73	164	49	89	80	136	1.73839	1.79441	1.59068	1.46778	1.9564	2.02328
ENSG00000228828	10	38107534	38109910	RP11-162G10.1	pseudogene	-0.888598	0.288876	4.86295	0.0522765	0.274016	-0.0151871	0.288876	0.00152401	0.969637	0.995326	-0.873411	0.288876	4.67629	0.0561782	0.314423	22	49	40	60	31	71	0.82105	0.756247	1.3688	1.14912	1.10402	1.38849
ENSG00000139767	12	119419300	119600856	SRRM4	protein_coding	-0.223341	7.76128	1.00519	0.342181	0.631869	-0.273697	7.76128	1.50559	0.25086	0.839119	0.0503568	7.76128	0.0510691	0.826248	0.931765	6325	13334	5236	9339	7304	10181	7.58623	7.70978	7.65285	7.62795	7.9843	7.88566
ENSG00000199933	12	102113586	102113696	Y_RNA	misc_RNA	-0.528685	2.69359	7.96682	0.0182715	0.184445	-0.749811	2.69359	15.4353	0.00288808	0.569229	0.221126	2.69359	1.33721	0.274703	0.610611	208	332	158	199	254	353	2.7394	2.75483	2.69172	2.49432	3.15282	3.3348
ENSG00000172771	3	129120164	129147494	EFCAB12	protein_coding	-0.264039	1.3595	0.943129	0.354632	0.641931	0.595819	1.3595	4.99543	0.0497089	0.689931	-0.859859	1.3595	10.4319	0.00915333	0.15939	70	104	98	149	62	102	1.59416	1.43286	2.1706	2.12673	1.60536	1.81052
ENSG00000163354	1	154990996	155006257	DCST2	protein_coding	-0.56238	2.91512	5.95221	0.0351224	0.235614	-0.17397	2.91512	0.572967	0.466737	0.906116	-0.38841	2.91512	2.81902	0.124426	0.43518	210	341	210	353	241	394	2.85137	2.68778	3.14179	3.11314	3.18679	3.37905
ENSG00000103528	16	19179293	19279652	SYT17	protein_coding	-0.573441	3.17325	10.3895	0.00925527	0.138846	0.0611268	3.17325	0.120102	0.736186	0.963294	-0.634567	3.17325	12.7274	0.0052085	0.129311	238	380	330	409	294	423	2.91029	2.91821	3.62934	3.3999	3.34598	3.5675
ENSG00000148702	10	115310596	115349361	HABP2	protein_coding	0.130267	1.74201	0.144805	0.711598	0.87619	-0.196423	1.74201	0.313417	0.588049	0.931811	0.326691	1.74201	0.895804	0.366466	0.686615	95	250	67	143	99	139	2.03596	2.23518	1.92241	1.93374	2.21792	2.00738
ENSG00000128590	7	108210012	108215294	DNAJB9	protein_coding	-0.351874	5.23573	2.2713	0.165968	0.45679	0.0818703	5.23573	0.123541	0.733292	0.963049	-0.433744	5.23573	3.45151	0.0960564	0.392214	1446	1316	1523	1428	1619	1213	4.98929	4.91832	5.39405	5.44996	5.33647	5.35152
ENSG00000185477	4	90157537	90229161	GPRIN3	protein_coding	-0.0162492	1.18111	0.00189514	0.966143	0.987559	-0.421961	1.18111	1.18981	0.301236	0.857328	0.405712	1.18111	1.1336	0.312319	0.647249	54	175	45	85	79	94	1.46821	1.87027	1.51272	1.42659	1.93928	1.62335
ENSG00000014914	1	149900543	149908791	MTMR11	protein_coding	-0.106681	5.16307	0.183263	0.678759	0.857418	-0.05058	5.16307	0.0409091	0.844262	0.977751	-0.0561015	5.16307	0.0506094	0.827087	0.932142	1135	2089	908	1698	978	1707	5.17433	5.04034	5.19144	5.16983	5.15295	5.30856
ENSG00000134996	9	77703459	77762181	OSTF1	protein_coding	-0.363115	4.7591	3.28553	0.100394	0.366297	0.213746	4.7591	1.14793	0.309499	0.862042	-0.576861	4.7591	8.30771	0.0165407	0.196359	949	975	1156	1094	1108	863	4.44332	4.4636	5.047	5.03588	4.84476	4.8356
ENSG00000197358	14	28733596	28735180	BNIP3P1	pseudogene	0.123665	1.14765	0.0960741	0.763027	0.90112	0.279532	1.14765	0.48382	0.502718	0.918578	-0.155868	1.14765	0.157147	0.700218	0.878933	68	131	43	132	54	87	1.71331	1.51618	1.51929	1.84458	1.62678	1.49862
ENSG00000174939	16	29911696	29931185	ASPHD1	protein_coding	0.548991	5.02156	22.1052	0.000865755	0.0628614	0.738163	5.02156	39.7019	9.35264e-05	0.185434	-0.189172	5.02156	2.69309	0.132166	0.44826	1415	1707	1205	1603	763	930	5.21993	5.01972	5.32495	5.35146	4.546	4.71971
ENSG00000115318	2	74759541	74782817	LOXL3	protein_coding	-0.504988	2.79693	5.25154	0.0451715	0.259752	0.0560261	2.79693	0.0654963	0.803256	0.970067	-0.561014	2.79693	6.48742	0.0292483	0.243266	174	324	233	331	216	330	2.60213	2.64904	3.2481	3.05476	3.02491	3.17133
ENSG00000118557	16	72146056	72210777	PMFBP1	protein_coding	-0.647022	1.28841	4.08455	0.0711809	0.312688	-0.147193	1.28841	0.213765	0.65384	0.942893	-0.499829	1.28841	2.4031	0.152486	0.474714	48	124	86	96	81	124	1.29111	1.58687	2.04938	1.63085	1.88247	2.00524
ENSG00000163728	3	180319918	180335616	TTC14	protein_coding	-0.276989	5.351	1.65656	0.229362	0.527185	-0.384666	5.351	3.15568	0.10851	0.754275	0.107677	5.351	0.248061	0.630079	0.845638	1352	2269	1003	1607	1229	2189	5.36687	5.20871	5.27844	5.14417	5.42036	5.71279
ENSG00000132386	17	1665253	1680868	SERPINF1	protein_coding	-0.86665	1.92038	17.121	0.00206848	0.0786236	-0.260974	1.92038	1.59163	0.236044	0.834678	-0.605676	1.92038	8.23341	0.0168687	0.197334	100	138	135	145	152	189	1.82556	1.83229	2.41635	2.21236	2.43593	2.63319
ENSG00000215146	10	42827314	42863422	RP11-313J2.1	pseudogene	-0.676716	4.58013	25.2036	0.000539859	0.0505595	-0.346446	4.58013	6.6382	0.0278152	0.650294	-0.33027	4.58013	5.97353	0.0348623	0.259457	680	1035	649	1038	1024	1109	4.27351	4.25726	4.53199	4.6746	5.02281	4.89645
ENSG00000137142	9	38408991	38424444	IGFBPL1	protein_coding	-1.17452	0.0553598	12.1206	0.00600737	0.11755	0.298903	0.0553598	0.930894	0.357636	0.875458	-1.47342	0.0553598	19.7184	0.00128863	0.0749243	21	25	53	46	41	41	0.547086	0.619672	1.35905	1.18034	1.05714	1.16325
ENSG00000145431	4	157681606	157892546	PDGFC	protein_coding	0.242261	1.78841	0.520066	0.487515	0.741619	-0.0962535	1.78841	0.0784433	0.78519	0.969135	0.338514	1.78841	1.00826	0.339262	0.668376	119	242	62	161	97	137	2.2623	2.20636	1.83754	2.07937	2.18644	2.00056
ENSG00000256870	12	101549271	101604185	SLC5A8	protein_coding	-0.104536	1.93214	0.0904546	0.769829	0.903562	-0.460609	1.93214	1.66967	0.225686	0.831286	0.356073	1.93214	1.01046	0.338759	0.667792	183	170	111	107	201	101	2.22907	2.32399	1.92369	2.14743	2.5035	2.18484
ENSG00000170092	7	75123401	75133628	AC018720.10	pseudogene	-0.450363	2.88704	3.24402	0.10221	0.369727	-0.0914356	2.88704	0.133927	0.722104	0.961593	-0.358927	2.88704	2.04869	0.183178	0.512821	203	361	252	300	208	391	2.78463	2.78498	3.34727	2.9295	2.9773	3.39471
ENSG00000213240	1	145209119	145291972	NOTCH2NL	protein_coding	-0.468809	3.4669	5.00617	0.0495077	0.268628	-0.0282023	3.4669	0.0181968	0.895401	0.985119	-0.440607	3.4669	4.41069	0.0623717	0.327704	262	574	419	428	416	463	3.0002	3.48189	3.91723	3.48936	3.77148	3.71767
ENSG00000218422	4	1741078	1743830	AC016773.1	pseudogene	-0.604533	1.65665	3.87158	0.0777769	0.324695	-0.231589	1.65665	0.572007	0.4671	0.906116	-0.372944	1.65665	1.45206	0.256247	0.594888	91	134	74	157	99	170	1.9243	1.60713	1.95311	2.10875	2.14966	2.31118
ENSG00000234771	9	130873450	130881013	RP11-395P17.3	antisense	-0.462422	4.31439	5.77892	0.0373281	0.242144	-0.433331	4.31439	5.02182	0.0492162	0.689931	-0.0290909	4.31439	0.0226109	0.883497	0.956612	587	1049	486	807	705	1038	4.18889	4.16078	4.25193	4.21149	4.62061	4.68916
ENSG00000213928	14	24630262	24635774	IRF9	protein_coding	-1.0401	0.416292	8.22913	0.0168902	0.17816	-0.473186	0.416292	1.76435	0.213927	0.826612	-0.566918	0.416292	2.32318	0.158785	0.481946	31	48	25	68	58	69	0.969852	0.78887	0.982723	1.30776	1.55211	1.40806
ENSG00000169087	3	122458846	122512671	HSPBAP1	protein_coding	-0.347401	3.79676	2.68404	0.132746	0.413287	-0.482645	3.79676	5.07153	0.0483042	0.689931	0.135244	3.79676	0.399297	0.541787	0.798834	422	801	326	532	474	725	3.76198	3.77928	3.73211	3.63088	4.09442	4.17834
ENSG00000218537	22	24236613	24241117	AP000350.4	protein_coding	-0.605873	2.96554	11.5493	0.00689863	0.124329	0.0436016	2.96554	0.0609708	0.810019	0.972392	-0.649474	2.96554	13.2752	0.00459533	0.124948	198	332	273	368	270	356	2.69369	2.74115	3.3894	3.25398	3.24424	3.33221
ENSG00000163975	3	196715492	196756687	MFI2	protein_coding	-0.392909	3.87979	3.79303	0.0804009	0.3304	0.10475	3.87979	0.271594	0.613736	0.937875	-0.497658	3.87979	6.09758	0.0333942	0.25546	395	709	453	755	452	669	3.66057	3.62935	4.15605	4.12085	4.01614	4.08256
ENSG00000258947	16	89987800	90005169	TUBB3	protein_coding	-0.526735	2.44081	4.71138	0.055418	0.28081	0.00706868	2.44081	0.000859339	0.977197	0.996384	-0.533803	2.44081	4.83459	0.0528472	0.307886	132	258	175	258	170	263	2.29988	2.35838	2.90411	2.72497	2.74581	2.86645
ENSG00000197566	17	16524051	16557170	ZNF624	protein_coding	0.204018	2.50798	0.694666	0.424259	0.698224	-0.417754	2.50798	2.75784	0.128112	0.774782	0.621772	2.50798	6.2549	0.0316398	0.250442	239	379	104	212	174	244	3.00093	2.82942	2.29966	2.47937	2.77678	2.76858
ENSG00000263412	17	46122503	46125435	RP5-890E16.2	processed_transcript	-0.472565	0.70773	1.31229	0.278952	0.576328	-0.320811	0.70773	0.591735	0.459731	0.903026	-0.151754	0.70773	0.130458	0.725556	0.888997	46	80	39	70	36	101	1.34684	1.08562	1.40202	1.23405	1.26293	1.69213
ENSG00000079112	8	95139399	95229531	CDH17	protein_coding	0.482436	3.07343	3.69542	0.0838176	0.336537	0.387598	3.07343	2.34129	0.157329	0.790742	0.0948378	3.07343	0.146193	0.71029	0.883054	278	615	241	397	196	291	3.24105	3.4069	3.35851	3.22396	2.97254	2.94124
ENSG00000223396	1	201487831	201499602	RPS10P7	lincRNA	-0.486343	2.27201	3.45294	0.0931264	0.3536	0.0445247	2.27201	0.0293257	0.867483	0.98134	-0.530868	2.27201	4.11792	0.0702115	0.344579	126	222	153	236	137	242	2.26088	2.16866	2.75389	2.60182	2.50479	2.74909
ENSG00000246339	8	28553718	28558981	EXTL3-AS1	antisense	-0.0199244	2.03267	0.00370328	0.952688	0.982852	-0.169876	2.03267	0.260431	0.621023	0.939229	0.149952	2.03267	0.206841	0.659077	0.859772	136	251	104	165	92	213	2.40422	2.25437	2.36773	2.11256	2.12606	2.53109
ENSG00000168539	11	62676151	62689279	CHRM1	protein_coding	-0.422782	1.69555	3.36911	0.096644	0.360354	0.480318	1.69555	4.52147	0.0596906	0.706751	-0.9031	1.69555	15.8006	0.00268124	0.1005	79	133	121	187	107	113	1.66121	1.72384	2.35988	2.43838	2.10889	1.96775
ENSG00000254732	11	57509635	57560715	RP11-691N7.6	protein_coding	-0.356464	0.857827	0.768243	0.401555	0.680116	-0.077233	0.857827	0.0357082	0.853942	0.979007	-0.279231	0.857827	0.465693	0.510646	0.779599	46	96	59	72	37	104	1.32038	1.27597	1.73547	1.28666	1.25666	1.74988
ENSG00000109610	4	24791534	24802464	SOD3	protein_coding	0.508407	0.454359	1.29296	0.28231	0.578277	0.690413	0.454359	2.33241	0.15804	0.791442	-0.182007	0.454359	0.181704	0.679044	0.868928	31	101	41	72	23	47	1.07713	1.29022	1.44925	1.25329	0.977966	0.960843
ENSG00000105327	19	47724081	47736023	BBC3	protein_coding	0.518	4.85977	6.74955	0.0271284	0.211315	0.230347	4.85977	1.31806	0.278369	0.851885	0.287653	4.85977	2.10205	0.17854	0.507315	1128	2105	774	1269	686	1054	5.10661	5.11017	4.91036	4.81977	4.60327	4.69031
ENSG00000166741	11	114128509	114184007	NNMT	protein_coding	-0.508535	1.78827	4.89121	0.0517154	0.27336	-0.881259	1.78827	13.8245	0.00406581	0.609947	0.372724	1.78827	2.45175	0.148809	0.470091	140	148	79	97	140	188	2.18088	1.91324	1.81793	1.78438	2.3329	2.63409
ENSG00000069696	11	637293	640706	DRD4	protein_coding	0.0339941	3.20588	0.0161862	0.901319	0.964782	0.273882	3.20588	1.04494	0.331093	0.867014	-0.239888	3.20588	0.816116	0.38785	0.700083	279	538	251	499	233	382	3.28057	3.19522	3.44548	3.49207	3.22189	3.26066
ENSG00000267523	19	56173267	56186081	CTD-2537I9.12	antisense	-0.292609	3.35382	1.88846	0.199723	0.495545	-0.583842	3.35382	7.27453	0.0226348	0.645806	0.291233	3.35382	1.81737	0.207699	0.540811	369	555	226	365	332	556	3.54776	3.32752	3.22046	3.17046	3.58409	3.85434
ENSG00000185522	11	554855	560779	C11orf35	protein_coding	-0.124765	4.64525	0.325068	0.581651	0.800043	0.249367	4.64525	1.29887	0.282008	0.852826	-0.374132	4.64525	2.93808	0.118494	0.42536	765	1293	763	1316	645	1101	4.58164	4.41713	4.90254	4.85867	4.53083	4.73921
ENSG00000203772	10	135234170	135382916	SPRN	protein_coding	-0.328177	3.89336	2.26347	0.163713	0.45494	0.0699488	3.89336	0.103101	0.754823	0.967101	-0.398126	3.89336	3.33551	0.0981007	0.395971	388	783	454	730	449	679	3.66004	3.74019	4.18189	4.05183	4.0301	4.08001
ENSG00000114268	3	48555117	48599448	PFKFB4	protein_coding	-0.217814	5.09107	1.11777	0.316233	0.608957	0.242322	5.09107	1.38757	0.267142	0.847582	-0.460136	5.09107	5.00782	0.0502013	0.301916	969	1726	955	1948	1091	1324	4.88206	4.84498	5.18933	5.43632	5.23299	5.02308
ENSG00000184838	5	119799973	120023027	PRR16	protein_coding	0.504329	2.79264	6.77636	0.0265766	0.210028	-0.27194	2.79264	1.86384	0.202438	0.821525	0.776268	2.79264	15.6885	0.00274278	0.10169	305	529	159	215	190	265	3.24854	3.31817	2.73214	2.55524	2.82447	2.93174
ENSG00000121207	4	155548097	155674270	LRAT	protein_coding	-0.362562	1.88896	1.3047	0.280264	0.576747	-0.271117	1.88896	0.71696	0.417167	0.894376	-0.091445	1.88896	0.0816174	0.781013	0.913974	97	211	75	180	138	164	2.0169	2.07668	1.99469	2.24063	2.54624	2.24052
ENSG00000271533	X	73429811	73433495	RP3-368A4.6	sense_intronic	-0.38929	4.37968	3.42487	0.0943601	0.356393	-0.311216	4.37968	2.16963	0.171941	0.80093	-0.0780738	4.37968	0.136577	0.719519	0.886555	568	1179	573	831	689	1063	4.15886	4.30729	4.49045	4.23747	4.60345	4.708
ENSG00000218549	21	14953365	14954325	OR4K12P	pseudogene	-1.07601	-0.117335	5.66641	0.0388513	0.245512	0.173757	-0.117335	0.169415	0.689412	0.952814	-1.24977	-0.117335	7.81383	0.0191407	0.20647	9	37	34	49	29	45	0.441025	0.616005	1.20216	1.02007	1.01926	1.02636
ENSG00000101811	X	100075384	100095921	CSTF2	protein_coding	-0.591009	4.3926	20.0637	0.00121409	0.0673444	0.0635141	4.3926	0.23517	0.638281	0.940096	-0.654523	4.3926	24.6034	0.000589525	0.0545458	588	827	821	898	869	794	3.93115	4.09627	4.71194	4.61888	4.64938	4.57731
ENSG00000220785	1	32697259	32707221	MTMR9LP	pseudogene	-0.118261	1.08797	0.0917586	0.76823	0.903256	0.196713	1.08797	0.253262	0.625809	0.93947	-0.314974	1.08797	0.662523	0.434835	0.733646	61	113	55	114	43	104	1.60831	1.37595	1.72623	1.6927	1.42809	1.69398
ENSG00000223522	2	28530558	28533326	AC093690.1	antisense	-0.886433	0.493011	5.62796	0.0393894	0.246367	-0.481779	0.493011	1.6672	0.226005	0.831286	-0.404654	0.493011	1.10459	0.31827	0.652406	30	62	48	44	43	89	0.925413	1.00013	1.45083	0.966419	1.27431	1.68401
ENSG00000007968	1	23832922	23857712	E2F2	protein_coding	-0.625881	6.2159	46.4534	4.91729e-05	0.018511	-0.0386302	6.2159	0.178853	0.681411	0.950935	-0.58725	6.2159	40.8943	8.29655e-05	0.0235483	2072	2992	2557	3359	2989	3109	5.76049	5.80764	6.3937	6.39761	6.47099	6.41993
ENSG00000246763	5	98105322	98109173	RGMB-AS1	antisense	-0.698818	1.40224	5.59728	0.0398253	0.247238	-0.524843	1.40224	3.10474	0.108892	0.756073	-0.173976	1.40224	0.333348	0.576604	0.817049	57	140	65	104	124	118	1.40511	1.73826	1.73902	1.74026	2.31094	1.97655
ENSG00000179855	19	3585551	3593539	GIPC3	protein_coding	-0.150656	1.8704	0.229802	0.642097	0.836611	-0.418159	1.8704	1.68881	0.22324	0.830715	0.267503	1.8704	0.701317	0.422123	0.725897	97	252	79	141	120	173	2.03268	2.26918	2.06363	1.94232	2.40349	2.2883
ENSG00000267169	19	14247991	14282079	CTB-55O6.12	antisense	-0.568968	3.15509	7.66703	0.0200224	0.189186	-0.271258	3.15509	1.74035	0.216829	0.826612	-0.29771	3.15509	2.07643	0.180499	0.509243	214	463	276	353	347	418	2.81216	3.13908	3.42813	3.17526	3.59362	3.51956
ENSG00000188158	X	17393543	17754114	NHS	protein_coding	-0.524125	1.70054	2.93877	0.117593	0.393367	-0.164137	1.70054	0.288355	0.60315	0.935151	-0.359988	1.70054	1.36929	0.269367	0.606899	75	169	98	140	97	172	1.74381	1.84717	2.2561	1.97056	2.13545	2.31764
ENSG00000147027	X	34645181	34675405	TMEM47	protein_coding	0.60967	4.22717	11.0048	0.00790142	0.129649	0.00654371	4.22717	0.00123696	0.972644	0.995689	0.603127	4.22717	10.7571	0.00841551	0.154648	968	1231	578	539	634	496	4.52086	4.73432	4.13495	4.01515	4.12207	4.02841
ENSG00000138182	10	91461367	91534700	KIF20B	protein_coding	-0.668344	3.17607	14.0744	0.0038495	0.10129	-0.287837	3.17607	2.62389	0.136683	0.778781	-0.380507	3.17607	4.51441	0.0598573	0.321341	231	417	280	366	345	450	2.88998	3.02002	3.43111	3.23794	3.57039	3.63352
ENSG00000235499	2	74212259	74213470	AC073046.25	lincRNA	-0.459283	1.3011	1.70795	0.22083	0.518972	-0.169202	1.3011	0.230014	0.641945	0.940932	-0.290081	1.3011	0.671917	0.4317	0.732092	47	146	65	113	93	106	1.32889	1.70163	1.81983	1.74734	2.0788	1.77855
ENSG00000232600	8	145660602	145665354	AC084125.4	antisense	-0.642655	0.46621	2.89629	0.119961	0.395364	0.309974	0.46621	0.726291	0.414254	0.893113	-0.952629	0.46621	6.55258	0.0286182	0.241119	37	45	58	66	30	72	1.03812	0.794178	1.59674	1.32943	0.986331	1.49759
ENSG00000196865	10	115614420	115676953	NHLRC2	protein_coding	-0.469767	6.64316	7.87499	0.0188295	0.186341	-0.153431	6.64316	0.842508	0.380579	0.881002	-0.316336	6.64316	3.57182	0.0884823	0.377758	2590	5193	2944	4462	3651	4580	6.23375	6.4356	6.75152	6.64633	6.9134	6.81673
ENSG00000254815	11	557595	560107	RP11-496I9.1	antisense	-0.123269	3.35971	0.206477	0.659505	0.847147	0.0292743	3.35971	0.0115623	0.916553	0.986403	-0.152543	3.35971	0.316535	0.586418	0.821614	344	541	257	519	265	490	3.53665	3.21402	3.46429	3.55619	3.37314	3.60386
ENSG00000005379	17	56378592	56406152	BZRAP1	protein_coding	-0.205486	5.83652	0.985299	0.345862	0.634646	0.149258	5.83652	0.520036	0.488448	0.914106	-0.354744	5.83652	2.93963	0.119279	0.426558	1650	3022	1752	2864	1579	2584	5.65361	5.60706	6.07104	5.95577	5.77988	5.9417
ENSG00000144290	2	162280843	162841792	SLC4A10	protein_coding	-0.323407	2.13551	1.13099	0.312847	0.606673	-0.226593	2.13551	0.546524	0.476926	0.910864	-0.0968137	2.13551	0.0999951	0.75841	0.904528	119	250	97	209	141	213	2.26246	2.2448	2.29607	2.38915	2.60171	2.52628
ENSG00000164116	4	156587863	156653501	GUCY1A3	protein_coding	-0.0457224	4.13902	0.0230343	0.882753	0.95636	0.0276521	4.13902	0.00834585	0.929234	0.989185	-0.0733746	4.13902	0.0592676	0.813177	0.92702	749	784	721	526	772	482	4.01581	4.26861	4.28733	4.13399	4.24101	4.14156
ENSG00000214029	12	133694740	133707059	ZNF891	protein_coding	-0.216877	3.45582	0.723834	0.415066	0.691116	-0.226291	3.45582	0.775135	0.399578	0.887142	0.0094141	3.45582	0.0013498	0.971426	0.989628	316	663	290	453	316	557	3.42533	3.4856	3.61842	3.37677	3.59759	3.77897
ENSG00000225241	1	144593363	144621656	RP11-640M9.2	pseudogene	-0.523867	5.25	11.3736	0.00720441	0.12518	-0.158065	5.25	1.03917	0.33231	0.867014	-0.365802	5.25	5.53353	0.0407499	0.279167	954	1930	1208	1614	1474	1689	4.77779	5.08425	5.43601	5.25352	5.57273	5.44877
ENSG00000198626	1	237205505	237997288	RYR2	protein_coding	-0.64593	3.13242	12.9607	0.00493596	0.109608	-0.112294	3.13242	0.39739	0.542735	0.927069	-0.533636	3.13242	8.80949	0.0142591	0.185117	235	369	270	411	313	424	2.92278	2.85294	3.39571	3.37818	3.45513	3.5425
ENSG00000236333	12	72647288	72668687	TRHDE-AS1	processed_transcript	-0.521899	3.97161	7.35817	0.0220449	0.194318	-0.303619	3.97161	2.48414	0.146425	0.781838	-0.21828	3.97161	1.27696	0.285134	0.620432	429	791	409	689	573	777	3.75858	3.78738	4.00815	4.00627	4.32574	4.29882
ENSG00000174885	11	278365	285359	NLRP6	protein_coding	-0.53222	1.37301	2.51888	0.143922	0.42637	-0.201881	1.37301	0.362547	0.560649	0.927069	-0.330339	1.37301	0.954984	0.351758	0.677829	68	124	65	123	72	144	1.67624	1.4973	1.85513	1.80379	1.85551	2.08578
ENSG00000114841	3	52350335	52434507	DNAH1	protein_coding	-0.479025	5.72654	7.89032	0.018742	0.186037	-0.208137	5.72654	1.49129	0.250403	0.839119	-0.270888	5.72654	2.51873	0.144008	0.463551	1397	2751	1545	2281	1879	2551	5.36818	5.52542	5.84159	5.68385	5.97437	5.97487
ENSG00000072041	12	85253492	85307394	SLC6A15	protein_coding	-0.228277	4.24763	0.939697	0.35609	0.6428	-0.251332	4.24763	1.1255	0.314639	0.864127	0.0230544	4.24763	0.00951175	0.924308	0.973558	590	1096	418	878	639	882	4.24263	4.17419	4.09558	4.28087	4.53268	4.41584
ENSG00000197774	16	1823208	1831709	EME2	protein_coding	-0.336036	6.77242	4.64166	0.0569412	0.284001	0.195047	6.77242	1.56881	0.239195	0.83471	-0.531083	6.77242	11.579	0.00684851	0.140633	3063	5164	3751	5431	3251	4808	6.45965	6.44031	7.08501	6.94031	6.73497	6.899
ENSG00000260872	16	15111963	15114345	RP11-680G24.5	antisense	-0.339737	1.67412	1.13499	0.312037	0.6059	0.102562	1.67412	0.103986	0.753813	0.966775	-0.4423	1.67412	1.93456	0.194767	0.526375	71	176	98	157	90	148	1.71408	1.87061	2.27746	2.0799	2.07818	2.11922
ENSG00000181450	1	227751244	227865144	ZNF678	protein_coding	-0.602677	6.19617	25.4772	0.000518898	0.0503418	-0.116697	6.19617	0.962918	0.349854	0.871801	-0.485979	6.19617	16.5698	0.00230124	0.0956017	1916	3312	2406	3215	3078	3026	5.68289	5.91869	6.3401	6.30203	6.54595	6.34823
ENSG00000103269	16	725666	728268	RHBDL1	protein_coding	-0.172352	4.41521	0.679107	0.429372	0.701562	0.251905	4.41521	1.45345	0.256102	0.84187	-0.424257	4.41521	4.13627	0.069755	0.343726	635	1078	671	1117	564	937	4.31247	4.1811	4.70996	4.64462	4.33279	4.5295
ENSG00000243789	15	42120283	42129779	JMJD7	protein_coding	-0.786118	0.647376	4.49823	0.060241	0.290531	-0.315708	0.647376	0.734756	0.411641	0.891504	-0.47041	0.647376	1.5562	0.24096	0.576824	30	75	43	68	48	91	1.01653	1.06354	1.44834	1.24061	1.4551	1.61582
ENSG00000106278	7	121513143	121702090	PTPRZ1	protein_coding	0.159584	2.8394	0.351537	0.566558	0.790233	-0.382193	2.8394	1.92148	0.196156	0.818579	0.541777	2.8394	3.9348	0.0757422	0.355393	370	367	226	168	292	235	3.1409	3.20421	2.81007	2.6171	3.0072	3.13685
ENSG00000156103	8	89044237	89340254	MMP16	protein_coding	-0.541639	5.89872	12.7645	0.00516396	0.111796	-0.260839	5.89872	2.9668	0.116064	0.763349	-0.2808	5.89872	3.42661	0.0942137	0.389261	1556	3025	1712	2548	2398	2698	5.47435	5.70517	5.94161	5.88622	6.27528	6.09985
ENSG00000167619	19	42817477	42829214	TMEM145	protein_coding	-0.144345	5.99404	0.398172	0.543775	0.777191	0.0912428	5.99404	0.158852	0.699536	0.954809	-0.235588	5.99404	1.06153	0.329843	0.661581	1942	3500	1778	3203	1739	2916	5.90901	5.79006	6.11737	6.08964	5.9417	6.08838
ENSG00000214456	19	4522543	4535236	PLIN5	protein_coding	-0.175586	3.93315	1.05997	0.327749	0.619843	0.430201	3.93315	6.40723	0.0300472	0.650463	-0.605787	3.93315	12.7441	0.00518837	0.129311	459	696	559	810	408	613	3.79286	3.67028	4.37569	4.28319	3.81377	4.02887
ENSG00000168679	1	110905470	110933704	SLC16A4	protein_coding	-0.263788	3.46892	1.20655	0.298044	0.592504	0.0548215	3.46892	0.0520494	0.824184	0.974943	-0.31861	3.46892	1.7626	0.214136	0.54816	289	617	326	539	328	504	3.29713	3.4042	3.7571	3.62346	3.63168	3.65825
ENSG00000267541	18	45379604	45379828	RP11-380M21.2	pseudogene	0.209332	2.66169	0.399734	0.541834	0.776513	-0.089504	2.66169	0.0709894	0.795477	0.969185	0.298836	2.66169	0.809155	0.390145	0.701709	381	226	173	236	231	204	3.2184	2.57477	2.51702	2.9871	2.74861	2.92215
ENSG00000171681	12	14518610	14651697	ATF7IP	protein_coding	-0.656736	5.92007	29.9869	0.000281821	0.0404077	-0.245159	5.92007	4.20899	0.0676478	0.715891	-0.411577	5.92007	11.7757	0.00652746	0.138847	1647	2661	1979	2422	2766	2474	5.41007	5.66788	6.00289	5.95848	6.33421	6.1208
ENSG00000196834	2	131217028	131267239	POTEI	protein_coding	-0.984016	0.73324	12.0548	0.00610268	0.118414	0.0369116	0.73324	0.0183786	0.894883	0.985119	-1.02093	0.73324	13.0102	0.00488039	0.126718	32	59	57	86	72	67	0.902693	1.02537	1.54202	1.61886	1.66713	1.46761
ENSG00000240972	22	24236191	24237414	MIF	protein_coding	-0.347024	1.76812	1.43952	0.258177	0.559413	0.276644	1.76812	0.932552	0.357226	0.875458	-0.623668	1.76812	4.72703	0.0550831	0.313628	83	165	104	192	96	147	1.84167	1.82013	2.32221	2.33716	2.12529	2.13189
ENSG00000101888	X	108779010	108787919	NXT2	protein_coding	-0.0704221	3.41314	0.21679	0.651584	0.842507	-0.724865	3.41314	21.7574	0.000915601	0.421879	0.654443	3.41314	17.9103	0.00178261	0.0862377	478	597	259	272	443	447	3.64356	3.66897	3.14929	3.0384	3.72026	3.80574
ENSG00000272316	6	58234838	58240189	XXbac-BPGBPG55C20.2	lincRNA	-0.22087	1.8858	0.452558	0.516536	0.761138	-0.0955925	1.8858	0.0834345	0.778661	0.968945	-0.125278	1.8858	0.144528	0.711859	0.883661	100	216	94	171	96	187	2.09102	2.06089	2.27421	2.13731	2.18782	2.35485
ENSG00000250802	5	76382565	76462734	ZBED3-AS1	antisense	-0.408131	1.85599	1.73595	0.217366	0.514433	-0.288144	1.85599	0.85115	0.378191	0.880214	-0.119987	1.85599	0.147118	0.709424	0.882703	95	200	87	160	109	192	2.01599	1.99496	2.16892	2.08234	2.3018	2.40941
ENSG00000197935	6	28962562	28973093	ZNF311	protein_coding	-0.511607	2.86921	4.51151	0.0599259	0.290233	-0.264923	2.86921	1.20525	0.29829	0.855524	-0.246684	2.86921	1.03589	0.333037	0.663639	207	354	215	298	221	402	2.82594	2.74263	3.16333	2.90322	3.07024	3.41367
ENSG00000167566	12	50184929	50222533	NCKAP5L	protein_coding	0.901724	2.03869	17.6243	0.00188033	0.0764536	0.353766	2.03869	2.58714	0.139162	0.778815	0.547958	2.03869	6.7114	0.0271504	0.235993	197	305	133	129	96	113	2.57707	2.74679	2.39084	2.08941	1.91429	2.04601
ENSG00000257698	12	58325311	58329958	RP11-620J15.3	lincRNA	0.917088	0.938338	12.8869	0.00502029	0.110665	-0.125808	0.938338	0.21293	0.654465	0.942999	1.0429	0.938338	16.3376	0.00240864	0.0960364	99	152	42	52	56	47	1.79457	1.955	1.21693	1.21955	1.37596	1.21291
ENSG00000261428	2	223431624	223434438	RP11-16P6.1	antisense	-0.721364	2.24371	9.30404	0.0124012	0.15624	-0.225787	2.24371	0.925402	0.358996	0.876228	-0.495577	2.24371	4.33323	0.0643354	0.330786	155	158	182	163	193	220	2.19399	2.08567	2.6652	2.45651	2.61226	2.92927
ENSG00000206262	3	138666076	138672293	C3orf72	protein_coding	-0.239216	1.5798	0.467106	0.51002	0.756779	-0.128817	1.5798	0.133124	0.722898	0.961757	-0.1104	1.5798	0.0984804	0.760182	0.904558	88	164	70	142	74	157	1.95636	1.75631	1.96289	1.92857	1.91718	2.15155
ENSG00000011028	17	60704762	60770958	MRC2	protein_coding	-0.357149	1.41582	1.20923	0.297538	0.592186	0.259056	1.41582	0.650907	0.438764	0.899062	-0.616205	1.41582	3.6682	0.0848026	0.37055	69	123	73	158	72	119	1.67778	1.50087	1.95818	2.09729	1.84375	1.88155
ENSG00000109265	4	57036361	57194791	KIAA1211	protein_coding	-0.576458	4.72578	18.9708	0.00146983	0.0708758	-0.00387197	4.72578	0.000865422	0.977117	0.996384	-0.572586	4.72578	18.7039	0.00154184	0.0793045	687	1167	954	1156	1104	1024	4.21257	4.49736	4.9913	4.89945	5.05299	4.86005
ENSG00000145050	3	51422478	51426828	MANF	protein_coding	-0.478447	8.49377	7.72953	0.0196411	0.18915	0.0272037	8.49377	0.0251151	0.877271	0.984039	-0.505651	8.49377	8.62897	0.0150204	0.188652	12823	12405	13486	15016	15073	13160	8.18989	8.01736	8.60114	8.72216	8.61462	8.66613
ENSG00000261586	12	52211683	52213934	RP11-923I11.6	lincRNA	-0.0276373	1.57534	0.00584106	0.940604	0.979156	0.0352811	1.57534	0.00933764	0.92495	0.987968	-0.0629184	1.57534	0.0304087	0.865085	0.948844	85	184	61	158	82	128	1.93545	1.87019	1.84237	2.03727	2.0327	1.90306
ENSG00000187840	8	37887859	37917883	EIF4EBP1	protein_coding	-0.647291	5.21094	38.0374	0.000111111	0.0268775	-0.116673	5.21094	1.25036	0.289916	0.853057	-0.530617	5.21094	25.5302	0.000514957	0.0528059	1098	1426	1222	1639	1417	1701	4.88177	4.7524	5.36101	5.36638	5.42597	5.54998
ENSG00000160551	17	27717482	27878922	TAOK1	protein_coding	-0.619401	7.6116	22.4621	0.000817975	0.0623469	-0.20688	7.6116	2.52263	0.143655	0.779899	-0.412521	7.6116	9.99028	0.0102852	0.164503	5233	8888	6471	7898	8818	7842	7.06452	7.37762	7.70656	7.63743	8.00472	7.76074
ENSG00000231690	6	170190417	170202969	LINC00574	lincRNA	-0.597126	0.349874	1.81158	0.208367	0.506153	0.0709848	0.349874	0.0265832	0.873768	0.982497	-0.668111	0.349874	2.28884	0.161595	0.486015	18	68	33	71	43	55	0.752706	0.974787	1.24826	1.27279	1.37304	1.12643
ENSG00000259820	8	135804263	135810515	AC083843.1	lincRNA	-0.428486	3.40096	3.39766	0.0954275	0.358168	-0.194845	3.40096	0.700139	0.4225	0.89522	-0.233641	3.40096	1.00242	0.340598	0.669242	303	532	294	466	317	556	3.33422	3.23151	3.59882	3.45181	3.56425	3.81397
ENSG00000213139	3	186256230	186264491	CRYGS	protein_coding	-0.771934	2.37947	15.0075	0.00315532	0.095735	-0.453607	2.37947	5.1898	0.046217	0.688455	-0.318327	2.37947	2.49415	0.145698	0.465752	150	210	170	176	208	275	2.27612	2.2839	2.70138	2.42676	2.82379	3.09064
ENSG00000155052	2	124782864	125672864	CNTNAP5	protein_coding	0.211832	2.0622	0.413694	0.534732	0.7721	0.117434	2.0622	0.123582	0.732558	0.962916	0.0943977	2.0622	0.0828868	0.779367	0.913246	111	310	102	197	119	154	2.18977	2.50366	2.35291	2.31588	2.41084	2.13397
ENSG00000112972	5	43289497	43313614	HMGCS1	protein_coding	-0.448195	8.78782	10.9965	0.00791788	0.129649	0.128779	8.78782	0.911631	0.362443	0.877734	-0.576974	8.78782	18.1821	0.00169535	0.0842578	12016	19936	14523	22465	15473	18245	8.37665	8.41925	8.98802	9.02185	8.93256	8.85614
ENSG00000266145	18	14222007	14222330	RHOT1P1	pseudogene	-0.0460766	2.24836	0.0244592	0.878869	0.954642	-0.35634	2.24836	1.40183	0.2641	0.847582	0.310264	2.24836	1.08033	0.323374	0.656144	157	307	108	180	126	244	2.56165	2.50352	2.40446	2.22	2.46314	2.70573
ENSG00000266306	17	26596229	26599391	CTD-2008P7.6	pseudogene	-0.8352	0.0416874	2.92026	0.118618	0.393901	-0.0441308	0.0416874	0.00863229	0.927831	0.988927	-0.791069	0.0416874	2.60436	0.137993	0.45595	11	52	32	50	51	33	0.426647	0.91055	1.08535	1.10845	1.37355	0.86654
ENSG00000107560	10	119764427	119806114	RAB11FIP2	protein_coding	0.531869	4.54229	19.747	0.00128225	0.0680022	-0.237632	4.54229	3.82658	0.0792669	0.723658	0.7695	4.54229	40.734	8.42981e-05	0.0235483	1139	1672	595	676	774	739	4.86956	5.03765	4.29725	4.19926	4.51884	4.44873
ENSG00000273382	1	109630593	109633480	RP5-1065J22.8	antisense	0.7683	2.29683	9.04791	0.0133241	0.160384	0.492711	2.29683	3.6131	0.0868412	0.725735	0.275589	2.29683	1.2092	0.297543	0.632486	262	280	191	157	136	117	2.7578	2.81132	2.65739	2.48042	2.12981	2.25325
ENSG00000134668	1	32256023	32281652	SPOCD1	protein_coding	0.169484	0.982235	0.175959	0.683838	0.859946	-0.0742238	0.982235	0.0319306	0.861789	0.980876	0.243708	0.982235	0.358965	0.562557	0.809009	87	104	60	66	33	103	1.79783	1.43656	1.66618	1.29184	1.08904	1.82466
ENSG00000106976	9	130965658	131017527	DNM1	protein_coding	-0.451793	4.84513	6.48218	0.0292998	0.216942	-0.00671776	4.84513	0.0014418	0.970467	0.995326	-0.445075	4.84513	6.28646	0.0313015	0.248968	837	1297	909	1353	872	1412	4.64014	4.4865	5.08081	4.96261	4.88132	5.15318
ENSG00000106333	7	100199800	100205798	PCOLCE	protein_coding	-0.209119	2.95006	0.586688	0.461597	0.723848	-0.192991	2.95006	0.491731	0.499328	0.916726	-0.0161276	2.95006	0.00345699	0.954286	0.983382	236	444	175	361	231	376	3.06725	2.94971	2.98912	3.06914	3.20667	3.2442
ENSG00000167654	19	3879862	3928077	ATCAY	protein_coding	-0.438467	3.25524	3.56387	0.0887149	0.346185	-0.231193	3.25524	0.986136	0.344369	0.869804	-0.207274	3.25524	0.789625	0.395318	0.705157	262	499	231	452	343	450	3.14755	3.15073	3.28558	3.41426	3.66408	3.53222
ENSG00000241484	22	45098355	45258665	ARHGAP8	protein_coding	-0.513964	2.79087	5.49177	0.0413701	0.250884	0.0319716	2.79087	0.0215242	0.886308	0.984193	-0.545936	2.79087	6.19258	0.032321	0.251763	189	303	248	305	205	344	2.65885	2.60738	3.28662	2.99076	2.91922	3.26655
ENSG00000189410	1	21046225	21059330	SH2D5	protein_coding	-1.13496	0.0834711	8.2364	0.0168538	0.177898	-0.30544	0.0834711	0.644312	0.441022	0.899219	-0.829525	0.0834711	4.23255	0.0670039	0.336633	21	36	23	57	37	61	0.781951	0.575162	0.962018	1.12049	1.21397	1.26229
ENSG00000168517	17	43238067	43247407	HEXIM2	protein_coding	-0.265528	2.32917	0.868407	0.373593	0.656858	0.105749	2.32917	0.137871	0.71824	0.960771	-0.371277	2.32917	1.70628	0.221039	0.556087	127	276	146	254	141	230	2.31959	2.37727	2.74816	2.64315	2.58801	2.63534
ENSG00000269397	19	24110590	24112089	CTB-92J24.2	sense_intronic	-0.417403	1.31624	1.42716	0.260098	0.561389	-0.359613	1.31624	1.03508	0.333218	0.867441	-0.0577895	1.31624	0.0265375	0.873876	0.953169	82	117	54	110	66	144	1.83599	1.45522	1.66455	1.69948	1.75609	2.10193
ENSG00000267470	19	38039816	38078249	ZNF571-AS1	antisense	-0.569036	2.96894	7.01868	0.0245628	0.202466	-0.36495	2.96894	2.87156	0.121367	0.765292	-0.204086	2.96894	0.889314	0.368135	0.687633	216	383	201	334	281	407	2.87606	2.84345	3.07748	3.05105	3.37253	3.43157
ENSG00000127586	16	838046	850737	CHTF18	protein_coding	-0.505086	6.81009	19.7767	0.00127568	0.0680022	0.0919925	6.81009	0.660774	0.435423	0.898508	-0.597078	6.81009	27.6043	0.000385412	0.0476384	3247	4609	3946	5320	3769	4982	6.45813	6.36267	7.07291	6.99536	6.86153	7.03454
ENSG00000249158	5	140248689	140391929	PCDHA11	protein_coding	-0.500588	2.85402	5.41217	0.0425845	0.253333	0.0569658	2.85402	0.0710529	0.795287	0.969185	-0.557554	2.85402	6.72605	0.0270197	0.235869	185	333	217	375	245	321	2.67779	2.67974	3.16144	3.21342	3.18599	3.13206
ENSG00000168477	6	32008931	32083111	TNXB	protein_coding	-1.08386	2.72465	14.7391	0.0033383	0.0975792	-0.143512	2.72465	1.70007	0.221818	0.829671	-0.471625	2.72465	6.39995	0.0301212	0.246352	171	284	211	275	249	330	2.50993	2.55905	3.05103	2.89004	3.1313	3.24316
ENSG00000168970	15	42120293	42140353	JMJD7-PLA2G4B	protein_coding	-0.115595	3.25092	0.361756	0.561069	0.787051	0.535319	3.25092	0.933969	0.356877	0.875458	-0.37911	3.25092	2.4779	0.14688	0.466984	277	502	306	476	239	429	3.22495	3.1511	3.65549	3.47562	3.20728	3.46101
ENSG00000187172	21	10996026	11098980	BAGE2	pseudogene	-0.437653	1.64385	6.03134	0.0341685	0.233398	-1.15612	1.64385	8.41661	0.0159803	0.645806	0.126044	1.64385	0.24334	0.632576	0.847025	85	166	73	103	125	170	1.78818	1.9035	1.87093	1.71306	2.33708	2.37964
ENSG00000104760	8	17721889	17767874	FGL1	protein_coding	-0.0126893	1.50722	1.20021	0.299248	0.593468	-0.517414	1.50722	3.86929	0.0778518	0.723565	0.847056	1.50722	9.42607	0.0119888	0.171918	107	221	56	83	85	120	2.0455	2.20338	1.63839	1.47115	1.94534	1.95471
ENSG00000237268	7	56489550	56516068	RP13-492C18.2	pseudogene	-0.799857	2.36752	3.42057	0.0944653	0.356516	-0.409134	2.36752	1.9994	0.188068	0.814808	-0.114687	2.36752	0.176995	0.682966	0.870128	164	240	156	182	149	301	2.4977	2.32074	2.71653	2.34742	2.54149	3.08755
ENSG00000255408	5	140180783	140391929	PCDHA3	protein_coding	-0.886546	2.64874	3.16479	0.105945	0.375115	-0.383291	2.64874	0.363869	0.559948	0.927069	-0.300173	2.64874	1.3709	0.269103	0.606899	166	320	176	285	192	322	2.59905	2.58176	2.94996	2.8115	2.93179	3.08754
ENSG00000242600	10	81664654	81710092	MBL1P	pseudogene	-0.66614	0.834826	0.378749	0.552175	0.782567	0.0853584	0.834826	0.022475	0.883845	0.984053	-0.310964	0.834826	0.587808	0.461182	0.751263	43	100	61	73	36	95	1.26831	1.31502	1.76615	1.30039	1.23565	1.65471
ENSG00000260778	16	2318156	2323419	MIR940	lincRNA	-0.28551	0.455909	0.0132954	0.910511	0.967858	0.0117373	0.455909	0.416986	0.533144	0.92549	-0.246822	0.455909	0.29656	0.598114	0.82592	37	81	56	49	21	67	1.10088	1.18284	1.62692	1.01262	0.833979	1.36632
ENSG00000257896	12	44130431	44134870	RP11-210N13.1	pseudogene	-0.100306	0.579229	1.73698	0.21724	0.514279	-0.495784	0.579229	0.775527	0.399413	0.887142	-0.175224	0.579229	0.174435	0.685125	0.871619	38	75	40	58	34	94	1.18309	1.05316	1.39948	1.08908	1.19886	1.63919
ENSG00000204764	5	170288874	170727019	RANBP17	protein_coding	-1.05247	4.24611	23.6715	0.000678012	0.0575138	-0.527854	4.24611	5.51429	0.0410342	0.668566	-0.346717	4.24611	6.32034	0.0309433	0.24823	550	804	621	707	723	963	3.94615	3.95301	4.43131	4.18506	4.5003	4.73969
ENSG00000174371	1	242011269	242058450	EXO1	protein_coding	-0.642527	5.7016	49.5856	3.74632e-05	0.0160202	-0.191675	5.7016	1.577	0.238057	0.83471	-0.531885	5.7016	33.5404	0.000182839	0.0362087	1477	2093	1764	2249	2071	2302	5.28707	5.29886	5.86998	5.82308	5.95302	5.98813
ENSG00000184203	3	195241221	195270209	PPP1R2	protein_coding	0.280963	5.35464	5.40537	0.0426902	0.25336	-0.568994	5.35464	10.2545	0.00958904	0.635091	0.741048	5.35464	30.4094	0.000267144	0.0397089	2130	2469	1024	1133	1556	1382	5.67039	5.66494	4.9704	4.99131	5.41527	5.3998
ENSG00000230650	2	111118185	111121314	AC112229.1	pseudogene	-1.4163	0.803345	13.4928	0.00437618	0.105667	-0.402724	0.803345	1.28917	0.282975	0.852826	-0.738711	0.803345	6.37084	0.0304186	0.247248	40	60	66	62	90	72	0.931179	1.16178	1.55803	1.43566	1.76792	1.6597
ENSG00000272269	6	17706488	17707575	RP11-500C11.3	antisense	-0.00841508	0.966964	0.905569	0.363976	0.648865	0.410044	0.966964	6.99411	0.0247583	0.649197	-0.971174	0.966964	13.2282	0.00464434	0.124948	45	84	80	115	63	56	1.13926	1.31907	1.87203	1.92223	1.53735	1.30733
ENSG00000173166	2	204259068	204400133	RAPH1	protein_coding	-0.720416	3.28565	4.94306	0.0507049	0.271847	0.00675957	3.28565	0.0509409	0.826031	0.97525	-0.498339	3.28565	5.99851	0.0345603	0.25804	231	497	321	461	373	384	2.89648	3.2403	3.61596	3.53525	3.67947	3.41636
ENSG00000158286	1	6265535	6281359	RNF207	protein_coding	-0.44258	5.10854	0.97511	0.349143	0.637324	-0.0472256	5.10854	0.48728	0.502731	0.918578	-0.0663116	5.10854	0.0820842	0.780961	0.913974	1072	1929	874	1568	1012	1710	5.07205	4.95112	5.11549	5.0804	5.1778	5.33382
ENSG00000229967	X	151072903	151082440	RP11-366F6.2	antisense	-0.365082	3.5027	0.525728	0.485215	0.740049	-0.309316	3.5027	4.92645	0.0510259	0.689931	0.337191	3.5027	2.28658	0.161782	0.486396	415	661	263	399	338	602	3.7158	3.54512	3.42835	3.27269	3.62174	3.94808
ENSG00000056558	9	123664671	123691451	TRAF1	protein_coding	-0.264887	3.03988	4.19964	0.0679057	0.305597	-0.900342	3.03988	1.38889	0.266177	0.847582	-0.204407	3.03988	0.744243	0.408743	0.715941	243	398	215	361	258	441	3.04345	2.86953	3.18453	3.12908	3.28622	3.51558
ENSG00000267605	19	37756841	37762420	CTD-3220F14.1	lincRNA	-0.58794	1.52513	2.33384	0.157925	0.446957	0.406769	1.52513	0.0848461	0.776854	0.968945	-0.566415	1.52513	3.31767	0.0988854	0.397549	75	129	78	159	82	139	1.748	1.55635	2.01844	2.1117	1.96557	2.06396
ENSG00000051523	16	88709691	88717560	CYBA	protein_coding	-0.815405	1.74167	7.03892	0.0244032	0.202257	-0.0112591	1.74167	1.91038	0.197345	0.818579	-0.337638	1.74167	1.58565	0.236864	0.572991	89	147	79	155	127	172	1.86506	1.74114	1.98283	2.13101	2.38643	2.36217
ENSG00000198838	15	33603163	34158303	RYR3	protein_coding	-0.498577	2.67066	16.3348	0.00241	0.0832111	0.189721	2.67066	1.04052	0.332012	0.867014	-0.543936	2.67066	9.10864	0.013098	0.178795	168	259	209	273	240	311	2.46955	2.46756	3.01937	2.90054	3.06512	3.18593
ENSG00000100842	14	23825611	23834961	EFS	protein_coding	-1.092	2.23525	1.70748	0.220888	0.518972	-0.209924	2.23525	1.76139	0.214282	0.826612	-0.647347	2.23525	6.98854	0.0248029	0.229586	108	239	190	219	174	155	1.94085	2.40961	2.86305	2.66428	2.63151	2.36152
ENSG00000226174	14	105864916	105916443	TEX22	protein_coding	-0.34018	0.0983906	0.399097	0.541886	0.776513	-0.386083	0.0983906	0.773129	0.400116	0.887142	0.136022	0.0983906	0.072722	0.792958	0.918631	31	59	18	46	21	66	1.08631	0.821565	0.908671	0.860224	0.9365	1.2497
ENSG00000265660	8	144815253	144815323	MIR4664	miRNA	0.115789	1.25439	0.479168	0.504731	0.752591	0.586245	1.25439	6.08298	0.0335631	0.656821	-0.53743	1.25439	3.31659	0.0989333	0.397549	64	135	109	108	51	81	1.48059	1.72547	2.25551	1.80506	1.39903	1.60461
ENSG00000214999	17	7982800	7984883	AC129492.6	protein_coding	-0.282639	2.33775	0.141333	0.7149	0.877486	-0.321608	2.33775	3.32673	0.0984861	0.741726	0.398226	2.33775	2.15302	0.173365	0.500939	160	338	110	179	158	251	2.55751	2.64864	2.39904	2.23935	2.69877	2.76732
ENSG00000258839	16	89978527	89987385	MC1R	protein_coding	-0.515296	4.38052	1.48479	0.252073	0.553194	-0.242318	4.38052	1.00508	0.340641	0.868216	-0.0490016	4.38052	0.0444499	0.837419	0.93733	689	1085	538	897	590	1100	4.43323	4.18028	4.41692	4.33042	4.40381	4.74327
ENSG00000224957	3	577914	887698	AC090044.1	lincRNA	-0.746032	1.74985	3.26154	0.101406	0.368335	-0.780487	1.74985	0.550149	0.475506	0.910334	-0.316426	1.74985	1.11462	0.316195	0.650737	86	166	92	150	100	183	1.88184	1.82134	2.19392	2.04266	2.17409	2.38585
ENSG00000215493	22	20804409	20806111	XXbac-B562F10.11	pseudogene	-0.811032	1.28439	1.60271	0.234535	0.533363	-0.53694	1.28439	0.104659	0.753047	0.966498	-0.328601	1.28439	0.879701	0.370629	0.688787	64	121	60	121	65	130	1.63332	1.46108	1.78999	1.77435	1.76942	1.95729
ENSG00000140848	16	57126449	57181878	CPNE2	protein_coding	-0.607372	3.53863	4.67052	0.0563044	0.282591	-0.000512558	3.53863	1.7368	0.217262	0.826612	-0.620695	3.53863	12.1188	0.0060099	0.134865	313	527	380	625	374	477	3.30559	3.28922	3.86688	3.9166	3.7107	3.67735
ENSG00000096433	6	33588142	33664351	ITPR3	protein_coding	-0.897573	7.19393	18.4397	0.00161737	0.0734648	-0.0066829	7.19393	1.05678	0.328444	0.867014	-0.630726	7.19393	28.2359	0.000354026	0.0462607	4265	5856	5698	6433	5982	5267	6.70014	6.85187	7.45221	7.41483	7.37582	7.26147
ENSG00000089199	20	5892076	5906007	CHGB	protein_coding	0.794695	4.95375	59.6175	1.7137e-05	0.00996615	0.0793736	4.95375	9.75115	0.0109689	0.642364	0.462625	4.95375	21.3166	0.000983851	0.0669534	1530	2153	913	1166	784	896	5.34122	5.33404	4.94787	4.89359	4.59501	4.65647
ENSG00000236017	X	1520662	1532921	ASMTL-AS1	antisense	-0.6385	3.20606	0.00124754	0.972527	0.989443	0.335371	3.20606	2.16849	0.171969	0.80093	-0.345776	3.20606	2.09767	0.178483	0.507297	319	456	356	405	205	403	3.3029	3.12784	3.75319	3.3633	2.91456	3.47952
ENSG00000066279	1	197053258	197115824	ASPM	protein_coding	-0.771744	7.74531	31.605	0.000230331	0.0373183	-0.483597	7.74531	5.54764	0.0405431	0.668566	-0.366738	7.74531	10.7556	0.00841868	0.154648	5866	9720	6610	8865	8853	9781	7.29673	7.43734	7.80573	7.73464	8.07906	8.00955
ENSG00000165269	9	33384765	33402643	AQP7	protein_coding	-0.355597	0.30371	0.037531	0.85031	0.943438	0.240672	0.30371	0.836362	0.382201	0.882197	-0.342683	0.30371	0.550833	0.475239	0.757857	34	69	30	72	19	56	1.15241	0.938593	1.22771	1.23774	0.890372	1.09416
ENSG00000185760	6	73331520	73908574	KCNQ5	protein_coding	0.0481794	3.97569	10.1312	0.00990654	0.142977	-0.16183	3.97569	2.92136	0.118556	0.763349	-0.259199	3.97569	2.15469	0.173213	0.500697	418	783	422	687	634	725	3.68121	3.81676	4.00697	4.04542	4.42056	4.24656
ENSG00000013441	2	201717732	201729422	CLK1	protein_coding	-0.243933	6.42245	0.133957	0.722796	0.881887	-0.253177	6.42245	1.10859	0.319762	0.865254	0.309739	6.42245	2.01656	0.189202	0.519392	3382	5251	1961	3513	2355	4042	6.66675	6.39825	6.2262	6.25152	6.34156	6.58473
ENSG00000225556	1	151810295	151813033	C2CD4D	protein_coding	0.365532	0.451286	2.73974	0.129229	0.40854	1.08503	0.451286	4.65936	0.0565497	0.703414	-0.210095	0.451286	0.304106	0.593563	0.824424	46	85	46	71	17	47	1.28935	1.19634	1.48095	1.30467	0.755947	1.02524
ENSG00000214274	14	21152336	21167130	ANG	protein_coding	-1.03222	3.70899	9.43068	0.0119736	0.154964	-0.724437	3.70899	1.36186	0.27059	0.849796	-0.352304	3.70899	3.61237	0.0868687	0.37486	367	598	365	595	458	655	3.52905	3.43774	3.8314	3.83185	3.99828	4.08914
ENSG00000157017	3	10327359	10334631	GHRL	protein_coding	-0.786941	0.635158	0.96274	0.349897	0.638215	-0.00611185	0.635158	0.643975	0.441137	0.899219	-0.70804	0.635158	3.23838	0.10247	0.403653	24	86	53	82	57	51	0.811918	1.25776	1.55458	1.49283	1.52839	1.14431
ENSG00000168389	1	40420802	40435638	MFSD2A	protein_coding	-1.09014	2.46541	14.6933	0.00337078	0.0975792	-0.37431	2.46541	0.028165	0.870105	0.98235	-0.715533	2.46541	15.9899	0.00258108	0.0993901	148	208	195	261	206	243	2.28932	2.24441	2.89852	2.87837	2.84034	2.90541
ENSG00000139908	14	24674903	24677568	TSSK4	protein_coding	-0.00101979	3.17442	6.27257	0.0314498	0.224175	0.103725	3.17442	0.237687	0.636511	0.939674	-0.418945	3.17442	4.05549	0.0720388	0.348304	237	431	285	401	291	450	2.97631	3.00763	3.50882	3.3027	3.40398	3.57878
ENSG00000198758	1	110292702	110306649	EPS8L3	protein_coding	-1.51656	0.749977	16.1255	0.00251211	0.0855069	-0.572216	0.749977	2.31104	0.15977	0.791442	-0.686328	0.749977	6.15325	0.0327602	0.253719	35	62	48	73	78	82	0.977197	1.04793	1.40304	1.44523	1.76145	1.64852
ENSG00000101115	20	50400581	50419059	SALL4	protein_coding	-0.424587	0.52378	0.535785	0.481175	0.737698	-0.948454	0.52378	1.49126	0.250341	0.839119	0.225859	0.52378	0.268908	0.615471	0.837349	29	99	25	58	53	66	1.01656	1.29068	1.07067	1.07865	1.56031	1.27821
ENSG00000234409	22	20135950	20138399	AC006547.14	protein_coding	-0.347469	1.19356	0.7466	0.408028	0.68606	0.849939	1.19356	1.24061	0.291698	0.853994	-0.643132	1.19356	3.96882	0.0746748	0.353084	55	112	81	119	53	104	1.44877	1.43838	2.03389	1.81016	1.53102	1.76513
ENSG00000104953	19	2977444	2995177	TLE6	protein_coding	-0.338477	2.28526	0.0795642	0.783705	0.91073	-0.397228	2.28526	0.120575	0.735689	0.963049	0.0212691	2.28526	0.00470862	0.946661	0.981179	157	285	107	234	131	233	2.58415	2.39005	2.41659	2.51509	2.52977	2.62536
ENSG00000248863	4	140347453	140352038	RP11-83A24.1	pseudogene	-1.46929	0.0249306	13.4031	0.00446488	0.106098	-0.0721375	0.0249306	0.236898	0.637064	0.939674	-1.12941	0.0249306	10.005	0.0102448	0.164326	15	34	38	44	37	56	0.545934	0.628929	1.22573	0.997804	1.12741	1.27234
ENSG00000273243	22	45551420	45551892	CTA-217C2.2	lincRNA	-1.33118	0.875256	2.22945	0.166609	0.457183	-0.902045	0.875256	1.2213	0.295273	0.853994	-0.137578	0.875256	0.132665	0.723353	0.887794	46	95	59	58	49	111	1.2611	1.32553	1.6762	1.15198	1.41986	1.87965
ENSG00000051180	15	40986972	41024354	RAD51	protein_coding	-0.45543	4.67083	18.4405	0.00161714	0.0734648	-0.285367	4.67083	0.00426749	0.949216	0.992399	-0.579052	4.67083	17.8706	0.00179581	0.0862377	813	909	953	1069	1048	1008	4.33815	4.25961	4.88481	4.89545	4.87522	4.94312
ENSG00000164266	5	147204131	147211349	SPINK1	protein_coding	0.235526	5.84978	21.8671	0.000899517	0.0628614	-0.101958	5.84978	0.293192	0.60017	0.935084	0.545464	5.84978	17.1216	0.00206824	0.0905664	2696	4128	1462	2181	1475	1997	6.2399	6.1591	5.70626	5.6776	5.57501	5.68448
ENSG00000204648	X	48156251	48165614	SSX9	pseudogene	-1.20224	2.11081	8.29191	0.0165786	0.176774	0.134081	2.11081	1.5967	0.235352	0.834678	-0.81172	2.11081	17.1709	0.00204881	0.0903187	109	172	168	213	148	176	1.96281	2.0213	2.72444	2.61812	2.45208	2.49991
ENSG00000222038	2	131369054	131415664	POTEJ	protein_coding	-1.49368	1.07041	6.67922	0.0274403	0.211827	-0.735627	1.07041	0.800572	0.392183	0.885259	-0.519648	1.07041	2.81773	0.124502	0.435301	42	98	56	98	84	101	1.19882	1.34803	1.63406	1.64239	1.92894	1.77141
ENSG00000164989	9	15552895	16061661	CCDC171	protein_coding	-0.582744	2.79843	2.03796	0.184228	0.480189	-0.652674	2.79843	1.63018	0.230849	0.831527	-0.0356712	2.79843	0.0190619	0.892961	0.959654	194	394	193	266	211	372	2.77449	2.85132	3.05507	2.73285	3.03931	3.2847
ENSG00000196507	X	102862379	102884618	TCEAL3	protein_coding	0.511837	4.06962	19.1697	0.00141878	0.070297	0.407567	4.06962	1.63844	0.229756	0.831527	0.517841	4.06962	9.63655	0.011316	0.169212	946	1011	507	572	503	433	4.51434	4.43785	3.98161	4.0699	3.83298	3.82118
ENSG00000197977	6	10980992	11044547	ELOVL2	protein_coding	-0.275731	3.934	19.628	0.00130906	0.0680022	-0.350212	3.934	2.7508	0.128545	0.775896	-0.404096	3.934	7.67055	0.0200008	0.211247	411	682	471	645	588	737	3.61364	3.67636	4.10962	4.00484	4.27242	4.31449
ENSG00000105409	19	42470734	42501649	ATP1A3	protein_coding	0.0256198	6.19376	20.7145	0.00108725	0.0657297	-0.0901037	6.19376	0.24559	0.631026	0.939674	-0.575002	6.19376	25.4391	0.000521762	0.0531672	2033	3137	2405	3595	2647	3117	5.80943	5.79892	6.38223	6.41864	6.37367	6.34776
ENSG00000100504	14	51324609	51411454	PYGL	protein_coding	-0.261569	4.30288	0.848472	0.379489	0.662165	-0.209414	4.30288	2.00735	0.188076	0.814808	-0.116028	4.30288	0.254184	0.625481	0.843379	625	1262	553	1026	506	741	4.32566	4.36385	4.47942	4.49164	4.22058	4.17017
ENSG00000151835	13	23902965	24007841	SACS	protein_coding	-1.01507	4.66645	12.6286	0.00532946	0.112742	-0.100546	4.66645	0.0801694	0.782908	0.969039	-0.505074	4.66645	10.6883	0.0085653	0.155927	665	1162	956	1010	1088	963	4.13198	4.5277	4.95796	4.74776	4.99631	4.81078
ENSG00000212694	12	122233173	122241812	AC084018.1	lincRNA	-0.584465	4.67143	1.77978	0.212904	0.510729	-0.401846	4.67143	0.411896	0.536005	0.925503	-0.155041	4.67143	0.475667	0.506691	0.77734	823	1287	677	1164	726	1308	4.67631	4.41639	4.73158	4.69275	4.68749	4.98625
ENSG00000267500	19	11759179	11763692	CTD-2006C1.6	pseudogene	-0.958329	2.19464	6.47314	0.0293887	0.216942	-0.282825	2.19464	0.0094088	0.924665	0.987932	-0.612611	2.19464	6.96193	0.0250173	0.22992	120	193	173	194	142	226	2.10412	2.11151	2.79867	2.46663	2.4425	2.76714
ENSG00000260296	4	40168295	40169451	RP11-395I6.3	sense_overlapping	-0.864677	1.31669	1.31123	0.279133	0.576328	-0.610394	1.31669	2.41062	0.15191	0.787488	0.146174	1.31669	0.185644	0.675809	0.86694	88	121	48	102	73	142	1.88474	1.5093	1.53916	1.64054	1.83226	2.10632
ENSG00000137474	11	76839310	76926284	MYO7A	protein_coding	-0.28916	2.68857	0.0920836	0.767834	0.903124	-0.495612	2.68857	0.530109	0.483447	0.913042	-0.121391	2.68857	0.185829	0.675658	0.86694	220	367	187	310	141	291	2.95236	2.73558	3.04185	2.90125	2.58202	2.9394
ENSG00000178440	10	51732523	51741813	LINC00843	lincRNA	-0.765538	2.14224	5.18788	0.04625	0.262672	-0.734757	2.14224	2.49301	0.14578	0.781579	-0.174162	2.14224	0.464977	0.510964	0.779599	110	231	112	183	166	223	2.10122	2.22852	2.3781	2.30672	2.7162	2.66029
ENSG00000251664	5	140255058	140391929	PCDHA12	protein_coding	0.0500577	2.67886	6.24298	0.0317687	0.225062	0.297645	2.67886	1.21047	0.297304	0.855459	-0.691267	2.67886	12.9622	0.00493431	0.1271	155	291	250	298	232	246	2.3533	2.63156	3.22326	3.03477	2.99939	2.90962
ENSG00000085999	1	46713360	46744145	RAD54L	protein_coding	-0.160613	4.71826	28.0935	0.000360825	0.0433044	-0.0608116	4.71826	0.299184	0.596523	0.934051	-0.544987	4.71826	22.5958	0.000800884	0.0619671	704	1131	892	1174	1033	1134	4.2916	4.40847	4.94324	4.87534	5.0058	4.95684
ENSG00000228486	2	98280680	98319527	LINC01125	antisense	-0.662779	4.33176	13.3824	0.00448568	0.106098	0.271925	4.33176	0.460579	0.512924	0.921305	-0.468586	4.33176	8.87079	0.0140113	0.184213	604	821	697	836	667	1008	4.09707	3.95678	4.61481	4.39053	4.41414	4.7787
ENSG00000158427	X	103173479	103229570	TMSB15B	protein_coding	-0.952514	2.85088	4.28156	0.0656881	0.301581	-0.448179	2.85088	1.07251	0.325044	0.867014	-0.249705	2.85088	1.05589	0.328636	0.660944	230	317	174	343	240	370	2.94844	2.61108	2.89502	3.08985	3.16759	3.31012
ENSG00000272034	11	17096201	17096291	SNORD14A	snoRNA	-0.341208	-0.0081968	0.69926	0.422781	0.697175	-0.942669	-0.0081968	6.98355	0.0248429	0.649197	0.865615	-0.0081968	3.50279	0.0911106	0.383422	57	31	20	19	44	48	1.16182	0.781307	0.590895	0.685909	1.0583	1.3438
ENSG00000272452	3	40507957	40510078	RP11-391M1.4	lincRNA	-0.220602	1.74485	0.925668	0.35893	0.644936	-0.644355	1.74485	11.0887	0.00773596	0.626231	0.594538	1.74485	5.8206	0.0367824	0.265102	145	171	59	108	146	147	2.24974	2.04022	1.55945	1.86703	2.41088	2.31281
ENSG00000160949	8	145654165	145669827	TONSL	protein_coding	0.0388062	6.58878	32.1438	0.000215753	0.0367961	0.468171	6.58878	2.05118	0.182935	0.809967	-0.641218	6.58878	50.2796	3.53419e-05	0.0140465	2790	3841	3545	4513	3489	3930	6.18299	6.16214	6.86043	6.81908	6.69206	6.75426
ENSG00000020577	14	55033815	55260033	SAMD4A	protein_coding	-1.29467	4.65975	18.8149	0.0015114	0.0713009	-0.582325	4.65975	1.90622	0.197794	0.818579	-0.407113	4.65975	8.74184	0.0145388	0.187224	676	1161	793	1081	948	1200	4.29272	4.3881	4.83613	4.70382	4.94262	4.97955
ENSG00000225331	21	45578623	45579959	AP001055.6	lincRNA	-0.89478	0.378983	1.45797	0.255344	0.556982	-0.378071	0.378983	1.92404	0.195884	0.818579	-0.959498	0.378983	6.85674	0.025887	0.231745	26	56	47	76	29	58	0.901897	0.861408	1.494	1.37407	1.05021	1.21064
ENSG00000149328	11	134201768	134248235	GLB1L2	protein_coding	-1.46539	4.90051	22.6925	0.000788798	0.0621457	-0.441341	4.90051	0.706043	0.420615	0.894749	-0.629401	4.90051	31.352	0.000237585	0.0389851	890	1152	1043	1440	1061	1274	4.59632	4.45105	5.14448	5.17853	5.02592	5.13714
ENSG00000107518	10	116853124	117708503	ATRNL1	protein_coding	-0.115141	2.57055	0.087972	0.773002	0.905111	-0.0550046	2.57055	0.0219432	0.885261	0.984083	0.0494001	2.57055	0.0216154	0.886115	0.957276	305	231	232	179	239	167	2.81916	2.71239	2.7706	2.76438	2.67937	2.79237
ENSG00000179913	19	17905637	17923891	B3GNT3	protein_coding	-0.352587	1.73349	0.17848	0.681723	0.858753	0.672897	1.73349	2.14593	0.17401	0.80093	-0.553386	1.73349	3.62619	0.0863514	0.374182	94	163	106	188	78	140	1.96091	1.8112	2.33897	2.31636	1.90763	2.07994
ENSG00000091436	2	173940163	174132738	MLTK	protein_coding	-0.69915	3.90903	4.31138	0.0649033	0.299941	-0.903704	3.90903	24.3013	0.000616593	0.359119	0.418843	3.90903	8.40152	0.0160513	0.193068	549	844	327	484	681	645	3.93524	4.02728	3.55901	3.68139	4.4096	4.19518
ENSG00000116574	1	228870824	228882416	RHOU	protein_coding	0.143618	8.3439	5.1249	0.0480623	0.266108	-0.353355	8.3439	0.120816	0.735638	0.963049	0.525811	8.3439	6.80634	0.0268834	0.235611	17409	18652	10160	9404	11901	8987	8.57523	8.65829	8.13911	8.10382	8.22005	8.17227
ENSG00000166046	12	106695707	106740793	TCP11L2	protein_coding	0.17026	2.84187	0.568118	0.468577	0.729049	-0.792379	2.84187	5.74371	0.0377967	0.663614	0.665263	2.84187	9.99028	0.0102852	0.164503	262	529	157	223	241	302	3.07723	3.29741	2.73768	2.57917	3.14	3.07834
ENSG00000229180	7	65991075	66007536	GS1-124K5.11	lincRNA	-0.743151	4.24454	2.79744	0.125786	0.403419	-0.275337	4.24454	1.15965	0.307173	0.859922	-0.126868	4.24454	0.348102	0.56846	0.811862	542	1035	524	798	588	971	4.10256	4.12122	4.37526	4.17495	4.39343	4.57509
ENSG00000153233	12	71031853	71314623	PTPRR	protein_coding	-0.703614	2.66531	1.87625	0.201063	0.497195	-0.370311	2.66531	0.0927429	0.767032	0.968489	-0.279198	2.66531	1.12902	0.313248	0.648261	161	349	172	303	203	297	2.57638	2.677	2.93468	2.87665	3.01285	2.97026
ENSG00000139289	12	76419227	76427712	PHLDA1	protein_coding	-0.11864	3.22951	2.48828	0.146124	0.429326	-0.446031	3.22951	7.89543	0.018671	0.645806	0.778432	3.22951	19.224	0.00140521	0.0753883	505	535	229	249	342	344	3.68767	3.55354	2.96289	2.95686	3.3486	3.48875
ENSG00000175564	11	73711326	73720480	UCP3	protein_coding	-0.888068	1.148	11.3813	0.00719068	0.12518	-0.0385346	1.148	0.557098	0.472806	0.908444	-0.697941	1.148	6.86975	0.0257775	0.231644	53	82	67	104	80	116	1.33836	1.22856	1.76261	1.74624	1.83747	1.96365
ENSG00000220323	1	149814608	149815100	HIST2H2BD	pseudogene	-0.419456	0.156054	5.25112	0.0451784	0.259752	-0.242693	0.156054	0.644786	0.440859	0.899219	-0.616347	0.156054	2.15196	0.173461	0.500939	20	48	38	41	31	70	0.732719	0.783033	1.28691	0.883692	1.06302	1.41592
ENSG00000124549	6	26421619	26432611	BTN2A3P	pseudogene	-0.528344	1.62981	0.356986	0.563618	0.788533	-0.524129	1.62981	1.11774	0.315553	0.864127	0.159254	1.62981	0.224628	0.645828	0.853483	99	180	74	119	77	172	2.04218	1.89209	1.98546	1.76598	1.92321	2.29278
ENSG00000260476	2	10161705	10162952	RP11-254F7.1	lincRNA	-0.318458	0.484029	1.4578	0.25537	0.556982	0.0182863	0.484029	0.703285	0.421494	0.894749	-0.15013	0.484029	0.122189	0.734003	0.892998	31	77	31	61	36	82	1.08313	1.03978	1.2414	1.09714	1.27586	1.46348
ENSG00000204524	19	57751973	57766503	ZNF805	protein_coding	-0.83056	2.79763	8.80224	0.0142888	0.167457	-0.0338172	2.79763	0.0694748	0.797515	0.969472	-0.535255	2.79763	7.29683	0.0224757	0.220294	166	327	228	318	271	296	2.48312	2.72451	3.15653	3.06724	3.24674	3.09463
ENSG00000182983	3	42947223	42960825	ZNF662	protein_coding	-0.434384	1.31428	5.14082	0.0470676	0.264	-0.574781	1.31428	1.67024	0.225613	0.831286	-0.29496	1.31428	0.917777	0.360899	0.682444	67	110	65	104	77	146	1.60697	1.43425	1.79929	1.67999	1.86557	2.15758
ENSG00000130021	X	6966961	7066231	HDHD1	protein_coding	0.18126	3.62734	2.96409	0.11621	0.391443	0.6871	3.62734	1.62632	0.231362	0.831527	-0.614762	3.62734	8.98726	0.0135547	0.181499	409	469	539	506	501	385	3.33091	3.45897	4.01637	3.95357	3.7791	3.71384
ENSG00000169059	X	6451659	6453159	VCX3A	protein_coding	0.936494	1.39087	16.7781	0.00220971	0.0796069	0.131005	1.39087	0.676061	0.430329	0.895938	0.754685	1.39087	10.7234	0.00848843	0.155225	144	185	70	82	58	76	2.22547	2.14414	1.70833	1.60328	1.43354	1.61992
ENSG00000163902	3	128338817	128399918	RPN1	protein_coding	-0.892048	8.51209	31.0873	0.00024547	0.0386806	0.122247	8.51209	0.0291287	0.867924	0.981511	-0.572753	8.51209	29.2282	0.000310695	0.0442552	10901	14075	13141	15868	14943	14637	8.07261	8.08264	8.68004	8.68537	8.71836	8.70299
ENSG00000253320	8	103876528	103990104	KB-1507C5.2	protein_coding	0.18778	1.82452	0.680074	0.429008	0.70149	0.476306	1.82452	0.0317031	0.862276	0.980876	-0.208211	1.82452	0.415292	0.53396	0.79343	95	198	87	175	98	173	2.0297	1.9698	2.18263	2.17333	2.20085	2.27006
ENSG00000198417	16	56691606	56694610	MT1F	protein_coding	-1.23008	0.313795	4.21695	0.0674295	0.304743	-0.618466	0.313795	0.354933	0.564722	0.927069	-0.650109	0.313795	2.09581	0.178658	0.507559	47	25	47	44	65	45	0.932289	0.74689	1.12568	1.27333	1.32597	1.36372
ENSG00000256885	11	95556681	95557336	AP001877.1	pseudogene	-0.44695	1.85613	4.3647	0.0635284	0.296553	-0.0476723	1.85613	1.46855	0.253739	0.84054	-0.238838	1.85613	0.742397	0.409304	0.716614	83	194	111	135	129	185	1.78295	2.05904	2.33611	1.98767	2.39075	2.4631
ENSG00000108984	17	67410839	67539472	MAP2K6	protein_coding	-0.742524	3.04553	1.78064	0.211987	0.509738	0.0201121	3.04553	0.289261	0.602589	0.935118	-0.198879	3.04553	0.627627	0.446818	0.742086	223	457	222	378	254	404	2.97204	3.01257	3.25925	3.15474	3.30072	3.36471
ENSG00000142583	1	9095166	9148537	SLC2A5	protein_coding	-0.755119	1.049	0.881108	0.370263	0.654204	-0.327566	1.049	0.437523	0.523435	0.923872	-0.568105	1.049	2.58992	0.138972	0.457225	53	98	57	118	50	98	1.45578	1.27274	1.72573	1.76331	1.51868	1.66413
ENSG00000214313	7	99578385	99585158	AZGP1P1	pseudogene	-0.206472	1.87232	0.00158476	0.969038	0.988438	0.0465156	1.87232	0.248251	0.629205	0.93947	-0.151982	1.87232	0.215436	0.652591	0.856333	118	206	92	190	83	167	2.25453	2.01725	2.24003	2.27312	2.02599	2.23018
ENSG00000215154	16	2653351	2680495	AC141586.5	pseudogene	-1.07611	1.75582	10.2451	0.00961271	0.141598	-0.0256703	1.75582	0.12756	0.72848	0.962178	-0.804337	1.75582	12.6391	0.00531639	0.130692	91	118	138	145	144	127	1.6477	1.75469	2.36012	2.29434	2.29085	2.24964
ENSG00000076067	12	56915713	56984745	RBMS2	protein_coding	0.0567103	3.7105	4.9643	0.050298	0.27092	-0.25867	3.7105	0.398837	0.542015	0.927069	-0.321833	3.7105	2.53852	0.142531	0.461578	335	685	390	584	450	616	3.43181	3.5978	3.9405	3.7857	3.99559	3.98439
ENSG00000141433	18	904944	912173	ADCYAP1	protein_coding	0.105408	1.89769	4.38556	0.0630006	0.295507	-0.325107	1.89769	0.0308689	0.864079	0.980876	0.613356	1.89769	5.15154	0.0468799	0.295639	152	286	76	146	95	133	2.4683	2.47306	1.97255	2.03319	2.09829	2.03289
ENSG00000204116	X	72783036	72906937	CHIC1	protein_coding	0.240788	4.25692	17.7859	0.00182434	0.0764536	-0.447564	4.25692	1.31546	0.278406	0.851885	0.73805	4.25692	28.6587	0.000334726	0.0447362	1043	1233	471	605	631	574	4.7139	4.64706	3.94599	4.08156	4.20509	4.13636
ENSG00000214826	12	9570309	9600825	DDX12P	pseudogene	-1.02546	5.73711	21.9477	0.00088792	0.0628614	-0.208474	5.73711	1.70239	0.221527	0.829671	-0.422374	5.73711	11.4476	0.00707381	0.142664	1503	2348	1625	2388	1963	2535	5.40356	5.36888	5.8457	5.81619	5.96903	6.03323
ENSG00000146197	6	35182190	35220856	SCUBE3	protein_coding	-0.541584	1.10021	0.658853	0.436071	0.706529	-0.179158	1.10021	0.273927	0.612238	0.937309	-0.104988	1.10021	0.0776748	0.786216	0.916614	49	131	54	93	58	111	1.41776	1.53249	1.70145	1.48815	1.67391	1.77248
ENSG00000188785	19	57901218	57912786	ZNF548	protein_coding	-0.364492	4.09811	0.392158	0.545727	0.778368	-0.230354	4.09811	0.00573602	0.941179	0.991031	-0.132296	4.09811	0.302401	0.594908	0.824687	502	1001	473	794	476	807	4.03622	4.03902	4.27274	4.13165	4.1439	4.28219
ENSG00000167074	22	41763337	41795330	TEF	protein_coding	-0.285829	3.27795	3.05008	0.111665	0.385017	0.321359	3.27795	8.21949	0.0169386	0.645806	-0.707832	3.27795	21.3841	0.000973018	0.0669534	262	440	393	487	314	340	2.97884	3.15636	3.81013	3.68226	3.3802	3.33053
ENSG00000113196	5	153854532	153857824	HAND1	protein_coding	-0.0737042	-0.0216303	0.0240479	0.879891	0.954919	-0.348069	-0.0216303	0.00789886	0.93096	0.989436	0.0361766	-0.0216303	0.00404264	0.950573	0.982469	50	36	48	17	42	23	0.893974	1.02449	1.05668	0.795291	0.861542	0.99242
ENSG00000226318	10	69720459	69721221	RP11-474D14.2	pseudogene	-0.775468	0.481344	4.2659	0.0661049	0.302551	-0.812372	0.481344	3.89746	0.0769357	0.723565	-0.0144916	0.481344	0.00146618	0.970218	0.989206	28	76	36	43	50	83	0.922048	1.12741	1.25351	0.910518	1.43682	1.57445
ENSG00000107859	10	103989943	104001231	PITX3	protein_coding	-0.721434	0.238044	1.04124	0.331853	0.623528	0.124173	0.238044	0.677081	0.429992	0.895938	-0.793857	0.238044	3.46179	0.0927644	0.386374	19	60	40	64	27	55	0.771531	0.881944	1.39087	1.18403	1.03585	1.13228
ENSG00000268884	19	8411401	8412571	CTD-2550O8.7	pseudogene	0.0760607	0.73952	0.0324713	0.860637	0.948123	-0.676646	0.73952	2.68887	0.132436	0.776773	0.692579	0.73952	3.39802	0.0954124	0.390964	56	119	37	45	40	89	1.45016	1.51205	1.30513	0.914738	1.28661	1.61511
ENSG00000182484	X	155250491	155255375	WASH6P	pseudogene	-0.205653	0.125235	0.00866679	0.927687	0.974101	-0.0469428	0.125235	0.0117506	0.915847	0.986403	-0.00912569	0.125235	0.000322435	0.986031	0.996176	28	70	23	53	17	56	1.04575	0.93499	1.06902	0.952277	0.851278	1.07878
ENSG00000187994	19	39358470	39368919	RINL	protein_coding	0.961094	2.79074	17.6487	0.00187175	0.0764536	0.0914013	2.79074	6.59736	0.0281947	0.650294	0.299411	2.79074	2.65191	0.134831	0.451191	285	515	212	286	163	194	3.13709	3.30832	3.06085	2.93577	2.61474	2.56859
ENSG00000099954	22	17840837	18037850	CECR2	protein_coding	-0.338263	1.95329	1.41337	0.262266	0.56317	0.243147	1.95329	0.285028	0.605219	0.935485	-0.197561	1.95329	0.421187	0.53113	0.792396	96	220	92	187	131	178	2.01434	2.11703	2.2162	2.27795	2.49465	2.33021
ENSG00000082512	1	211499957	211548288	TRAF5	protein_coding	-0.858122	3.98736	3.75562	0.0816893	0.332476	-0.250302	3.98736	1.04134	0.33183	0.867014	-0.192797	3.98736	0.833023	0.383115	0.696605	456	821	408	726	527	783	3.86742	3.80968	4.03295	4.04967	4.24032	4.28134
ENSG00000187193	16	56716336	56718108	MT1X	protein_coding	-0.675331	0.79708	4.98743	0.0498595	0.269281	-0.615598	0.79708	0.422938	0.530295	0.92549	-0.583912	0.79708	2.47414	0.147156	0.467494	61	46	69	58	88	64	1.14807	1.09044	1.48221	1.49703	1.62514	1.66796
ENSG00000242114	22	30821518	30825045	MTFP1	protein_coding	-0.532767	1.64403	6.94073	0.0251896	0.205293	0.759438	1.64403	1.78839	0.211073	0.826612	-0.893765	1.64403	15.7903	0.0026868	0.1005	89	104	116	168	115	116	1.69603	1.56091	2.23019	2.39348	2.10635	2.07817
ENSG00000185928	16	29827285	29841948	PAGR1	protein_coding	-0.225527	2.82921	0.493313	0.498655	0.748812	-0.251502	2.82921	0.0765935	0.787667	0.969165	-0.117493	2.82921	0.179238	0.68109	0.869584	222	388	167	352	203	339	2.98406	2.78533	2.92406	3.04442	3.0381	3.11647
ENSG00000268030	19	18668585	18672370	AC005253.2	antisense	-0.488983	1.24025	0.907732	0.363428	0.648201	0.563771	1.24025	0.35563	0.564346	0.927069	-0.522777	1.24025	2.42062	0.151149	0.472945	61	115	77	118	54	117	1.55259	1.44894	1.99714	1.78558	1.56276	1.87797
ENSG00000144649	3	43020759	43101703	FAM198A	protein_coding	-0.774148	1.82927	0.691017	0.425438	0.69883	-0.0857908	1.82927	0.00702324	0.934884	0.990283	-0.289612	1.82927	0.838079	0.381732	0.696097	96	192	102	169	89	178	2.01983	1.95541	2.33395	2.15288	2.07922	2.32472
ENSG00000139193	12	6554033	6560884	CD27	protein_coding	-0.713668	0.724569	1.33993	0.274245	0.57229	-0.275045	0.724569	0.337506	0.574275	0.929512	-0.227027	0.724569	0.317713	0.585542	0.821269	33	96	45	69	45	90	1.10635	1.25347	1.51577	1.22474	1.43122	1.57515
ENSG00000114446	3	107879659	107941417	IFT57	protein_coding	1.15677	7.03599	22.2122	0.000851086	0.0626314	0.301503	7.03599	0.131431	0.724583	0.962136	0.652689	7.03599	25.7141	0.000501537	0.0520891	7062	8469	3676	4045	4269	3788	7.38593	7.41657	6.78783	6.78707	6.85603	6.82615
ENSG00000196218	19	38924339	39078204	RYR1	protein_coding	0.272562	2.57277	1.12016	0.315056	0.608408	0.133613	2.57277	0.0654455	0.803331	0.970067	-0.22188	2.57277	0.639942	0.442528	0.739497	170	318	164	276	162	301	2.64797	2.55283	2.88523	2.74972	2.74844	2.9791
ENSG00000254369	7	27169596	27195542	HOXA-AS3	antisense	-0.687017	1.16096	3.5517	0.0891858	0.346717	-0.476083	1.16096	0.978343	0.346196	0.87053	-0.291688	1.16096	0.774529	0.399705	0.709286	46	120	55	100	86	107	1.30136	1.51046	1.6513	1.62946	1.9868	1.79953
ENSG00000008086	X	18443703	18671749	CDKL5	protein_coding	-0.633368	1.10263	3.48846	0.0916844	0.350774	-0.193709	1.10263	0.9236	0.359445	0.876434	-0.30563	1.10263	0.792601	0.394462	0.704512	41	118	60	88	101	84	1.12103	1.58757	1.63841	1.59337	2.06155	1.64005
ENSG00000229852	6	73972938	74011124	RP11-398K22.12	antisense	-1.0498	2.95432	9.30846	0.012386	0.156169	-0.263358	2.95432	0.392563	0.545149	0.927069	-0.471245	2.95432	5.86335	0.0362328	0.263367	200	354	237	356	276	370	2.74393	2.78316	3.24609	3.17267	3.31051	3.3447
ENSG00000240038	1	104096437	104122156	AMY2B	protein_coding	-0.798539	2.66621	12.4165	0.00560061	0.115118	0.131878	2.66621	1.60319	0.23447	0.834552	-0.445709	2.66621	5.07291	0.0482793	0.298373	191	243	199	265	225	331	2.61394	2.39855	2.95118	2.87005	2.97724	3.27376
ENSG00000135318	6	86159809	86205500	NT5E	protein_coding	-0.520442	1.50901	0.583664	0.462722	0.72491	-0.392975	1.50901	0.482972	0.503084	0.918578	-0.0207042	1.50901	0.00360541	0.953316	0.983239	85	158	53	141	92	133	1.89508	1.74291	1.67162	1.94765	2.11067	1.98681
ENSG00000131127	4	331603	378653	ZNF141	protein_coding	-0.98509	4.94744	10.5442	0.00889	0.136916	-0.45536	4.94744	1.39785	0.264736	0.847582	-0.326235	4.94744	4.25765	0.0663259	0.335188	813	1543	898	1371	1173	1405	4.58288	4.74524	5.04661	4.99838	5.27754	5.16342
ENSG00000114739	3	38495342	38534633	ACVR2B	protein_coding	-0.512406	5.58086	1.64612	0.230158	0.528191	-0.48439	5.58086	0.0205973	0.888905	0.984193	-0.234213	5.58086	1.29748	0.282815	0.618576	1300	2714	1336	2286	1561	2116	5.3151	5.45852	5.68416	5.63921	5.75998	5.66151
ENSG00000161281	19	36641824	36643771	COX7A1	protein_coding	-1.25995	0.355046	5.81003	0.0369198	0.241639	0.0134935	0.355046	0.0181664	0.895488	0.985119	-0.917902	0.355046	6.4548	0.0295701	0.244436	24	50	54	52	37	68	0.770655	0.866544	1.53027	1.12415	1.13338	1.44361
ENSG00000257954	12	49783299	49783945	RP11-161H23.10	pseudogene	-0.426542	0.378597	2.44601	0.149237	0.433789	-0.69924	0.378597	6.06848	0.0337318	0.656821	0.367275	0.378597	0.920418	0.360238	0.682242	47	58	18	47	47	76	1.26218	0.926069	0.791227	0.994486	1.36947	1.50232
ENSG00000270195	4	1714548	1715349	RP11-572O17.1	lincRNA	-0.0224915	0.279028	4.00868	0.0734476	0.317058	-0.0423791	0.279028	0.911546	0.362464	0.877734	-0.428749	0.279028	1.05995	0.327755	0.660139	30	49	24	60	36	73	1.01474	0.737719	1.02236	1.1306	1.22794	1.39673
ENSG00000197588	19	51385352	51399654	KLKP1	pseudogene	-0.858012	4.89676	20.4125	0.00114401	0.0669353	-0.128614	4.89676	1.43984	0.258128	0.842333	-0.439275	4.89676	11.0131	0.0078849	0.149416	876	1242	989	1242	1045	1473	4.61079	4.51861	5.10646	4.93487	5.04106	5.30484
ENSG00000261087	8	102179033	102181857	KB-1460A1.5	lincRNA	0.627761	2.65212	3.6986	0.0837033	0.336511	-0.622101	2.65212	0.711299	0.418949	0.894749	0.627435	2.65212	7.6417	0.0201796	0.211795	280	440	151	210	154	263	3.16404	3.05469	2.69432	2.50255	2.59694	2.89807
ENSG00000175455	3	123616152	123680564	CCDC14	protein_coding	-0.223861	7.71569	9.54859	0.0115915	0.152604	-0.623625	7.71569	3.64736	0.0855666	0.725735	-0.188793	7.71569	1.40053	0.264308	0.602889	6190	10333	5794	8799	7342	10717	7.47201	7.42688	7.71482	7.62568	7.90846	8.04272
ENSG00000165730	10	70587298	70655188	STOX1	protein_coding	-0.168145	1.5204	6.67981	0.0274349	0.211827	0.161207	1.5204	0.752625	0.40621	0.889019	-0.474855	1.5204	2.91948	0.118661	0.425799	75	120	83	128	92	158	1.68928	1.54189	2.02409	1.92515	2.0252	2.27154
ENSG00000101000	20	33759876	33765165	PROCR	protein_coding	0.248145	3.19393	2.59607	0.138554	0.419418	0.695379	3.19393	1.26748	0.286824	0.853057	0.115385	3.19393	0.229003	0.64267	0.851672	334	614	256	420	204	355	3.47001	3.40982	3.43072	3.30315	3.01658	3.20434
ENSG00000197496	20	45338126	45364965	SLC2A10	protein_coding	-0.493168	4.44729	29.387	0.000304366	0.0413889	0.322266	4.44729	2.40471	0.152362	0.787573	-0.481135	4.44729	15.0002	0.00316016	0.108724	653	840	717	915	973	896	4.09038	4.10029	4.5414	4.62767	4.82362	4.72743
ENSG00000259366	8	28913452	28914202	CTD-2647L4.4	sense_intronic	-0.774377	2.94819	7.65794	0.0200787	0.189186	-0.119045	2.94819	0.626915	0.447069	0.900339	-0.400275	2.94819	3.88198	0.0774376	0.35885	189	382	248	325	283	362	2.66408	2.8913	3.29185	3.067	3.33048	3.32812
ENSG00000163516	2	220094479	220101391	ANKZF1	protein_coding	-0.100275	6.19933	1.04683	0.332882	0.624303	0.0447256	6.19933	0.0376612	0.850423	0.979007	-0.181991	6.19933	0.686815	0.428623	0.729818	2329	3869	1950	3553	2115	3524	6.14883	5.95011	6.23086	6.25503	6.20153	6.37609
ENSG00000090530	3	189674517	189840226	LEPREL1	protein_coding	0.841986	0.651256	14.5046	0.00350869	0.0986434	0.410863	0.651256	1.50245	0.24869	0.837801	0.75669	0.651256	6.68759	0.0273645	0.237056	99	98	45	47	38	33	1.70637	1.60209	1.18638	1.22648	0.96969	1.03388
ENSG00000049130	12	88886570	88974628	KITLG	protein_coding	0.980648	4.42746	8.26459	0.0167134	0.177233	0.306945	4.42746	2.36539	0.155417	0.789359	0.703056	4.42746	19.3846	0.00136601	0.0749243	1129	1356	590	598	774	655	4.75723	4.84576	4.18566	4.13272	4.4188	4.38321
ENSG00000272630	10	74857802	74861055	RP11-344N10.5	lincRNA	-0.975362	1.26749	5.67916	0.0386749	0.245512	-0.298209	1.26749	2.08871	0.179329	0.806638	-0.276533	1.26749	0.841736	0.380736	0.695298	61	111	63	98	79	139	1.52009	1.44668	1.7655	1.62188	1.88751	2.10454
ENSG00000038295	4	166794410	167025047	TLL1	protein_coding	-0.493089	1.76723	1.5398	0.243283	0.543005	-0.47149	1.76723	0.536684	0.480817	0.9122	-0.155688	1.76723	0.248102	0.629307	0.84514	85	193	97	138	98	180	1.8752	1.98421	2.25599	1.94332	2.15741	2.36107
ENSG00000147437	8	25276776	25282170	GNRH1	protein_coding	-0.0795826	1.80691	4.01568	0.0732348	0.316498	-0.470738	1.80691	2.93766	0.117655	0.763349	-0.0762598	1.80691	0.0728348	0.792802	0.918614	114	155	82	142	112	201	2.11919	1.7992	2.01997	2.03258	2.24475	2.55212
ENSG00000260244	4	156655600	156658214	RP11-588K22.2	sense_overlapping	0.5627	2.63038	0.250144	0.627943	0.828456	-0.444656	2.63038	0.00449416	0.947891	0.992224	0.183686	2.63038	0.321533	0.583362	0.82024	311	279	223	186	267	155	2.85532	2.9264	2.73176	2.79864	2.83104	2.69309
ENSG00000089505	16	66600294	66613040	CMTM1	protein_coding	-0.0275412	2.18596	8.67651	0.0148153	0.169633	-0.101064	2.18596	5.25806	0.0450628	0.682981	-0.140992	2.18596	0.393891	0.544483	0.800577	120	224	121	170	178	239	2.1442	2.24267	2.41566	2.26993	2.74972	2.79698
ENSG00000230084	3	42643455	42695880	RP4-613B23.1	antisense	-0.749883	0.761339	3.08512	0.109877	0.382268	-0.0631052	0.761339	0.0943855	0.765048	0.968299	-0.533801	0.761339	2.08336	0.179838	0.508481	28	90	49	80	66	73	0.93118	1.26693	1.51645	1.43708	1.69484	1.43846
ENSG00000163508	3	27757440	27764206	EOMES	protein_coding	-0.237094	0.182719	0.378106	0.552507	0.782567	-0.0449056	0.182719	0.0428313	0.840243	0.977006	0.197501	0.182719	0.163084	0.694929	0.876227	31	82	20	56	20	50	1.1116	1.06576	0.991003	0.994891	0.935776	0.977723
ENSG00000054803	20	54572496	54580528	CBLN4	protein_coding	0.0562076	0.374487	0.501341	0.495265	0.74707	-1.02808	0.374487	3.1313	0.107576	0.754275	0.966215	0.374487	6.23988	0.0318023	0.250906	49	97	16	42	37	57	1.34396	1.31153	0.780812	0.859388	1.23076	1.18462
ENSG00000134324	2	11817721	11967535	LPIN1	protein_coding	-0.72385	6.63959	24.5682	0.000592599	0.053472	0.0589153	6.63959	0.378735	0.552182	0.927069	-0.489533	6.63959	18.8713	0.0014962	0.0773427	2753	4391	3216	4555	3705	4465	6.24047	6.27628	6.79768	6.75586	6.85435	6.86037
ENSG00000186481	18	14179096	14249455	ANKRD20A5P	pseudogene	-0.586584	5.33594	0.308896	0.591334	0.806373	-0.601301	5.33594	2.39179	0.15493	0.789359	0.209077	5.33594	0.996303	0.343195	0.670579	1243	2638	1041	1509	1268	1944	5.24551	5.42521	5.32676	5.05935	5.46048	5.54819
ENSG00000136378	15	79051545	79103773	ADAMTS7	protein_coding	1.33548	1.64289	8.63365	0.0150001	0.169849	0.483044	1.64289	3.61515	0.0867643	0.725735	0.26612	1.64289	1.05165	0.329562	0.661493	132	219	96	129	58	101	2.24896	2.21598	2.15791	1.95497	1.55434	1.79026
ENSG00000005189	16	20817751	20860987	AC004381.6	protein_coding	-0.565049	5.35026	26.0448	0.000478463	0.049197	-0.00687954	5.35026	1.04429	0.331178	0.867014	-0.623644	5.35026	37.4422	0.000118347	0.0290013	1237	1562	1530	1842	1464	1707	5.00928	4.91807	5.6392	5.56987	5.43317	5.59371
ENSG00000261126	18	77806900	77853362	RBFADN	processed_transcript	-1.45824	1.15536	6.08642	0.0335232	0.231886	-0.974111	1.15536	0.438937	0.522779	0.923632	-0.540991	1.15536	3.22533	0.103076	0.404956	50	99	65	102	73	119	1.3488	1.34192	1.79081	1.66819	1.80461	1.93411
ENSG00000258927	14	96087251	96109622	RP11-1070N10.5	lincRNA	0.101202	1.22777	1.02383	0.335734	0.626749	-0.0753022	1.22777	0.146418	0.710079	0.957369	-0.222072	1.22777	0.387806	0.547548	0.801666	57	131	61	107	62	123	1.53533	1.53914	1.80822	1.63994	1.72803	1.89249
ENSG00000002587	4	11394774	11431389	HS3ST1	protein_coding	0.372141	-0.0242157	0.251779	0.626809	0.827572	0.0118791	-0.0242157	0.0360187	0.853317	0.979007	0.16189	-0.0242157	0.0947062	0.764662	0.906847	29	66	17	49	14	47	1.06219	0.891922	0.896393	0.892984	0.760871	0.934546
ENSG00000144061	2	110879888	110962643	NPHP1	protein_coding	-0.0161706	2.54627	4.68114	0.0560725	0.28208	-0.897903	2.54627	6.7723	0.0266121	0.650294	0.844257	2.54627	22.6531	0.000793705	0.0619671	287	392	128	167	185	226	3.08397	3.0182	2.38878	2.34069	2.70479	2.81865
ENSG00000163947	3	56761446	57113357	ARHGEF3	protein_coding	-0.165091	3.3371	0.0196927	0.891294	0.960635	0.0336496	3.3371	0.00388521	0.951575	0.992821	0.0603162	3.3371	0.0411601	0.843457	0.94006	431	500	408	275	428	284	3.30173	3.64039	3.54188	3.25683	3.46968	3.41607
ENSG00000214135	3	197305084	197354777	AC024560.3	pseudogene	-1.33997	6.04579	9.58215	0.0114854	0.152179	-0.792873	6.04579	4.62372	0.0573415	0.704595	-0.148546	6.04579	0.888419	0.368366	0.687853	1928	3330	1821	2676	2324	3385	5.80732	5.81078	6.05979	5.92518	6.26142	6.39258
ENSG00000272145	1	41156052	41157738	NFYC-AS1	antisense	0.0442339	2.53724	3.02899	0.112758	0.386567	-0.421807	2.53724	2.83473	0.123501	0.766811	-0.0102571	2.53724	0.00164912	0.968416	0.988439	185	290	130	246	194	308	2.70269	2.48445	2.56489	2.6503	2.92078	3.05361
ENSG00000215156	5	34190161	34193758	RP11-1023L17.2	pseudogene	-1.56279	0.260808	5.37235	0.0432084	0.25383	-0.350776	0.260808	0.0018157	0.96686	0.994923	-0.892648	0.260808	5.55709	0.0404052	0.278022	24	45	41	58	31	68	0.834538	0.730863	1.35647	1.1521	1.07168	1.37973
ENSG00000186940	9	82006219	82006674	CHCHD2P9	pseudogene	-0.0582371	0.133391	2.47021	0.147444	0.431281	1.43594	0.133391	15.0072	0.00315554	0.569229	-0.755646	0.133391	5.92366	0.0354745	0.261611	28	59	45	68	21	25	0.861108	0.984459	1.37293	1.35419	0.773606	0.668994
ENSG00000152256	2	173420101	173489823	PDK1	protein_coding	-0.813951	4.7603	5.7841	0.0372597	0.242144	-0.138256	4.7603	1.19065	0.301074	0.857328	-0.24132	4.7603	1.71907	0.219445	0.554908	766	1376	702	1267	985	1258	4.54148	4.54541	4.74536	4.84749	5.07386	4.96779
ENSG00000099769	16	1840414	1844972	IGFALS	protein_coding	-0.426542	0.589269	0.146042	0.710432	0.875419	0.303919	0.589269	1.19051	0.301102	0.857328	-0.589376	0.589269	2.239	0.16579	0.491968	32	82	43	89	34	63	1.09064	1.10691	1.48179	1.46505	1.22194	1.2224
ENSG00000212237	1	228783659	228783779	RNA5SP18	rRNA	-0.259467	-0.181767	0.927086	0.358578	0.644661	-0.89934	-0.181767	0.965224	0.349303	0.871258	1.00374	-0.181767	3.8283	0.079209	0.362456	40	61	6	34	21	36	1.18033	0.925339	0.430693	0.719697	0.858263	0.824249
ENSG00000129007	15	68483043	68498417	CALML4	protein_coding	-0.829511	4.89469	12.841	0.00507364	0.111232	0.0593694	4.89469	0.0246289	0.878454	0.984053	-0.48902	4.89469	11.7362	0.00659053	0.138986	839	1314	953	1396	1004	1389	4.60569	4.54229	5.10903	5.04423	5.03961	5.16781
ENSG00000175505	11	67131639	67141648	CLCF1	protein_coding	0.142931	1.68261	2.17743	0.171169	0.462676	0.476723	1.68261	0.466453	0.510309	0.920801	-0.611229	1.68261	4.68045	0.0560874	0.314423	86	142	100	172	87	151	1.85162	1.68409	2.25418	2.23151	1.99776	2.18795
ENSG00000082497	1	210406144	210419976	SERTAD4	protein_coding	-0.435817	0.866364	9.53284	0.0116416	0.152604	0.166953	0.866364	0.453829	0.515961	0.921874	-0.744112	0.866364	5.78827	0.0372048	0.26684	56	49	70	69	86	76	1.14881	1.0595	1.5705	1.57756	1.6755	1.75776
ENSG00000162783	1	181057638	181059977	IER5	protein_coding	0.409826	4.58118	33.2718	0.000188672	0.0349218	0.0735884	4.58118	0.0580366	0.814548	0.973907	0.672757	4.58118	36.0624	0.000137427	0.0315895	1180	1722	594	824	702	745	4.9874	5.01036	4.36347	4.40206	4.45288	4.39133
ENSG00000186862	10	102767440	102790890	PDZD7	protein_coding	-0.698843	3.29301	6.25785	0.031608	0.224611	0.314272	3.29301	0.0487462	0.829752	0.976228	-0.51568	3.29301	7.4081	0.0217016	0.217715	259	456	322	466	316	453	3.07056	3.09632	3.65226	3.51739	3.49457	3.60369
ENSG00000182472	19	39220827	39260544	CAPN12	protein_coding	0.359924	2.19149	0.0323068	0.860986	0.948225	0.206231	2.19149	0.0428599	0.840191	0.977006	-0.118702	2.19149	0.151169	0.705662	0.88129	137	269	130	209	107	219	2.40846	2.34129	2.6169	2.3979	2.28323	2.5694
ENSG00000135835	1	180882290	180920750	KIAA1614	protein_coding	-0.155037	2.91195	10.6878	0.00856653	0.133949	-0.215963	2.91195	0.836802	0.382081	0.882197	-0.443582	2.91195	5.52027	0.0409457	0.279239	189	351	241	321	282	355	2.64623	2.80248	3.23743	3.06891	3.30809	3.32035
ENSG00000222493	12	2969115	2969199	Y_RNA	misc_RNA	-1.07651	1.99826	7.57106	0.0206257	0.189982	-0.343768	1.99826	0.315393	0.586892	0.931811	-0.521066	1.99826	4.76952	0.0541861	0.310659	100	176	138	165	133	204	1.93097	1.98866	2.54751	2.25559	2.38674	2.62097
ENSG00000270145	17	38459457	38460909	CTD-2267D19.6	lincRNA	-0.407341	1.71709	8.65193	0.0149209	0.16967	0.430723	1.71709	0.228257	0.643205	0.941035	-0.633656	1.71709	6.05309	0.0339118	0.256738	106	101	118	137	152	127	1.76187	1.64587	2.13681	2.27258	2.31168	2.2919
ENSG00000234643	21	11180920	11181815	EIF3FP1	pseudogene	-0.0390259	0.357081	1.32577	0.276642	0.5742	0.139302	0.357081	0.0705812	0.79595	0.969185	-0.613684	0.357081	2.01506	0.186496	0.516426	43	42	40	64	25	72	1.18947	0.706269	1.31619	1.25871	0.913855	1.45454
ENSG00000233493	19	55890613	55895966	TMEM238	protein_coding	0.4867	4.47226	11.5655	0.00687126	0.124084	0.349341	4.47226	19.9667	0.0012345	0.439041	-0.15374	4.47226	1.20399	0.298529	0.6335	913	1234	843	1015	499	713	4.64805	4.52955	4.86386	4.67342	4.00503	4.31396
ENSG00000163806	2	29005383	29073477	SPDYA	protein_coding	-0.423355	0.484932	0.336204	0.575002	0.795711	-0.762323	0.484932	0.683716	0.427814	0.89522	0.116493	0.484932	0.0694422	0.797561	0.920245	44	76	18	70	45	66	1.29634	1.05809	0.876032	1.25058	1.41864	1.28234
ENSG00000136630	1	221051699	221058401	HLX	protein_coding	-0.702404	2.41018	0.404686	0.539125	0.774715	-0.0142982	2.41018	0.705549	0.420772	0.894749	-0.408401	2.41018	2.20181	0.169012	0.497221	146	282	142	301	157	215	2.45983	2.41859	2.70005	2.87283	2.69832	2.56677
ENSG00000254308	22	22533618	22533867	IGLVIV-59	IG_V_pseudogene	-0.835635	0.140544	1.169	0.305273	0.600077	0.0782634	0.140544	0.0161385	0.901457	0.985818	-0.576899	0.140544	1.47052	0.253443	0.592451	16	61	24	64	39	44	0.698093	0.892766	1.0278	1.18214	1.2931	0.944082
ENSG00000166667	7	101986192	101996889	SPDYE6	pseudogene	-0.718965	3.36742	3.26683	0.101165	0.368057	0.0516606	3.36742	0.239307	0.635377	0.939674	-0.304644	3.36742	1.72702	0.218462	0.553772	346	441	369	385	293	543	3.35536	3.13685	3.74862	3.34902	3.31309	3.9312
ENSG00000159958	22	42321045	42322822	TNFRSF13C	protein_coding	-0.874523	2.12801	5.3948	0.0428553	0.253491	-0.246034	2.12801	1.30556	0.280114	0.852826	-0.297186	2.12801	1.36634	0.269851	0.607381	115	210	127	180	142	236	2.13739	2.12885	2.5103	2.29827	2.52158	2.74215
ENSG00000158023	12	122355768	122441833	WDR66	protein_coding	-0.738353	2.62728	2.98022	0.11534	0.390206	-0.129096	2.62728	0.419826	0.531781	0.92549	-0.269907	2.62728	1.15171	0.308685	0.643835	162	324	164	288	204	300	2.56692	2.60098	2.86022	2.82862	3.00228	2.99982
ENSG00000257354	12	62996532	63007855	RP11-631N16.2	antisense	0.286372	1.18565	2.26774	0.163354	0.454675	0.191445	1.18565	0.00270176	0.959581	0.993861	-0.484092	1.18565	2.1016	0.178113	0.50699	50	116	92	81	68	112	1.27661	1.56708	2.07425	1.50824	1.66402	1.93955
ENSG00000168453	8	21971928	21990897	HR	protein_coding	-0.263985	0.874628	8.10673	0.0175183	0.18098	0.568476	0.874628	0.0225846	0.883564	0.984053	-0.897342	0.874628	8.97624	0.0135972	0.181744	47	59	72	82	90	60	1.03053	1.17066	1.62241	1.71734	1.74621	1.51115
ENSG00000138613	15	63568217	63601325	APH1B	protein_coding	0.292665	2.09238	5.08639	0.0480357	0.266077	-0.644222	2.09238	2.09621	0.17862	0.805903	0.808448	2.09238	13.6888	0.00418944	0.122673	196	311	83	143	134	147	2.67049	2.67124	1.96796	2.10517	2.38134	2.24337
ENSG00000108511	17	46671639	46682354	HOXB6	protein_coding	-0.553107	4.75691	0.815568	0.388539	0.669764	-0.162433	4.75691	0.534804	0.482032	0.912689	-0.037306	4.75691	0.0282712	0.869956	0.951094	794	1609	698	1198	834	1282	4.65007	4.70401	4.79679	4.70988	4.90203	4.93499
ENSG00000125740	19	45971253	45978437	FOSB	protein_coding	-0.513129	1.7397	0.218391	0.650398	0.84191	-0.0825981	1.7397	0.395413	0.543721	0.927069	0.0617528	1.7397	0.0284628	0.869427	0.950759	165	117	122	93	150	108	2.09111	1.94898	2.01439	2.01882	2.13567	2.27336
ENSG00000196150	8	146076632	146127553	ZNF250	protein_coding	-0.182958	4.17497	0.151269	0.705797	0.873254	0.127479	4.17497	0.317052	0.586271	0.931624	0.0426523	4.17497	0.0314379	0.862945	0.948396	593	1068	435	821	514	858	4.26101	4.12706	4.16066	4.17678	4.24826	4.36608
ENSG00000230524	3	15193340	15247466	COL6A4P1	pseudogene	-0.190808	0.0248684	2.00096	0.18791	0.48397	-0.204156	0.0248684	0.497685	0.496803	0.915871	-0.341057	0.0248684	0.474842	0.506616	0.77734	13	59	22	47	36	51	0.623348	0.862495	0.979666	0.917971	1.23811	1.06065
ENSG00000115468	2	233470767	233547491	EFHD1	protein_coding	0.0474069	2.33777	3.03405	0.112495	0.386398	0.389607	2.33777	0.225818	0.644966	0.941041	0.343505	2.33777	1.59557	0.235507	0.571709	177	385	139	197	115	194	2.66448	2.82315	2.65712	2.3644	2.32434	2.45839
ENSG00000188536	16	222846	223709	HBA2	protein_coding	-0.588306	0.968767	0.0692019	0.797903	0.917438	-0.197751	0.968767	0.000871684	0.977034	0.996384	-0.0917468	0.968767	0.0542312	0.820608	0.929299	48	124	48	92	46	95	1.41598	1.46201	1.61112	1.46268	1.48906	1.59146
ENSG00000251136	8	90621638	90769955	RP11-37B2.1	lincRNA	-0.773828	2.8532	1.54907	0.241966	0.541932	-0.3393	2.8532	1.08739	0.321877	0.865715	-0.0487111	2.8532	0.0367573	0.85184	0.943564	190	432	192	297	238	351	2.75994	2.95869	3.05897	2.86204	3.19991	3.19809
ENSG00000138434	2	182756560	182795465	SSFA2	protein_coding	0.114012	8.70099	0.00916046	0.925896	0.972944	-0.608495	8.70099	0.481464	0.505677	0.919533	0.207522	8.70099	0.623653	0.450464	0.744107	19605	19450	14717	11634	17960	12685	8.67378	8.79103	8.59983	8.48215	8.73986	8.74029
ENSG00000132561	8	98881068	99048944	MATN2	protein_coding	-0.366367	2.19317	1.69349	0.222648	0.520851	-0.0321531	2.19317	1.02848	0.334689	0.867441	-0.627416	2.19317	5.38121	0.0430686	0.284403	155	167	211	175	186	140	2.1046	2.23532	2.75948	2.62904	2.47787	2.47758
ENSG00000241278	3	125567066	125628215	ENPP7P4	pseudogene	-0.260874	0.369423	4.90643	0.0514161	0.272902	-0.106019	0.369423	1.22144	0.295246	0.853994	-0.422267	0.369423	1.17531	0.304041	0.639517	27	58	38	49	37	81	0.913843	0.897401	1.30876	0.998875	1.21045	1.53678
ENSG00000132688	1	156638555	156647189	NES	protein_coding	0.00901121	5.49415	6.88017	0.0256902	0.206693	0.0465832	5.49415	0.106557	0.750903	0.966233	-0.472582	5.49415	8.69633	0.0147307	0.187779	1301	2055	1307	2349	1555	1938	5.24231	5.13993	5.57938	5.75164	5.68068	5.6108
ENSG00000135476	12	53662083	53687427	ESPL1	protein_coding	-0.741993	6.64765	29.2678	0.000309101	0.0413889	-0.0926344	6.64765	0.353262	0.565623	0.927069	-0.505134	6.64765	23.2191	0.00072671	0.0595545	2796	4327	3248	4603	3835	4370	6.24215	6.27571	6.79146	6.79122	6.88328	6.84995
ENSG00000161791	12	50031724	50101948	FMNL3	protein_coding	-0.860853	2.91006	12.2678	0.0058007	0.116028	0.0275127	2.91006	3.94688	0.0753609	0.723565	-0.279571	2.91006	2.26018	0.16399	0.489222	204	348	219	297	285	385	2.73991	2.7896	3.11815	2.96733	3.3238	3.42493
ENSG00000272578	22	24000281	24059543	AP000347.2	pseudogene	-0.333967	2.89613	1.51459	0.246914	0.547465	0.0628488	2.89613	0.00556576	0.942018	0.991176	-0.295827	2.89613	1.33325	0.275372	0.610924	243	344	234	329	191	386	3.00787	2.72112	3.25603	3.04446	2.87602	3.37434
ENSG00000188549	15	40623653	40633168	C15orf52	protein_coding	-0.145675	2.42523	1.26967	0.286433	0.581407	0.137808	2.42523	0.685737	0.427155	0.89522	-0.488196	2.42523	3.84576	0.0786276	0.361294	128	290	182	263	165	222	2.26159	2.50402	2.94784	2.75338	2.70584	2.65787
ENSG00000272462	6	25992890	26002003	U91328.19	lincRNA	0.637169	2.218	1.66447	0.226357	0.524509	-0.667137	2.218	4.2129	0.0675404	0.715891	0.750021	2.218	11.2086	0.00750674	0.14681	189	340	92	151	151	184	2.66614	2.74275	2.11613	2.12804	2.55873	2.47021
ENSG00000256433	12	6503071	6504235	RP1-102E24.8	lincRNA	-0.500337	1.51282	8.39241	0.0160943	0.175096	-0.806972	1.51282	9.74748	0.0109798	0.642364	0.0667566	1.51282	0.0742964	0.790789	0.91785	97	118	66	96	115	160	1.84699	1.62001	1.69752	1.71374	2.17049	2.38124
ENSG00000147174	X	70798261	70833433	ACRC	protein_coding	0.232056	1.4151	0.77879	0.398459	0.677067	-0.486029	1.4151	11.1965	0.00752943	0.626231	0.644011	1.4151	6.31639	0.0309848	0.24823	113	141	52	76	94	140	2.0193	1.78917	1.48702	1.47004	1.96577	2.21288
ENSG00000169964	3	44903361	44907162	TMEM42	protein_coding	-1.15544	1.74712	6.33193	0.0308219	0.222142	-0.552683	1.74712	0.115575	0.740995	0.963353	-0.554114	1.74712	4.71967	0.0552403	0.313692	77	155	106	155	117	161	1.70679	1.81509	2.28063	2.14838	2.27712	2.30107
ENSG00000244879	15	50647525	50659636	GABPB1-AS1	processed_transcript	-0.341186	4.50269	0.0465255	0.83374	0.935799	-0.433645	4.50269	0.00058996	0.98112	0.997291	-0.0451097	4.50269	0.0365507	0.852368	0.943865	783	1267	682	954	552	1110	4.59193	4.41061	4.72581	4.43196	4.29703	4.7722
ENSG00000101846	X	7137497	7272851	STS	protein_coding	-0.576353	3.47064	0.636878	0.443874	0.712256	0.12903	3.47064	0.217342	0.651329	0.942142	-0.337354	3.47064	1.60374	0.234835	0.570691	365	525	462	394	500	298	3.15574	3.63235	3.78087	3.64824	3.75004	3.40606
ENSG00000172201	6	19837617	19840915	ID4	protein_coding	0.823746	6.43329	9.87673	0.0108539	0.149283	0.086102	6.43329	0.128559	0.727615	0.962178	0.499649	6.43329	7.75902	0.0198107	0.209923	4774	4948	2781	2609	2829	2420	6.74401	6.72853	6.30832	6.24297	6.18745	6.26827
ENSG00000226887	4	53588785	53617807	ERVMER34-1	protein_coding	-0.949476	3.55258	12.8507	0.00506226	0.111232	-0.216418	3.55258	0.060368	0.81094	0.972722	-0.531582	3.55258	11.1426	0.00763186	0.147029	303	529	377	551	465	487	3.20156	3.35675	3.79376	3.80878	3.93798	3.76778
ENSG00000185513	20	42136320	42179590	L3MBTL1	protein_coding	0.302302	4.75513	1.41142	0.263304	0.563358	0.295233	4.75513	0.0221775	0.884689	0.984053	-0.21878	4.75513	1.07794	0.324532	0.657422	753	1519	792	1232	810	1263	4.55669	4.64433	4.95098	4.76963	4.84098	4.93468
ENSG00000268869	1	17013834	17046652	ESPNP	pseudogene	-0.128449	1.05165	0.147259	0.709292	0.874777	0.280713	1.05165	0.408821	0.5371	0.926149	-0.37649	1.05165	1.06603	0.326438	0.658937	60	106	70	96	40	103	1.52524	1.38249	1.88801	1.5812	1.30277	1.75233
ENSG00000133466	22	37576207	37595425	C1QTNF6	protein_coding	0.240899	2.55951	0.924	0.359345	0.645181	0.264612	2.55951	0.691844	0.425171	0.89522	-0.0337683	2.55951	0.0147413	0.905795	0.96569	183	323	149	253	163	310	2.72951	2.57727	2.76499	2.64557	2.75062	3.02228
ENSG00000122966	12	120123595	120315095	CIT	protein_coding	-0.892111	6.99399	26.7884	0.000431066	0.0475111	-0.12172	6.99399	1.28731	0.283302	0.852826	-0.452696	6.99399	16.3799	0.00238863	0.0960364	3450	5749	4161	5525	5280	5318	6.51431	6.70855	7.11857	7.0798	7.3138	7.15833
ENSG00000172785	9	121041	188979	CBWD1	protein_coding	0.0903027	7.24705	2.89	0.123256	0.400016	-0.0466475	7.24705	0.0318989	0.862195	0.980876	0.42312	7.24705	3.52521	0.0930799	0.387027	8075	8098	5061	4376	5632	4275	7.44063	7.49003	7.10808	7.03716	7.11526	7.13677
ENSG00000260912	9	19453207	19455171	RP11-363E7.4	sense_overlapping	1.1591	3.37165	13.2464	0.00462526	0.107226	0.0328324	3.37165	0.109638	0.747468	0.964978	0.678646	3.37165	15.7182	0.00272632	0.101544	550	679	303	292	323	307	3.79684	3.87486	3.31821	3.16273	3.2687	3.34617
ENSG00000187699	2	190744335	191068210	C2orf88	protein_coding	-0.544035	1.22024	0.860619	0.375657	0.658498	-0.321665	1.22024	0.224558	0.64588	0.941322	-0.159427	1.22024	0.199002	0.665138	0.862463	58	133	56	108	64	120	1.55575	1.54912	1.73375	1.64414	1.7631	1.85935
ENSG00000261114	16	56974940	56975638	RP11-325K4.2	sense_intronic	-1.80014	0.10036	18.1894	0.00169308	0.0740957	-0.603791	0.10036	2.11965	0.176427	0.80329	-0.919995	0.10036	7.78533	0.0193081	0.207346	25	27	38	39	57	49	0.633788	0.661175	1.07245	1.06176	1.32789	1.31118
ENSG00000135424	12	56078352	56109827	ITGA7	protein_coding	-0.206968	3.63287	0.273261	0.612665	0.819054	0.138543	3.63287	1.28009	0.284578	0.853057	-0.366317	3.63287	2.76004	0.127977	0.441073	338	698	384	641	356	503	3.4761	3.5902	3.95262	3.87915	3.71755	3.67692
ENSG00000158528	7	94536514	94925727	PPP1R9A	protein_coding	0.124575	6.14049	7.57194	0.0206201	0.189982	0.0592793	6.14049	0.225676	0.645069	0.941041	-0.360108	6.14049	5.18507	0.0462983	0.294167	1845	3630	2118	3266	2671	2979	5.7241	5.95442	6.25325	6.22992	6.43835	6.23137
ENSG00000229874	1	206135293	206137984	RP11-312O7.2	antisense	-0.796386	0.398581	4.48865	0.0604698	0.290593	0.633361	0.398581	0.459502	0.513407	0.921305	-0.989839	0.398581	7.86614	0.018838	0.205675	20	58	52	65	52	48	0.651728	1.00024	1.47039	1.342	1.38072	1.1606
ENSG00000164056	4	124317950	124324910	SPRY1	protein_coding	0.733331	2.8928	5.91085	0.035634	0.23681	0.145211	2.8928	1.02448	0.335588	0.867441	0.329054	2.8928	2.00929	0.187073	0.517053	298	534	172	345	195	237	3.28059	3.26888	2.88897	3.08933	2.91781	2.72915
ENSG00000105642	19	18062102	18110889	KCNN1	protein_coding	0.845177	1.05485	3.19096	0.104693	0.37356	0.394202	1.05485	1.49222	0.250198	0.839119	0.187183	1.05485	0.303896	0.593689	0.824457	85	135	55	96	34	78	1.84459	1.62688	1.65485	1.58386	1.17977	1.46848
ENSG00000189058	3	195295573	195311076	APOD	protein_coding	0.658571	1.39555	16.4607	0.00235098	0.0822691	0.174305	1.39555	3.85644	0.0782742	0.723565	0.49068	1.39555	4.38919	0.0629092	0.328526	138	176	71	105	54	72	2.21755	2.04861	1.76238	1.81388	1.41001	1.52744
ENSG00000170122	9	116237	118417	FOXD4	protein_coding	0.28417	6.189	14.4542	0.00356236	0.098831	0.076389	6.189	1.08652	0.32212	0.865715	0.456149	6.189	7.64439	0.0202065	0.211795	3998	4254	2412	2297	2243	2011	6.51167	6.49173	6.12668	6.04087	5.87844	5.98419
ENSG00000137337	6	30667584	30685666	MDC1	protein_coding	-0.442354	8.02973	25.7062	0.000502109	0.0500157	-0.344844	8.02973	0.45951	0.513403	0.921305	-0.492437	8.02973	19.3338	0.00137825	0.0749243	7148	11540	8673	11610	10732	10676	7.54841	7.71545	8.16424	8.15404	8.32401	8.16716
ENSG00000108187	10	70042417	70092806	PBLD	protein_coding	-0.137741	6.45506	0.000888277	0.976876	0.991129	-0.194528	6.45506	0.220828	0.649624	0.941806	0.100373	6.45506	0.194536	0.669606	0.864804	3113	5213	2112	3972	2437	4072	6.57189	6.36462	6.35485	6.40358	6.41349	6.57204
ENSG00000111788	12	9429831	9466684	RP11-22B23.1	pseudogene	-0.634744	5.55609	16.0138	0.00256878	0.086386	0.066264	5.55609	1.86819	0.201955	0.821525	-0.360748	5.55609	6.94952	0.025118	0.22992	1340	2149	1382	2101	1705	2260	5.26246	5.22408	5.63682	5.61468	5.78953	5.85004
ENSG00000137801	15	39873280	39891667	THBS1	protein_coding	0.178488	7.03689	8.38441	0.0161322	0.175184	-0.136653	7.03689	1.52502	0.245403	0.837535	0.631791	7.03689	16.9859	0.00212278	0.0922073	6281	8886	3594	3955	4934	3736	7.21954	7.48381	6.75725	6.75324	7.06499	6.80472
ENSG00000232224	10	27220135	27230930	LINC00202-1	lincRNA	0.066281	2.20538	2.06514	0.181583	0.476628	0.45056	2.20538	0.0087018	0.927542	0.988923	-0.411269	2.20538	2.34355	0.157148	0.48001	113	242	131	232	148	207	2.15941	2.25374	2.587	2.5645	2.61044	2.53861
ENSG00000254726	1	156041804	156051789	MEX3A	protein_coding	-0.350086	5.23216	1.42838	0.261433	0.562441	-0.247254	5.23216	0.355639	0.565082	0.927069	-0.12751	5.23216	0.356115	0.564826	0.810496	1128	2081	908	1827	1275	1672	5.11677	5.08388	5.1425	5.3221	5.47495	5.32823
ENSG00000047457	3	148880197	148939842	CP	protein_coding	-0.234325	0.535327	0.0112176	0.917769	0.970987	-0.443677	0.535327	0.275281	0.611372	0.936752	0.280281	0.535327	0.410593	0.536237	0.794959	38	103	26	63	35	69	1.24013	1.28154	1.14257	1.10434	1.27667	1.27349
ENSG00000203872	6	88054567	88075181	C6orf163	protein_coding	-0.856466	1.36737	11.3864	0.00718169	0.12518	-0.465095	1.36737	6.04374	0.0340219	0.656821	-0.22236	1.36737	0.78466	0.396753	0.706549	80	96	67	95	103	145	1.65121	1.42591	1.70763	1.70764	2.04557	2.27086
ENSG00000181104	5	76011868	76031606	F2R	protein_coding	-0.487332	1.42223	0.752283	0.406312	0.684746	-0.13989	1.42223	1.06269	0.327159	0.867014	0.0611367	1.42223	0.0321174	0.86139	0.94792	69	165	52	121	107	110	1.65073	1.83669	1.60777	1.8247	2.22507	1.82218
ENSG00000164099	4	119201193	119274158	PRSS12	protein_coding	-0.173756	1.11324	0.411748	0.535676	0.772361	-0.196357	1.11324	0.130961	0.725053	0.962136	-0.366301	1.11324	1.01929	0.336756	0.666747	46	128	58	113	62	93	1.35386	1.52319	1.75293	1.70569	1.72026	1.59817
ENSG00000230177	6	111599135	111599945	RP5-1112D6.4	antisense	0.710457	0.934759	0.0010668	0.974594	0.990362	-0.041419	0.934759	0.766886	0.401956	0.887184	0.355026	0.934759	0.847075	0.379289	0.693668	78	105	40	73	40	104	1.76385	1.37364	1.38281	1.31262	1.30253	1.76293
ENSG00000145416	4	164445450	165305202	MARCH1	protein_coding	-0.0204301	4.38326	4.83439	0.0528513	0.275958	-0.136418	4.38326	1.5999	0.234917	0.834678	-0.17846	4.38326	0.862049	0.375277	0.691407	593	1091	577	891	692	1049	4.19986	4.21752	4.48282	4.3508	4.59227	4.70664
ENSG00000240616	19	13004947	13005694	AD000092.3	pseudogene	-0.44658	1.11094	1.71098	0.220452	0.518519	-0.123966	1.11094	0.324869	0.581415	0.930118	-0.257103	1.11094	0.528238	0.484201	0.76358	53	114	70	81	56	121	1.40432	1.46951	1.87182	1.42785	1.56565	1.94444
ENSG00000171119	19	5823813	5828335	NRTN	protein_coding	-0.833252	1.36113	0.558882	0.472117	0.731844	0.061054	1.36113	0.266144	0.617269	0.93814	-0.42578	1.36113	1.61405	0.233003	0.56897	64	137	69	140	68	116	1.63055	1.59077	1.92245	1.93874	1.8093	1.83279
ENSG00000105650	19	18318771	18366229	PDE4C	protein_coding	-0.0467292	1.68838	0.165807	0.692542	0.863932	-0.0765243	1.68838	0.116824	0.739659	0.963353	0.249491	1.68838	0.565612	0.469533	0.755199	109	213	81	127	71	156	2.14797	2.07766	2.08361	1.83158	1.8493	2.17165
ENSG00000235703	X	149106846	149392815	LINC00894	antisense	-0.42073	2.97757	3.10248	0.109005	0.380706	-0.129039	2.97757	0.534658	0.481625	0.912558	-0.241053	2.97757	1.04796	0.330371	0.661581	211	417	249	315	242	402	2.84167	2.95771	3.34223	2.98161	3.17655	3.42112
ENSG00000226539	2	224569338	224570055	AC012512.1	pseudogene	-1.39445	-0.0854108	10.5489	0.00887912	0.136879	0.310973	-0.0854108	0.0188385	0.893585	0.985003	-1.24685	-0.0854108	11.4382	0.00709016	0.142664	13	32	35	47	32	48	0.510277	0.57756	1.17996	1.03104	1.04135	1.12298
ENSG00000264604	X	68724548	68724666	AL158069.1	miRNA	0.0172995	0.392178	1.7891	0.210989	0.509058	0.941364	0.392178	12.1497	0.00596583	0.626231	-0.684302	0.392178	5.06646	0.0483963	0.298535	34	72	51	80	27	33	1.00181	1.12424	1.50041	1.48849	0.939175	0.828669
ENSG00000231074	6	30255174	30294927	HCG18	antisense	-0.953631	5.78563	8.28132	0.0166307	0.176943	-0.112238	5.78563	0.170113	0.688812	0.95224	-0.377554	5.78563	6.07637	0.0336398	0.25641	1407	2858	1812	2389	2100	2308	5.30885	5.64879	5.99797	5.81882	6.06268	5.90189
ENSG00000244112	12	119431662	119431956	RN7SL508P	misc_RNA	-0.649163	0.388539	7.99233	0.0181313	0.183968	-0.357701	0.388539	6.52988	0.0288359	0.650294	-0.0689153	0.388539	0.040376	0.844821	0.940392	26	65	34	38	67	64	0.771103	1.10667	1.10232	0.927938	1.59207	1.43088
ENSG00000148841	10	106071894	106098162	ITPRIP	protein_coding	0.141991	2.63959	1.03686	0.332822	0.624303	-0.31683	2.63959	0.119586	0.736729	0.963353	-0.181631	2.63959	0.447654	0.518768	0.785154	182	336	172	282	170	316	2.72198	2.62735	2.93689	2.78309	2.7997	3.04814
ENSG00000182742	17	46652875	46657473	HOXB4	protein_coding	-0.341856	1.52078	3.66595	0.0848846	0.338368	-0.229434	1.52078	1.46897	0.253676	0.840502	-0.204376	1.52078	0.468556	0.509379	0.779121	65	156	84	108	100	149	1.56651	1.80613	2.04514	1.73295	2.12186	2.19443
ENSG00000168916	5	123972608	124084500	ZNF608	protein_coding	-0.487868	4.56023	6.51847	0.028946	0.215572	0.256634	4.56023	0.998514	0.341497	0.868574	-0.277267	4.56023	2.4055	0.152302	0.474569	658	1184	683	1038	791	1161	4.32577	4.3454	4.69935	4.57757	4.76135	4.86351
ENSG00000120925	8	42704780	42752433	RNF170	protein_coding	0.000519828	4.11217	1.33288	0.275434	0.573303	-0.378944	4.11217	13.358	0.00451034	0.612467	0.410804	4.11217	6.38088	0.0303156	0.246965	699	936	368	604	624	842	4.33616	4.09455	3.78879	3.90566	4.36351	4.48825
ENSG00000182326	12	7096351	7178336	C1S	protein_coding	-0.782753	1.08777	1.39164	0.265734	0.564685	-0.332509	1.08777	1.20415	0.298499	0.855524	-0.0221717	1.08777	0.00388054	0.95157	0.982635	54	121	51	85	60	119	1.47128	1.47723	1.62461	1.42352	1.67925	1.87439
ENSG00000046653	X	13789150	13956757	GPM6B	protein_coding	-0.704678	3.26416	4.99906	0.0496408	0.2689	-0.542995	3.26416	3.9989	0.0737463	0.723267	-0.0456378	3.26416	0.048305	0.830511	0.933851	282	503	244	382	334	502	3.20806	3.19317	3.32327	3.22452	3.59729	3.71094
ENSG00000203849	1	142620645	142729967	RP11-417J8.6	lincRNA	-1.41241	1.47347	10.0003	0.0102577	0.14553	-0.336695	1.47347	1.63518	0.230186	0.831527	-0.476436	1.47347	3.5036	0.0910784	0.383386	72	112	82	117	99	151	1.61011	1.51461	1.97043	1.86804	2.0616	2.25949
ENSG00000258317	12	56513817	56523403	RP11-603J24.5	antisense	-0.757717	0.325195	3.33704	0.098034	0.362223	-0.0713348	0.325195	1.04483	0.331059	0.867014	-0.320923	0.325195	0.603455	0.455446	0.746347	27	60	42	40	34	78	0.882827	0.954183	1.35838	0.874778	1.11801	1.53025
ENSG00000145908	5	150273954	150284545	ZNF300	protein_coding	-0.660645	4.34237	1.41979	0.261255	0.562206	-0.417208	4.34237	3.76071	0.0815124	0.725735	0.154249	4.34237	0.577554	0.465008	0.753331	668	1169	469	814	666	1015	4.37764	4.29644	4.21721	4.20992	4.55596	4.64446
ENSG00000197653	12	124247042	124420753	DNAH10	protein_coding	0.148895	1.70717	2.44828	0.149068	0.433608	-0.276525	1.70717	0.323281	0.582325	0.930118	0.631426	1.70717	4.54053	0.0592438	0.319934	126	252	105	76	104	106	2.03844	2.54048	2.09697	1.56857	1.97498	2.00134
ENSG00000237296	16	22448329	22503541	SMG1P1	pseudogene	-0.822866	0.389615	2.74344	0.129	0.408453	-0.546529	0.389615	0.2367	0.637204	0.939674	-0.483971	0.389615	1.33445	0.275169	0.610858	19	72	48	46	49	61	0.666624	1.13247	1.4388	1.01268	1.36923	1.3295
ENSG00000121361	12	21917889	21928515	KCNJ8	protein_coding	0.225145	2.89931	4.19951	0.0679092	0.305597	-0.015657	2.89931	0.496897	0.497136	0.915919	0.638917	2.89931	7.56968	0.0206346	0.213215	394	453	205	221	288	193	3.29172	3.40423	2.75612	2.87683	3.05818	2.82497
ENSG00000197888	4	69402902	69434245	UGT2B17	protein_coding	0.951284	0.211225	10.477	0.0090466	0.137886	-0.0687378	0.211225	0.374026	0.554619	0.927069	0.912306	0.211225	6.8589	0.0258688	0.231745	72	76	36	25	28	25	1.37379	1.39581	0.985112	0.822789	0.736147	0.876454
ENSG00000260261	3	195676059	195679566	RP11-480A16.1	lincRNA	-0.337489	4.01081	3.23029	0.102845	0.370877	0.28906	4.01081	0.415712	0.533758	0.92549	-0.236834	4.01081	1.32072	0.277505	0.612635	437	870	460	721	526	770	3.8017	3.89775	4.18488	4.04959	4.22838	4.26762
ENSG00000268520	19	51864966	51868798	CTD-2616J11.10	sense_intronic	-0.837901	-0.108172	8.68952	0.0147597	0.169633	0.404748	-0.108172	0.0883106	0.772486	0.968945	-1.06678	-0.108172	6.97539	0.0249085	0.22992	12	35	33	42	31	51	0.500759	0.609628	1.15394	0.926947	1.03762	1.15575
ENSG00000132680	1	155882834	155904191	KIAA0907	protein_coding	-0.721379	7.02567	1.61651	0.234077	0.532988	-0.425425	7.02567	1.39666	0.266261	0.847582	-0.0178753	7.02567	0.0077277	0.931791	0.975578	4124	7242	3373	5547	3981	6556	6.95007	6.85789	6.99923	6.90448	7.0905	7.27742
ENSG00000172432	6	43573053	43596899	GTPBP2	protein_coding	-0.551473	6.23374	10.5076	0.00897477	0.137438	-0.502985	6.23374	1.26343	0.287551	0.853057	-0.329682	6.23374	4.49087	0.0604168	0.32338	2404	3204	2365	3154	2428	3867	6.05703	5.81883	6.36843	6.22193	6.26086	6.64556
ENSG00000146477	6	160769300	160876014	SLC22A3	protein_coding	0.204516	4.34268	10.3518	0.00934714	0.13945	-0.212854	4.34268	0.573031	0.466713	0.906116	0.430081	4.34268	6.06208	0.0338065	0.25641	867	1463	490	858	535	685	4.6886	4.65388	4.23009	4.32886	4.21109	4.14705
ENSG00000197146	6	167357853	167360151	AL133458.1	pseudogene	-0.259339	0.553633	0.0242901	0.879285	0.954818	-0.375307	0.553633	0.00680706	0.935892	0.990415	0.104895	0.553633	0.0575463	0.815317	0.927376	44	93	29	70	29	72	1.34538	1.18767	1.21412	1.20154	1.14563	1.31592
ENSG00000223802	19	18979361	19007536	CERS1	protein_coding	0.0735467	2.66879	3.08075	0.110098	0.382627	0.272638	2.66879	6.00006	0.0345417	0.656821	-0.752547	2.66879	17.7486	0.00183708	0.0862377	205	232	253	329	210	222	2.60039	2.44237	3.15629	3.24389	2.79305	2.86347
ENSG00000184465	6	169857307	170102159	WDR27	protein_coding	-0.716337	5.54236	2.24533	0.166104	0.456822	-0.383991	5.54236	0.59074	0.46059	0.903026	-0.143865	5.54236	0.529157	0.484293	0.763652	1312	2637	1309	2030	1487	2229	5.3195	5.42626	5.64694	5.47939	5.68302	5.74381
ENSG00000014138	11	65029233	65073060	POLA2	protein_coding	-1.02146	5.95974	25.8596	0.000491222	0.0500157	-0.305734	5.95974	0.0218242	0.885525	0.984173	-0.56604	5.95974	27.3598	0.000398452	0.0478778	1920	2376	2368	2587	2429	2539	5.57377	5.56052	6.20536	6.10479	6.09657	6.21038
ENSG00000236438	3	197879237	197925886	FAM157A	lincRNA	-0.544354	1.78718	0.450059	0.517671	0.761651	0.17583	1.78718	0.0623193	0.807977	0.971466	-0.288946	1.78718	0.852451	0.377841	0.692852	81	206	101	165	99	153	1.84125	2.04553	2.31317	2.13484	2.1812	2.15525
ENSG00000272093	5	71656517	71658805	CTC-365E16.1	lincRNA	-0.157229	3.49088	10.9428	0.00802646	0.129895	-0.202355	3.49088	1.72231	0.219043	0.828312	-0.346986	3.49088	3.95865	0.0749919	0.353804	302	531	350	463	403	557	3.23855	3.3205	3.73633	3.53468	3.78817	3.90787
ENSG00000215915	1	1385069	1405538	ATAD3C	protein_coding	-0.407814	2.51399	0.283224	0.606347	0.815679	-0.361298	2.51399	1.99151	0.188867	0.814808	0.243387	2.51399	0.797621	0.393024	0.703933	195	340	149	198	154	306	2.76143	2.68477	2.72128	2.38853	2.63979	3.0492
ENSG00000165584	X	48205863	48216142	SSX3	protein_coding	0.0986481	6.61537	7.39237	0.0218544	0.193502	0.0182287	6.61537	2.10988	0.177411	0.803815	-0.212221	6.61537	1.60522	0.234265	0.570252	3010	4692	2800	4141	3180	5077	6.43934	6.29895	6.67179	6.54775	6.708	6.97243
ENSG00000224462	1	207338841	207357255	C4BPAP1	pseudogene	-0.0689524	1.58997	0.109753	0.74734	0.894236	-0.152078	1.58997	0.557891	0.472499	0.908444	0.143469	1.58997	0.180744	0.679839	0.869026	99	177	70	124	73	159	2.04904	1.86654	1.93661	1.80399	1.8776	2.19272
ENSG00000110243	11	116660083	116663136	APOA5	protein_coding	-0.410866	0.0477502	0.0354363	0.854492	0.945661	0.503417	0.0477502	3.57608	0.0882457	0.72752	-0.760455	0.0477502	3.0859	0.109838	0.414209	33	42	53	45	40	15	0.711475	0.998976	1.26423	1.25814	0.943204	0.661789
ENSG00000185904	10	42970991	42990784	LINC00839	lincRNA	-0.727232	2.37598	2.97191	0.115787	0.390343	-0.0442562	2.37598	1.40683	0.263303	0.847582	-0.137304	2.37598	0.276803	0.610402	0.834506	147	269	133	221	164	275	2.44809	2.38097	2.60376	2.50567	2.7305	2.89571
ENSG00000244687	20	48697661	48732496	UBE2V1	protein_coding	-0.965426	2.60219	5.62326	0.0394557	0.246476	-0.262004	2.60219	0.0257426	0.875761	0.983442	-0.482984	2.60219	4.87972	0.0519426	0.306249	151	292	192	283	207	281	2.42539	2.53375	2.99251	2.86715	2.95954	2.97653
ENSG00000177181	1	42846466	42888249	RIMKLA	protein_coding	-0.686194	4.62022	3.89837	0.0769063	0.32373	0.272599	4.62022	0.525448	0.485328	0.91376	-0.472257	4.62022	7.29099	0.0225172	0.220304	670	1212	736	1291	848	992	4.33252	4.39553	4.78472	4.89975	4.83977	4.66173
ENSG00000171747	19	39292311	39304004	LGALS4	protein_coding	-0.943842	0.97416	2.64355	0.135379	0.415837	-0.877958	0.97416	4.45484	0.0612857	0.713752	0.17399	0.97416	0.281587	0.607375	0.831912	46	118	44	66	76	102	1.27612	1.51893	1.43004	1.25097	1.83708	1.77335
ENSG00000173258	9	114287439	114340124	ZNF483	protein_coding	-0.399443	2.68176	2.59841	0.138395	0.419418	0.234026	2.68176	0.132546	0.723471	0.96194	-0.474855	2.68176	3.91453	0.0763874	0.356871	161	325	184	338	246	239	2.48523	2.67933	2.92615	3.10825	3.16133	2.78513
ENSG00000171045	8	143293441	143484601	TSNARE1	protein_coding	-0.485465	3.77209	2.74884	0.128666	0.407793	-0.157243	3.77209	0.100782	0.757496	0.967429	-0.410638	3.77209	3.905	0.076693	0.357268	414	634	399	695	403	639	3.71162	3.4905	3.97496	4.01816	3.85251	4.03044
ENSG00000185669	16	88744090	88752901	SNAI3	protein_coding	-0.0436431	1.42543	4.5019	0.0601536	0.290531	0.49944	1.42543	0.938339	0.355804	0.875249	-0.785351	1.42543	9.58076	0.0114898	0.170446	61	117	106	128	85	115	1.4383	1.58031	2.22434	1.9888	1.87974	1.97326
ENSG00000159259	21	37757676	37791313	CHAF1B	protein_coding	-0.741685	5.12739	21.1878	0.00100493	0.0643555	0.189799	5.12739	0.679753	0.429113	0.895938	-0.611699	5.12739	29.413	0.000303347	0.0442552	1017	1406	1272	1611	1426	1286	4.70914	4.79886	5.35133	5.40821	5.36878	5.22216
ENSG00000115107	2	119981384	120023228	STEAP3	protein_coding	-0.706004	3.92984	13.1438	0.00473405	0.108335	-0.342899	3.92984	1.84095	0.205007	0.821525	-0.660276	3.92984	24.7915	0.000573386	0.0543274	423	635	590	700	588	560	3.53427	3.69828	4.29894	4.23363	4.15517	4.05648
ENSG00000235117	9	139931492	139932407	RP11-229P13.20	lincRNA	-0.365665	2.4474	1.6343	0.230303	0.528299	-0.0594976	2.4474	6.7969e-05	0.993586	0.998851	-0.355297	2.4474	1.60756	0.233879	0.569906	210	198	223	186	165	258	2.58297	2.30565	2.94901	2.58139	2.45367	3.09862
ENSG00000228623	9	115759495	115774507	ZNF883	lincRNA	0.525894	2.28499	5.81641	0.0368368	0.241338	0.234247	2.28499	1.37794	0.267952	0.847599	0.75479	2.28499	12.8178	0.00510078	0.128293	235	339	111	154	128	190	2.89322	2.77611	2.28541	2.18765	2.33123	2.5461
ENSG00000087085	7	100487615	100494594	ACHE	protein_coding	0.204113	3.99926	7.62986	0.0202535	0.189498	-0.137991	3.99926	1.69809	0.222067	0.829671	0.642477	3.99926	16.4822	0.00234106	0.0960364	727	1124	374	548	445	624	4.4048	4.33064	3.82528	3.75928	3.92123	4.0614
ENSG00000181218	1	228645065	228645560	HIST3H2A	protein_coding	0.056767	4.10845	9.55846	0.0115601	0.152604	-0.111402	4.10845	0.476326	0.505968	0.919533	0.632152	4.10845	14.2596	0.00369809	0.117714	956	1015	447	563	464	643	4.65931	4.31286	3.94162	3.91809	3.85481	4.22478
ENSG00000213279	22	49965912	49969074	RP1-29C18.9	sense_intronic	-0.472745	3.06832	1.95239	0.192894	0.489161	-0.172124	3.06832	1.50741	0.247962	0.837801	-0.038237	3.06832	0.0251234	0.877251	0.954473	244	469	228	333	255	439	3.05452	3.07448	3.26463	3.01848	3.27735	3.50354
ENSG00000131002	Y	21729199	21768160	TXLNG2P	pseudogene	-0.826396	6.83028	10.4377	0.00913958	0.138174	-0.209134	6.83028	4.53296	0.0594208	0.706751	-0.165	6.83028	1.21482	0.296485	0.63181	3280	5770	3181	4632	4108	5668	6.55222	6.60381	6.84442	6.71747	7.06436	7.13973
ENSG00000145362	4	113739265	114304896	ANK2	protein_coding	-0.0751303	3.72709	2.7529	0.128416	0.407401	-0.562091	3.72709	1.59455	0.235646	0.834678	-0.0834196	3.72709	0.150725	0.706072	0.88129	375	739	324	588	476	616	3.60057	3.67716	3.7174	3.7724	4.09346	3.96187
ENSG00000077238	16	27324989	27376099	IL4R	protein_coding	-0.178574	0.0958354	0.149465	0.707237	0.87344	0.709281	0.0958354	2.10704	0.177602	0.804449	-0.498206	0.0958354	1.20992	0.297407	0.632486	40	44	25	71	17	42	1.17852	0.694152	1.01914	1.31113	0.749482	0.941849
ENSG00000241556	12	95861173	95861637	RP11-490G8.1	pseudogene	-0.654779	0.212413	0.119732	0.736575	0.888475	-0.106464	0.212413	0.347945	0.568513	0.927528	-0.123615	0.212413	0.0671482	0.80085	0.921825	22	84	30	57	23	48	0.89356	1.10938	1.22423	1.03235	0.990036	0.966094
ENSG00000180891	17	55938604	56032684	CUEDC1	protein_coding	0.0909058	2.0489	1.68097	0.224237	0.522852	0.297038	2.0489	0.664286	0.434244	0.89746	0.137159	2.0489	0.224202	0.646138	0.853712	158	265	128	168	81	173	2.50063	2.39286	2.52932	2.20712	1.9218	2.35177
ENSG00000144406	2	210636717	210864024	UNC80	protein_coding	-0.660783	4.5217	0.723265	0.415725	0.691647	-0.0124559	4.5217	0.255083	0.624878	0.93947	-0.0755143	4.5217	0.117316	0.739324	0.895966	629	1415	663	968	717	1053	4.30642	4.55053	4.70027	4.43877	4.6678	4.68519
ENSG00000260293	16	2526559	2527062	RP11-715J22.6	sense_intronic	-1.29112	0.377619	4.54501	0.0591395	0.289217	-0.881223	0.377619	2.97481	0.115631	0.763349	-0.13996	0.377619	0.135418	0.720635	0.886835	30	62	23	56	50	72	0.99256	0.932985	0.973989	1.09346	1.46549	1.4056
ENSG00000148143	9	109625378	109775915	ZNF462	protein_coding	-0.676387	4.66203	4.278	0.0657825	0.301843	-0.218249	4.66203	0.0105233	0.920345	0.987183	-0.390226	4.66203	4.71313	0.0553803	0.313692	672	1304	741	1256	907	1050	4.34245	4.49094	4.79997	4.8554	4.93897	4.73505
ENSG00000204314	6	32116136	32122150	PRRT1	protein_coding	0.685231	2.03788	0.775358	0.399462	0.677916	-0.437943	2.03788	2.843	0.123018	0.766603	0.654714	2.03788	6.62316	0.0279543	0.239349	177	270	94	126	108	193	2.5894	2.45882	2.14022	1.92392	2.1803	2.52718
ENSG00000196155	16	67311413	67323402	PLEKHG4	protein_coding	-0.522419	4.24303	0.963967	0.349958	0.638215	-0.117033	4.24303	0.107436	0.750022	0.96589	-0.146873	4.24303	0.425396	0.529354	0.791579	578	1039	518	869	539	921	4.20523	4.11043	4.37568	4.27629	4.29133	4.48552
ENSG00000232926	22	19874812	19875493	AC000078.5	pseudogene	-1.45066	0.133819	6.91965	0.0253625	0.205602	-0.298854	0.133819	0.117747	0.738675	0.963353	-0.87614	0.133819	5.2149	0.0457883	0.292592	21	40	26	62	39	56	0.772488	0.648057	1.02974	1.20299	1.24405	1.19524
ENSG00000267003	17	34006411	34011922	CTC-507E2.1	antisense	-1.22985	-0.0590262	4.87128	0.0521102	0.27378	-0.410348	-0.0590262	0.00141194	0.970774	0.995326	-0.927524	-0.0590262	4.68327	0.0560259	0.314423	14	40	35	43	26	54	0.582176	0.662427	1.22488	0.917649	0.950854	1.17783
ENSG00000108947	17	7608520	7614696	EFNB3	protein_coding	0.226761	2.88502	0.171428	0.687685	0.862212	0.377598	2.88502	0.622618	0.448584	0.901342	-0.101376	2.88502	0.146115	0.710364	0.883054	213	481	213	355	191	299	2.92508	3.06993	3.21609	3.06397	2.95492	2.96218
ENSG00000229833	19	7694623	7696842	PET100	protein_coding	-0.462342	1.21775	1.5792	0.237753	0.536426	0.849433	1.21775	8.00022	0.0180882	0.645806	-0.457279	1.21775	2.62947	0.136311	0.453623	89	108	75	141	48	73	1.80903	1.48421	1.87365	2.07915	1.36536	1.48468
ENSG00000111962	6	149068464	149398126	UST	protein_coding	-1.05731	2.20816	8.99145	0.0135386	0.162003	-0.0316063	2.20816	0.124153	0.731968	0.96269	-0.690514	2.20816	11.2082	0.00750738	0.14681	127	178	193	185	172	195	2.04064	2.14601	2.80796	2.53514	2.54315	2.71059
ENSG00000197019	19	40927499	40931932	SERTAD1	protein_coding	1.35723	2.88959	10.9069	0.00809989	0.129895	0.815536	2.88959	3.01013	0.113748	0.761282	0.336477	2.88959	2.44945	0.14898	0.470431	410	411	263	248	207	192	3.35379	3.26937	3.08229	3.00937	2.65146	2.8088
ENSG00000091129	7	107788068	108097161	NRCAM	protein_coding	-0.607646	2.74655	5.22113	0.0456826	0.26126	-0.838064	2.74655	0.500274	0.495713	0.915588	-0.351564	2.74655	2.47447	0.147131	0.467494	176	330	187	312	234	321	2.62773	2.65965	2.98473	2.9666	3.13701	3.12322
ENSG00000267150	18	14089934	14091018	RP11-411B10.2	antisense	-1.3541	0.0920671	12.6376	0.00531825	0.112742	-0.457927	0.0920671	2.51988	0.143851	0.779899	-0.681607	0.0920671	3.73597	0.0823765	0.367221	17	42	33	39	46	59	0.592498	0.760849	1.11316	0.913481	1.2924	1.32372
ENSG00000224877	17	79213039	79215081	C17orf89	protein_coding	1.08509	5.36334	23.7345	0.000671548	0.0572654	0.617744	5.36334	2.39372	0.153209	0.787573	0.46672	5.36334	11.102	0.00771	0.147831	2227	2507	1317	1365	1213	1124	5.72117	5.69883	5.31149	5.26413	5.05264	5.12233
ENSG00000105088	19	9964394	10047228	OLFM2	protein_coding	0.0776029	3.89089	6.42786	0.0298392	0.21856	-0.157701	3.89089	1.39957	0.264462	0.847582	0.620778	3.89089	13.8005	0.00408741	0.122381	677	1025	322	546	435	557	4.31411	4.19731	3.6339	3.74779	3.89743	3.90035
ENSG00000126603	16	4364762	4389598	GLIS2	protein_coding	-0.940701	2.58721	7.94868	0.018372	0.184719	0.0107266	2.58721	0.748292	0.407516	0.890555	-0.682439	2.58721	13.5791	0.00429268	0.12288	160	250	207	305	207	252	2.42672	2.41157	3.02108	3.02752	2.89443	2.90313
ENSG00000256973	12	22613453	22616848	RP11-359J14.2	lincRNA	-0.254764	1.28519	3.546	0.0894078	0.346908	-0.096722	1.28519	1.70526	0.221166	0.829671	-0.173627	1.28519	0.306661	0.592039	0.823591	57	130	79	79	83	131	1.4049	1.66171	1.93409	1.46386	1.8804	2.09383
ENSG00000167513	16	88869621	88875666	CDT1	protein_coding	-0.764965	6.50441	15.7836	0.00269046	0.0883314	-0.0259735	6.50441	2.68076	0.132957	0.777958	-0.61573	6.50441	31.3682	0.000237113	0.0389851	2944	3380	3406	4244	3351	3447	6.18967	6.05013	6.73347	6.80098	6.56465	6.63667
ENSG00000187134	10	4934796	5025475	AKR1C1	protein_coding	0.757802	2.52828	0.608341	0.453679	0.718585	0.347208	2.52828	0.987572	0.344034	0.869721	-0.0628095	2.52828	0.0498319	0.8279	0.932447	177	379	146	303	154	210	2.70121	2.76652	2.75187	2.86234	2.69455	2.51877
ENSG00000162669	1	91726323	91870426	HFM1	protein_coding	-0.376265	1.20317	0.211013	0.655908	0.84535	-0.449118	1.20317	0.465625	0.510676	0.920801	0.0852687	1.20317	0.0547829	0.819716	0.9289	72	133	64	84	51	128	1.69845	1.59912	1.80985	1.43754	1.50995	1.98159
ENSG00000235887	1	148852393	148853717	RP11-763B22.6	lincRNA	-0.56754	0.204704	1.5864	0.236762	0.535457	-0.78746	0.204704	0.294955	0.599091	0.934753	-0.324715	0.204704	0.491918	0.499248	0.773383	16	69	29	51	39	56	0.695032	0.993683	1.149	0.99114	1.29004	1.14925
ENSG00000157927	7	4836686	4923350	RADIL	protein_coding	0.248482	2.1157	1.40859	0.263024	0.563358	0.820926	2.1157	7.10737	0.0238726	0.645835	-0.764597	2.1157	15.0049	0.00315707	0.108724	121	186	166	240	130	152	2.09332	2.08965	2.72865	2.74606	2.32141	2.30766
ENSG00000008516	16	3096682	3110727	MMP25	protein_coding	-0.739246	1.02443	1.06133	0.327454	0.619551	-0.361276	1.02443	0.343253	0.571088	0.927682	-0.159307	1.02443	0.187949	0.673935	0.866542	55	108	55	85	49	115	1.47726	1.37448	1.68356	1.43281	1.49238	1.84591
ENSG00000261308	12	52214243	52216199	RP11-923I11.7	pseudogene	-0.455156	0.209466	0.238826	0.635713	0.833454	0.535037	0.209466	0.702928	0.421608	0.894749	-0.599902	0.209466	1.8191	0.207499	0.540811	19	67	34	65	27	49	0.792912	0.947282	1.28596	1.17655	1.05723	1.01227
ENSG00000235530	17	21117644	21133348	AC087294.2	antisense	-0.284245	0.133811	4.08273	0.0712343	0.312688	-0.287914	0.133811	1.798	0.209946	0.826612	-0.271932	0.133811	0.409101	0.536964	0.795163	20	55	34	34	34	68	0.725852	0.886585	1.19464	0.758953	1.12031	1.39526
ENSG00000214391	11	90015728	90017340	RP11-121L10.3	pseudogene	-0.955783	2.57547	9.06779	0.0132495	0.159962	0.0135186	2.57547	0.505736	0.493426	0.915258	-0.695249	2.57547	13.8589	0.00403522	0.122381	161	239	203	303	238	222	2.37103	2.4211	2.93381	3.082	3.00546	2.8072
ENSG00000175106	17	15341205	15466909	TVP23C	protein_coding	-0.115195	1.47333	4.31832	0.0647221	0.299668	-0.278714	1.47333	0.152766	0.704195	0.956072	-0.484755	1.47333	2.83059	0.123744	0.434619	64	133	80	132	92	137	1.57028	1.62034	2.01191	1.93315	2.05129	2.07999
ENSG00000231431	2	132046326	132066641	FAR2P4	pseudogene	-1.01339	2.43956	7.75712	0.0194756	0.188772	-0.126168	2.43956	0.334375	0.576027	0.9296	-0.475275	2.43956	4.8479	0.0525785	0.307163	142	243	186	224	182	271	2.30695	2.36154	2.90447	2.62424	2.75341	2.97905
ENSG00000101180	20	60790026	60795323	HRH3	protein_coding	-1.07193	3.32721	18.2767	0.0016662	0.0739608	-0.150609	3.32721	0.470761	0.508406	0.920509	-0.53573	3.32721	12.8717	0.00503785	0.128293	282	407	317	464	392	446	3.0872	3.04057	3.54142	3.60195	3.68706	3.67316
ENSG00000135916	2	231729354	231743963	ITM2C	protein_coding	-0.598166	4.61789	0.377222	0.55333	0.7827	0.0386225	4.61789	0.482192	0.503843	0.918578	-0.282456	4.61789	1.72022	0.220081	0.555064	717	1365	674	1293	741	1013	4.49357	4.49168	4.73179	4.83334	4.72199	4.62233
ENSG00000183960	3	19189946	19577138	KCNH8	protein_coding	-0.537905	2.09723	0.450895	0.517291	0.761651	-0.51768	2.09723	1.0898	0.321367	0.865715	0.113513	2.09723	0.148391	0.708235	0.882125	119	271	103	172	130	211	2.24238	2.36156	2.34179	2.17642	2.48851	2.53471
ENSG00000119640	14	75519924	75536186	ACYP1	protein_coding	-1.25164	4.62582	10.0321	0.0101709	0.144645	-0.130197	4.62582	1.51577	0.246742	0.837801	-0.313515	4.62582	3.73999	0.0822355	0.367221	723	1142	728	1073	834	1242	4.42106	4.32873	4.75429	4.65686	4.80139	4.99116
ENSG00000140931	16	66637777	66647795	CMTM3	protein_coding	0.0854513	1.21983	3.62909	0.0862433	0.341334	0.100641	1.21983	0.674642	0.430797	0.896453	-0.762099	1.21983	7.46238	0.0213358	0.216593	57	97	84	118	65	109	1.42076	1.35894	2.01376	1.8591	1.65742	1.8739
ENSG00000178573	16	79619740	79634611	MAF	protein_coding	0.612574	4.12854	32.8081	0.000199278	0.0358745	0.16175	4.12854	1.74435	0.216341	0.826612	0.560023	4.12854	19.4885	0.00134132	0.0749243	923	1157	478	631	501	487	4.57945	4.5242	4.00093	4.10366	3.92677	3.8793
ENSG00000197635	2	162848751	162931052	DPP4	protein_coding	0.268905	3.61323	10.1961	0.00973784	0.142009	-0.228136	3.61323	0.272496	0.613155	0.937701	0.621735	3.61323	13.7766	0.00410893	0.122381	526	925	296	430	339	435	3.97117	4.05861	3.52196	3.43087	3.56603	3.56967
ENSG00000105472	19	51226586	51228974	CLEC11A	protein_coding	1.11574	2.63095	16.501	0.00233243	0.0820768	-0.0314559	2.63095	0.160957	0.69681	0.954166	0.648924	2.63095	13.397	0.00447099	0.124712	312	436	159	213	155	201	3.21206	3.13243	2.66669	2.60931	2.51505	2.65206
ENSG00000157617	21	43305221	43373999	C2CD2	protein_coding	-0.000757185	4.51654	11.0761	0.00776039	0.128918	0.184493	4.51654	0.0292868	0.86757	0.98134	-0.46799	4.51654	9.96297	0.0103607	0.16459	616	1069	710	1093	837	994	4.18158	4.25927	4.6982	4.70406	4.78488	4.70134
ENSG00000099957	22	21364097	21383119	P2RX6	protein_coding	-0.328967	3.79886	1.99917	0.188091	0.484183	-0.100408	3.79886	1.52811	0.244958	0.837535	-0.531472	3.79886	7.03069	0.0244679	0.228812	523	490	591	565	466	529	3.70316	3.47006	4.18802	4.05597	3.72749	4.09264
ENSG00000198846	8	59717977	60031767	TOX	protein_coding	0.507644	0.953075	6.39566	0.0301647	0.219555	-0.500038	0.953075	0.0228155	0.882975	0.984053	0.827271	0.953075	7.16452	0.0234403	0.224475	111	124	49	55	67	41	1.79922	1.85795	1.23319	1.38104	1.4258	1.21922
ENSG00000048052	7	18126572	19042039	HDAC9	protein_coding	-0.587274	1.99922	3.79906	0.0801954	0.330113	-0.24329	1.99922	0.880801	0.370343	0.878749	-0.266008	1.99922	0.997153	0.341812	0.669653	91	219	131	148	152	184	1.83499	2.23704	2.48659	2.13035	2.54124	2.49544
ENSG00000204272	X	56755692	56844813	RP11-622K12.1	processed_transcript	0.77389	4.73465	17.6758	0.00186226	0.0764536	0.333726	4.73465	2.48675	0.146235	0.781838	0.714936	4.73465	33.268	0.000188756	0.0362087	1443	1673	689	803	860	866	5.16339	5.07562	4.46178	4.47218	4.62746	4.70484
ENSG00000091536	17	18012020	18083116	MYO15A	protein_coding	-0.490941	2.03053	3.27942	0.100595	0.366832	-0.820404	2.03053	4.77442	0.0540839	0.692928	0.102837	2.03053	0.161303	0.696503	0.876894	134	204	89	158	141	222	2.29997	2.09981	2.11083	2.15001	2.50914	2.67012
ENSG00000228327	1	700237	714006	RP11-206L10.2	lincRNA	-0.690398	1.69078	3.16869	0.105757	0.37479	-0.290919	1.69078	1.04246	0.331582	0.867014	-0.216413	1.69078	0.555751	0.473327	0.756446	78	173	90	132	106	168	1.76289	1.89103	2.14608	1.9228	2.21254	2.30768
ENSG00000253485	5	140743898	140892546	PCDHGA5	protein_coding	-0.6477	1.72846	0.973478	0.347343	0.635965	-0.295572	1.72846	1.37676	0.268146	0.847599	0.0625008	1.72846	0.0411235	0.843412	0.94006	90	199	72	141	110	162	1.94246	2.00832	1.95475	1.95686	2.29272	2.22476
ENSG00000236060	9	74622797	74623052	HSPB1P1	pseudogene	0.944442	1.10432	16.4652	0.00234887	0.0822691	0.217809	1.10432	5.42246	0.042425	0.674554	0.42974	1.10432	2.9777	0.115476	0.420624	123	129	67	81	48	49	1.98136	1.82634	1.59584	1.66059	1.20012	1.29038
ENSG00000272669	22	39138630	39139120	RP3-508I15.21	antisense	-0.428145	1.26219	0.192478	0.670294	0.853044	-0.217973	1.26219	0.0606053	0.810577	0.972625	-0.0685646	1.26219	0.0356999	0.853959	0.945006	84	120	58	111	53	127	1.85963	1.48028	1.73062	1.70893	1.55743	1.95846
ENSG00000149311	11	108093211	108239829	ATM	protein_coding	-1.02382	6.10639	11.057	0.00779799	0.128922	-0.125313	6.10639	4.21385	0.0675144	0.715891	-0.186705	6.10639	1.61581	0.232768	0.568698	1966	3481	1907	2874	2546	3349	5.82266	5.88603	6.113	6.03898	6.37892	6.38957
ENSG00000255353	11	107047012	107048256	RP11-382M14.1	pseudogene	-0.987287	1.40119	2.73675	0.129414	0.409046	0.367525	1.40119	1.25997	0.288175	0.853057	-0.752402	1.40119	7.74705	0.0195358	0.208733	78	98	99	134	70	121	1.6594	1.4127	2.14562	2.04303	1.68366	2.03294
ENSG00000121716	7	99933737	99965356	PILRB	protein_coding	-0.754785	3.16091	5.36051	0.0433961	0.254379	0.12362	3.16091	0.325366	0.581131	0.930118	-0.5411	3.16091	8.32849	0.0164003	0.195991	241	412	318	412	278	407	2.95351	2.99334	3.60838	3.38179	3.30179	3.48856
ENSG00000178429	10	86320199	86321019	RPS3AP5	pseudogene	0.298943	4.31075	4.25747	0.0663306	0.303132	-0.0766567	4.31075	4.15755	0.0690813	0.717321	0.657324	4.31075	16.7751	0.002211	0.0932881	1031	1169	548	541	618	780	4.70352	4.56772	4.15734	3.92493	4.18235	4.55054
ENSG00000221995	17	27400537	27418537	TIAF1	protein_coding	-0.374116	2.21219	0.139917	0.71626	0.878512	-0.287544	2.21219	5.93077e-05	0.994009	0.998851	-0.109545	2.21219	0.13406	0.721972	0.886835	142	264	120	220	117	223	2.45136	2.31601	2.52743	2.45774	2.38413	2.58918
ENSG00000155980	12	57943781	57980415	KIF5A	protein_coding	-0.182033	3.42298	0.0317632	0.862156	0.948828	0.144893	3.42298	0.199832	0.664513	0.945986	0.0683375	3.42298	0.0740222	0.791178	0.917931	341	665	262	480	302	497	3.52648	3.4864	3.49022	3.45058	3.54208	3.6218
ENSG00000234373	9	33576378	33577012	SNX18P7	pseudogene	-0.0681185	2.60717	5.54317	0.0406085	0.249692	-0.317031	2.60717	0.000849145	0.977333	0.996397	-0.518273	2.60717	5.39011	0.0429288	0.284294	171	263	257	214	216	271	2.38823	2.58792	3.17984	2.70042	2.83138	3.1111
ENSG00000249119	5	134259813	134260334	MTND6P4	pseudogene	0.113855	2.71624	2.37262	0.154849	0.442402	0.130136	2.71624	0.0879159	0.772978	0.968945	0.354937	2.71624	1.54283	0.242852	0.578896	400	276	193	239	181	230	3.36611	2.72858	2.73561	2.91871	2.53221	2.98664
ENSG00000172986	3	72937224	73047289	GXYLT2	protein_coding	-0.83227	1.3079	7.63495	0.0202217	0.189498	-0.454853	1.3079	1.4612	0.254853	0.841141	-0.428036	1.3079	2.36925	0.155113	0.477352	67	100	78	96	81	141	1.53242	1.41745	1.90692	1.67166	1.84166	2.1919
ENSG00000170482	5	138702885	138720242	SLC23A1	protein_coding	-0.233636	0.99487	2.01276	0.186726	0.483061	-0.441141	0.99487	4.33089	0.064396	0.714663	0.229118	0.99487	0.493285	0.498666	0.773356	61	107	36	76	69	109	1.52978	1.40136	1.29029	1.36023	1.76472	1.8232
ENSG00000104833	19	6494330	6502859	TUBB4A	protein_coding	0.00237983	1.72518	0.674628	0.430802	0.702482	-0.144151	1.72518	0.000131384	0.991083	0.998639	0.265523	1.72518	0.655946	0.437053	0.735473	96	251	73	147	97	120	2.01259	2.27396	1.97363	1.99907	2.1622	1.87539
ENSG00000256663	12	20704524	20705946	RP11-424C20.2	pseudogene	-1.22564	3.28481	6.98102	0.0248632	0.203662	-0.294027	3.28481	1.55014	0.241815	0.8375	-0.665738	3.28481	15.1025	0.00309345	0.10872	304	365	407	419	378	345	3.01734	3.06765	3.70756	3.63203	3.47376	3.49897
ENSG00000272341	6	16764577	16767114	RP1-151F17.2	lincRNA	-0.111411	2.36477	0.797224	0.393138	0.672894	-0.677667	2.36477	4.49806	0.0602452	0.707827	0.677034	2.36477	9.12785	0.0130274	0.178765	222	340	123	148	147	237	2.82754	2.77559	2.40619	2.13796	2.49452	2.8147
ENSG00000165171	7	73248920	73256865	WBSCR27	protein_coding	0.110858	2.33228	0.289288	0.602572	0.81337	0.373378	2.33228	0.189284	0.672856	0.947445	0.280606	2.33228	0.951274	0.352654	0.678587	200	305	139	183	112	245	2.77548	2.56653	2.62277	2.31064	2.26083	2.78191
ENSG00000106070	7	50657760	50861159	GRB10	protein_coding	-0.395775	5.33723	19.9837	0.00123089	0.0673444	-0.413571	5.33723	3.39199	0.0956674	0.740237	-0.333187	5.33723	6.90844	0.025455	0.230403	1165	1832	1249	1671	1467	1990	5.03716	5.02949	5.46461	5.32077	5.54767	5.69918
ENSG00000213889	19	45992035	46005768	PPM1N	protein_coding	-0.348339	2.39665	1.81332	0.208166	0.506065	-0.0665452	2.39665	0.179909	0.680532	0.950935	-0.451204	2.39665	3.14493	0.106908	0.410805	146	255	154	273	152	243	2.4347	2.32249	2.77136	2.77409	2.63511	2.7446
ENSG00000220201	19	10415479	10420556	ZGLP1	protein_coding	-0.50946	0.335397	0.00012243	0.991392	0.996742	-0.518367	0.335397	1.08516	0.322349	0.865715	0.479885	0.335397	1.15046	0.308934	0.64399	49	73	13	57	43	52	1.32584	1.07809	0.668744	1.12182	1.32816	1.12283
ENSG00000213453	2	27615651	27616234	FTH1P3	pseudogene	-0.912075	0.730715	3.50118	0.091175	0.350217	-0.250949	0.730715	0.0259293	0.875316	0.9833	-0.606414	0.730715	2.89512	0.120027	0.427691	42	68	77	49	55	81	1.0169	1.21038	1.76221	1.1874	1.34396	1.7253
ENSG00000079101	18	596988	650334	CLUL1	protein_coding	-0.2996	1.35654	0.812714	0.388752	0.669948	-0.81189	1.35654	2.25893	0.164095	0.795295	0.202658	1.35654	0.389835	0.546522	0.801574	82	144	47	107	83	131	1.83161	1.67227	1.53706	1.67457	1.9762	1.99803
ENSG00000260822	X	24563633	24568583	GS1-358P8.4	sense_overlapping	-0.432564	4.85752	4.31927	0.0646974	0.299668	0.364646	4.85752	0.418722	0.53231	0.92549	-0.454593	4.85752	7.43058	0.0215492	0.217094	782	1451	888	1477	1001	1180	4.54023	4.64882	5.04176	5.09217	5.0667	4.9077
ENSG00000235123	21	41755010	41757285	DSCAM-AS1	antisense	1.02913	1.00589	7.64114	0.0201831	0.189498	0.139035	1.00589	0.0494407	0.828565	0.975824	0.765354	1.00589	6.44054	0.0297122	0.244938	119	124	58	54	63	45	1.8551	1.87655	1.36733	1.38426	1.34946	1.31107
ENSG00000117289	1	145438469	145442635	TXNIP	protein_coding	1.21781	8.00335	13.397	0.00447103	0.106098	-0.00192254	8.00335	2.72426	0.130194	0.776131	0.637742	8.00335	28.0669	0.000362109	0.0465626	11948	17845	6121	8802	7526	9637	8.34535	8.28299	7.72266	7.69712	7.87305	7.96096
ENSG00000234742	3	197577271	197577825	AC144530.1	pseudogene	-0.538958	0.63575	5.77654	0.0373595	0.242144	-0.628479	0.63575	4.55313	0.0589507	0.704698	-0.0748587	0.63575	0.0502708	0.827158	0.932156	44	67	37	54	51	98	1.21122	1.03887	1.2589	1.10733	1.43789	1.7618
ENSG00000154920	17	48450581	48458844	EME1	protein_coding	-0.231771	4.33937	23.4726	0.000698915	0.0586727	-0.422109	4.33937	1.24843	0.290267	0.853057	-0.466362	4.33937	13.892	0.00400599	0.122381	593	832	673	859	746	956	4.05572	3.99132	4.55	4.44443	4.5515	4.72147
ENSG00000166800	11	18477371	18501147	LDHAL6A	protein_coding	-1.45269	0.251439	7.66965	0.0200063	0.189186	-0.802867	0.251439	2.83844	0.123284	0.766603	-0.381818	0.251439	1.0853	0.322319	0.65573	22	54	35	40	44	71	0.752635	0.89371	1.19592	0.893024	1.29509	1.45691
ENSG00000180771	11	94800056	94804388	SRSF8	pseudogene	1.39429	3.53451	13.8962	0.00400231	0.102736	-0.134537	3.53451	0.147966	0.708631	0.95701	0.678327	3.53451	16.869	0.00217118	0.0925205	647	717	315	356	370	338	4.01717	3.94716	3.36977	3.41683	3.44739	3.47035
ENSG00000145020	3	49454211	49460186	AMT	protein_coding	-0.401005	4.40309	0.0342023	0.857119	0.946434	-0.148168	4.40309	0.583634	0.463222	0.904361	0.13374	4.40309	0.339613	0.573462	0.815234	772	1219	525	895	568	1037	4.58957	4.34011	4.38439	4.32656	4.35288	4.66017
ENSG00000156475	5	145967936	146464347	PPP2R2B	protein_coding	-0.292025	1.89793	0.0017685	0.967293	0.98784	-0.270713	1.89793	0.138496	0.717633	0.960758	0.106533	1.89793	0.111792	0.745098	0.898888	116	235	76	178	110	162	2.22959	2.17694	2.03344	2.20213	2.31676	2.20072
ENSG00000187721	13	19600138	19606766	GTF2IP3	pseudogene	-1.19683	0.122322	5.29129	0.0445136	0.257799	-0.769018	0.122322	1.4036	0.263818	0.847582	-0.449467	0.122322	1.17347	0.3044	0.639923	16	54	31	41	40	61	0.636973	0.862454	1.1378	0.87985	1.25135	1.28382
ENSG00000187951	15	30916697	31065196	ARHGAP11B	protein_coding	-0.394735	5.13258	17.4087	0.00195827	0.0764536	-0.689412	5.13258	2.82208	0.124245	0.767824	-0.327621	5.13258	6.20603	0.0321725	0.251645	957	1681	1068	1476	1343	1632	4.77077	4.90205	5.25174	5.13914	5.43034	5.41166
ENSG00000089692	12	6881678	6887621	LAG3	protein_coding	-0.802002	1.01051	0.617389	0.450439	0.716967	-0.666296	1.01051	4.95819	0.0504146	0.689931	0.486167	1.01051	2.19394	0.169705	0.497633	76	110	52	50	58	116	1.62647	1.5313	1.49369	1.09467	1.50026	1.99445
ENSG00000113248	5	140625147	140627799	PCDHB15	protein_coding	-0.403425	2.78236	0.802585	0.391611	0.67171	-0.442552	2.78236	0.941878	0.354938	0.875249	0.458182	2.78236	3.49837	0.0912873	0.383808	262	474	157	257	183	307	3.14293	3.08849	2.80339	2.68931	2.86533	3.03384
ENSG00000128591	7	128470431	128499328	FLNC	protein_coding	-0.157205	3.8783	4.2621e-05	0.994921	0.998063	-0.0966862	3.8783	0.248592	0.628999	0.93947	0.121722	3.8783	0.258194	0.622534	0.841646	473	943	336	673	454	630	3.94883	3.96541	3.80768	3.91334	4.07236	3.95013
ENSG00000183496	15	82334119	82338482	MEX3B	protein_coding	-0.635631	2.72533	0.713545	0.41824	0.693587	0.0924225	2.72533	1.23107	0.293456	0.853994	-0.464422	2.72533	3.84899	0.0785204	0.361109	195	323	209	348	175	289	2.76201	2.6204	3.13573	3.09471	2.79239	2.97502
ENSG00000260645	6	81176675	81178797	RP11-250B2.5	lincRNA	-0.186139	0.825289	1.00247	0.340588	0.630601	-0.591991	0.825289	1.90506	0.197919	0.818579	0.150281	0.825289	0.164731	0.693482	0.875335	51	100	32	74	54	96	1.41894	1.29719	1.24189	1.29536	1.57958	1.64787
ENSG00000169116	4	75858305	75975325	PARM1	protein_coding	-0.977547	4.59962	29.433	0.000302565	0.0413889	-0.00215914	4.59962	0.195539	0.667862	0.947107	-0.547707	4.59962	24.8253	0.000570545	0.0543274	695	983	853	1051	994	987	4.20619	4.28368	4.81314	4.78898	4.88428	4.83095
ENSG00000254739	11	528907	529659	RP13-46H24.1	antisense	-0.800328	2.23562	1.83251	0.205965	0.502946	-0.282159	2.23562	0.359509	0.562267	0.927069	-0.206965	2.23562	0.559308	0.471953	0.756124	135	243	127	211	135	245	2.36107	2.25082	2.55887	2.44046	2.51192	2.74058
ENSG00000241769	X	148609130	148622504	LINC00893	antisense	-0.0495948	1.96962	0.262259	0.619816	0.823889	0.507552	1.96962	0.00191618	0.965956	0.994561	-0.170238	1.96962	0.308715	0.59082	0.82336	108	229	133	153	97	192	2.08615	2.21403	2.57933	2.09326	2.11374	2.47192
ENSG00000268756	19	39310806	39313863	AC104534.2	antisense	0.360639	0.60594	0.295283	0.598892	0.81058	0.272268	0.60594	0.0224984	0.883784	0.984053	-0.288233	0.60594	0.484671	0.502351	0.775178	34	89	39	76	35	75	1.14741	1.16262	1.41949	1.29368	1.25993	1.37055
ENSG00000204389	6	31783291	31785723	HSPA1A	protein_coding	1.37246	2.97012	14.3239	0.0036472	0.0999864	0.731956	2.97012	0.0187801	0.893749	0.985003	0.65423	2.97012	13.2993	0.0045704	0.124948	422	511	201	266	250	209	3.48177	3.46093	2.83138	3.00704	2.97745	2.82263
ENSG00000250091	12	124410971	124419531	DNAH10OS	protein_coding	0.561202	2.28689	13.1816	0.00469358	0.108062	0.41773	2.28689	1.44902	0.256713	0.84229	0.515505	2.28689	5.88264	0.0359882	0.263029	242	336	162	148	137	126	2.74742	2.94709	2.54449	2.32422	2.22672	2.24733
ENSG00000124224	20	56806188	56884495	PPP4R1L	protein_coding	-0.651029	2.17856	1.78912	0.210986	0.509058	-0.500495	2.17856	4.26732	0.0660669	0.714663	0.19247	2.17856	0.568404	0.468468	0.754786	141	258	96	175	160	229	2.38135	2.3505	2.21671	2.24479	2.68153	2.6843
ENSG00000077942	22	45898118	45997015	FBLN1	protein_coding	-0.675308	3.09617	3.35802	0.097122	0.360723	-0.696598	3.09617	2.20562	0.168678	0.797472	-0.07432	3.09617	0.112017	0.744852	0.898792	237	473	220	354	299	422	3.00433	3.09967	3.20529	3.11182	3.46698	3.46511
ENSG00000115738	2	8818975	8824583	ID2	protein_coding	0.191076	7.50055	6.19793	0.0322618	0.226565	-0.581729	7.50055	1.01479	0.337774	0.868216	0.583896	7.50055	12.1808	0.00592182	0.134865	9463	10791	5427	5082	6502	5528	7.74508	7.82521	7.28487	7.1745	7.39797	7.42822
ENSG00000173156	11	66824289	66839484	RHOD	protein_coding	0.241442	2.68899	16.8041	0.00219861	0.0796069	-0.084724	2.68899	0.696514	0.423663	0.89522	0.605338	2.68899	10.6689	0.00860815	0.156356	367	398	183	214	176	183	3.29538	3.14188	2.71165	2.74116	2.54017	2.66416
ENSG00000197332	19	11750591	11797382	ZNF833P	lincRNA	-0.976132	1.87816	6.6801	0.0274323	0.211827	-0.667856	1.87816	0.611269	0.452627	0.903026	-0.447769	1.87816	3.22141	0.103259	0.405182	101	156	120	151	117	197	1.94441	1.85364	2.3888	2.15	2.24549	2.57506
ENSG00000162068	16	2521500	2524146	NTN3	protein_coding	-0.566432	0.854365	1.28705	0.283348	0.578988	-0.345127	0.854365	0.177319	0.682694	0.951158	-0.26532	0.854365	0.49793	0.4967	0.772666	39	102	42	88	56	88	1.22449	1.3063	1.46225	1.45383	1.62128	1.54789
ENSG00000196668	12	116971227	116974323	LINC00173	processed_transcript	-0.348961	1.77575	0.0557536	0.818157	0.928461	-0.374773	1.77575	1.55851	0.240635	0.836288	0.446938	1.77575	2.23951	0.165746	0.491968	121	229	74	124	91	167	2.23806	2.18362	1.96932	1.827	2.07703	2.27379
ENSG00000065534	3	123328896	123603178	MYLK	protein_coding	-0.362552	3.73393	2.01496	0.186506	0.482985	-0.882955	3.73393	0.500624	0.495565	0.915588	-0.154871	3.73393	0.500563	0.495591	0.772375	362	757	349	608	461	598	3.55935	3.70488	3.82012	3.81299	4.05517	3.91677
ENSG00000133983	14	70791798	70826448	COX16	protein_coding	-0.127547	4.00167	4.80451	0.0534611	0.276568	-0.569131	4.00167	12.6097	0.00535299	0.626231	0.737058	4.00167	32.9195	0.000196665	0.0362087	782	1015	360	486	587	578	4.36662	4.32853	3.63651	3.73641	4.15704	4.09523
ENSG00000163701	3	9944296	9958086	IL17RE	protein_coding	-0.445443	4.9733	0.185702	0.675903	0.855882	0.260563	4.9733	1.38704	0.266893	0.847582	-0.31478	4.9733	2.60242	0.138605	0.456957	954	1706	998	1557	835	1348	4.86462	4.82449	5.25505	5.11607	4.86504	5.04415
ENSG00000198695	MT	14149	14673	MT-ND6	protein_coding	0.0428495	10.5885	5.7347	0.0379755	0.244352	0.0620719	10.5885	0.00241261	0.961805	0.993951	0.493252	10.5885	5.97049	0.0349549	0.259789	90926	76539	46216	49308	48659	48935	11.0019	10.6475	10.3656	10.4449	10.293	10.568
ENSG00000239556	7	44024593	44029806	AC004951.5	pseudogene	-0.469056	0.164092	0.804477	0.391074	0.671497	0.576095	0.164092	1.88003	0.200647	0.821525	-0.896066	0.164092	5.26155	0.0450047	0.290158	29	43	47	57	20	53	0.904806	0.739418	1.43275	1.1755	0.770225	1.19286
ENSG00000231725	X	48494553	48495523	VN1R110P	pseudogene	-0.883294	1.55672	1.01997	0.336602	0.627864	-0.506064	1.55672	0.276449	0.610627	0.936571	-0.155921	1.55672	0.227835	0.64351	0.852227	88	151	72	136	78	156	1.9188	1.70473	1.95346	1.91757	1.93163	2.1816
ENSG00000101104	20	43538703	43587676	PABPC1L	protein_coding	-1.05495	7.02153	3.75472	0.0817928	0.332485	-0.673492	7.02153	4.28479	0.0656712	0.714663	0.0240173	7.02153	0.0185097	0.894518	0.960627	4287	6812	3426	5051	4155	6832	6.95522	6.82049	6.97126	6.82058	7.10145	7.38685
ENSG00000261015	6	3025025	3027659	RP1-90J20.11	sense_overlapping	-1.22112	2.31421	10.3717	0.00929857	0.139109	-0.245033	2.31421	0.815674	0.387922	0.883541	-0.483516	2.31421	5.34342	0.0436688	0.286794	145	195	163	208	172	255	2.29432	2.14249	2.70707	2.57001	2.64912	2.938
ENSG00000228998	15	90818266	90820841	RP11-697E2.7	pseudogene	0.291468	3.40296	8.08258	0.0176456	0.181751	0.235981	3.40296	0.130147	0.725868	0.962178	0.516556	3.40296	6.15181	0.0327764	0.253723	585	611	343	311	339	293	3.8084	3.80578	3.40955	3.31477	3.2602	3.3576
ENSG00000142611	1	2985732	3355185	PRDM16	protein_coding	-0.765497	0.107279	0.726022	0.414338	0.69072	-0.674127	0.107279	1.62553	0.231467	0.831527	0.212069	0.107279	0.208778	0.657601	0.858883	27	64	15	46	32	59	0.981806	0.905394	0.797821	0.881037	1.17453	1.16773
ENSG00000142515	19	51358171	51364020	KLK3	protein_coding	-0.438418	6.95507	1.11863	0.31537	0.608506	0.0837385	6.95507	4.56962	0.0585698	0.704595	-0.526034	6.95507	10.1933	0.00974508	0.162044	4650	4657	5297	5267	4324	4097	6.73584	6.61255	7.25966	7.21613	6.8229	6.98971
ENSG00000113073	5	139739787	139754728	SLC4A9	protein_coding	-1.22988	0.26307	5.40866	0.0426391	0.253333	-1.20359	0.26307	5.91166	0.0356239	0.659337	0.0634399	0.26307	0.0304025	0.865099	0.948844	31	56	28	36	40	78	0.962146	0.90656	1.04955	0.804472	1.23397	1.53463
ENSG00000271795	5	150889014	150892330	CTC-251D13.1	antisense	-1.13214	0.143862	5.58447	0.040009	0.247613	-0.400934	0.143862	0.0858115	0.775627	0.968945	-0.983753	0.143862	7.03572	0.0244283	0.228812	22	40	52	41	33	56	0.666928	0.777088	1.43826	0.996812	0.992983	1.32427
ENSG00000085465	1	111956936	111970399	OVGP1	protein_coding	-1.53324	1.79024	7.57943	0.0205722	0.189958	-0.121963	1.79024	0.867929	0.373719	0.880214	-0.449117	1.79024	3.29037	0.100102	0.39987	94	145	98	157	119	180	1.89397	1.7526	2.18561	2.17175	2.28739	2.44263
ENSG00000090238	16	30103635	30108236	YPEL3	protein_coding	0.50796	4.25264	29.0253	0.00031901	0.0416823	-0.154431	4.25264	0.418516	0.532409	0.92549	0.596825	4.25264	22.4878	0.000814653	0.0619671	946	1338	548	619	571	542	4.60059	4.73823	4.17371	4.09051	4.09095	4.03652
ENSG00000128564	7	100805790	100808874	VGF	protein_coding	-0.193994	9.01521	0.45898	0.514067	0.759522	0.161758	9.01521	1.13267	0.313198	0.864127	-0.0825677	9.01521	0.150173	0.706808	0.881483	17514	31462	13861	26602	13934	20261	9.03989	8.9549	9.04205	9.14412	8.90296	8.88588
ENSG00000205238	7	102191679	102202755	SPDYE2	protein_coding	-0.644117	2.9097	1.65037	0.22819	0.526379	0.151992	2.9097	0.0559832	0.817791	0.974346	-0.368831	2.9097	2.31365	0.159558	0.483118	250	330	277	304	197	374	2.96239	2.75006	3.39179	3.02378	2.83309	3.41344
ENSG00000273355	18	813275	813757	RP11-672L10.6	lincRNA	0.377789	0.54546	9.45155	0.0119049	0.154612	-0.439864	0.54546	0.390197	0.546339	0.927069	1.06024	0.54546	13.5904	0.00428196	0.12279	69	120	34	35	35	45	1.49674	1.65711	1.1039	0.869242	1.05034	1.12461
ENSG00000166148	12	63539014	63544722	AVPR1A	protein_coding	-0.523398	2.78164	0.676755	0.4301	0.701972	-0.397752	2.78164	2.48048	0.146692	0.781838	0.189435	2.78164	0.589647	0.460501	0.750494	211	424	155	274	229	331	2.88276	2.93795	2.79473	2.76308	3.14829	3.12475
ENSG00000227885	6	53605547	53611820	RP11-79N23.1	lincRNA	-0.830458	0.327748	1.14153	0.310721	0.605203	-1.69384	0.327748	6.17696	0.0324946	0.656821	0.556291	0.327748	2.19747	0.169393	0.497462	36	77	21	38	41	72	1.10651	1.11462	0.91539	0.796155	1.29923	1.41034
ENSG00000241563	1	10509776	10511959	CORT	protein_coding	-1.39493	0.409053	7.99195	0.0181334	0.183968	-0.393185	0.409053	0.944195	0.354373	0.87488	-0.634913	0.409053	3.39181	0.0956754	0.391547	33	46	33	64	45	76	1.00929	0.760673	1.17284	1.2536	1.33416	1.502
ENSG00000143630	1	155247374	155259639	HCN3	protein_coding	0.0233643	5.85281	7.49361	0.0211288	0.192068	0.0989472	5.85281	0.173334	0.686059	0.952028	-0.36393	5.85281	5.38745	0.0429705	0.284294	1688	2734	1749	2673	1875	2760	5.61589	5.53499	5.9988	5.9274	5.95301	6.10531
ENSG00000198553	13	50589390	50595058	KCNRG	protein_coding	-0.621603	0.690842	1.07196	0.325162	0.617609	0.188886	0.690842	0.682129	0.428334	0.895642	-0.665656	0.690842	3.51071	0.0907956	0.382693	36	78	59	79	37	77	1.10382	1.12837	1.69732	1.41283	1.21851	1.47844
ENSG00000113763	5	176237478	176307897	UNC5A	protein_coding	-0.335706	1.67957	6.89986	0.0255261	0.206169	0.30418	1.67957	0.306922	0.591884	0.933199	-0.732366	1.67957	10.1258	0.00992078	0.163189	75	137	113	158	116	133	1.62073	1.74568	2.29104	2.23167	2.20642	2.14084
ENSG00000226029	1	16787443	16794976	RP4-798A10.2	lincRNA	-0.603258	1.32695	2.60836	0.137723	0.418315	-0.165651	1.32695	1.0011	0.340902	0.868216	-0.190646	1.32695	0.359595	0.562221	0.808717	65	129	62	109	77	136	1.61302	1.56005	1.78705	1.6962	1.89885	2.04268
ENSG00000261505	16	1367892	1372846	LA16c-358B7.3	antisense	-0.650607	2.77453	2.92984	0.118086	0.393634	-0.682032	2.77453	0.514035	0.489987	0.914304	-0.237162	2.77453	0.978502	0.346158	0.673284	189	355	178	319	227	330	2.74039	2.72254	2.95241	2.96673	3.1273	3.13082
ENSG00000243989	3	52009066	52023213	ACY1	protein_coding	0.196384	1.81173	0.826722	0.384851	0.666057	0.409585	1.81173	0.269077	0.615362	0.938134	-0.418594	1.81173	2.05451	0.182612	0.512291	89	187	103	181	98	157	1.92129	1.94795	2.32242	2.25597	2.15805	2.19784
ENSG00000171320	8	27629466	27670157	ESCO2	protein_coding	-0.437084	5.91011	37.3262	0.000119823	0.0278302	-0.0701892	5.91011	1.37592	0.268281	0.847599	-0.484138	5.91011	24.4112	0.000606576	0.0553839	1863	2324	2072	2514	2448	2556	5.55769	5.50279	6.04193	6.03761	6.13415	6.19337
ENSG00000146648	7	55086714	55324313	EGFR	protein_coding	-0.630265	6.16816	2.50205	0.145991	0.429326	-0.155498	6.16816	0.333943	0.576625	0.9296	-0.188598	6.16816	1.00617	0.340391	0.669135	1959	4091	1966	3318	2622	3031	5.85294	6.08043	6.19158	6.20831	6.45612	6.21191
ENSG00000104738	8	48872745	48890720	MCM4	protein_coding	-0.85209	8.38571	17.3959	0.00196301	0.0764536	0.16311	8.38571	0.434402	0.524889	0.924175	-0.571111	8.38571	23.278	0.00072013	0.0595283	10284	13169	12441	14759	13658	12279	7.96208	8.01381	8.57448	8.6079	8.56217	8.47702
ENSG00000074276	5	175969512	176022975	CDHR2	protein_coding	-0.776934	2.53574	3.0471	0.111818	0.3853	-0.788536	2.53574	2.32832	0.15837	0.791442	-0.04983	2.53574	0.0417473	0.842247	0.939748	163	316	144	238	199	295	2.55525	2.58883	2.6858	2.60824	2.95298	2.99697
ENSG00000105339	8	142127377	142205907	DENND3	protein_coding	-0.577836	2.0316	3.3596	0.0970535	0.360723	0.153433	2.0316	0.000318995	0.986105	0.99762	-0.471978	2.0316	3.29413	0.0999331	0.399486	105	195	111	213	140	182	2.05182	2.03345	2.36754	2.48984	2.51585	2.41193
ENSG00000241360	22	38054734	38062941	PDXP	protein_coding	-0.344411	1.28908	0.130851	0.725162	0.882958	0.378461	1.28908	6.13574	0.0329579	0.656821	-0.752666	1.28908	8.28149	0.0166298	0.196382	63	116	92	141	80	67	1.42236	1.61603	2.02529	2.14101	1.77409	1.4647
ENSG00000165995	10	18429606	18830798	CACNB2	protein_coding	0.19489	3.76177	0.480275	0.50425	0.75229	0.0797757	3.76177	5.18444	0.0463091	0.688455	0.324033	3.76177	2.5621	0.140884	0.459553	478	822	350	446	416	696	3.87027	3.8711	3.76905	3.45228	3.86309	4.17905
ENSG00000121380	12	12202778	12364018	BCL2L14	protein_coding	-1.2952	-0.0862291	9.80938	0.0107974	0.149266	0.757897	-0.0862291	1.79332	0.210494	0.826612	-1.44744	-0.0862291	20.065	0.00121382	0.0742127	20	23	36	57	33	37	0.617968	0.487452	1.13009	1.26061	0.991352	0.991344
ENSG00000056736	3	53880607	53899827	IL17RB	protein_coding	-0.473477	5.06969	5.79584	0.0371054	0.241685	-0.204727	5.06969	0.00210591	0.964311	0.994249	-0.399201	5.06969	6.01556	0.0343561	0.257412	958	1620	1074	1552	1052	1574	4.82235	4.80024	5.30973	5.15961	5.13824	5.31046
ENSG00000240498	9	21994777	22121096	CDKN2B-AS1	antisense	-0.47159	0.553124	9.04203	0.0133463	0.160532	0.509081	0.553124	0.000603026	0.980897	0.997291	-0.921919	0.553124	9.16219	0.0129024	0.178029	38	44	55	67	47	76	1.01452	0.821611	1.50537	1.38529	1.27941	1.59239
ENSG00000269591	13	20268547	20269240	AL354808.2	protein_coding	-1.77787	-0.187881	12.9914	0.0049014	0.109384	-0.171448	-0.187881	0.015146	0.904518	0.986337	-1.27318	-0.187881	12.1026	0.00603324	0.135201	12	28	28	47	37	40	0.461041	0.52975	0.997974	1.05278	1.12348	0.999967
ENSG00000178695	13	77454312	77460540	KCTD12	protein_coding	0.0803017	1.9141	0.00216631	0.963804	0.987139	-0.274861	1.9141	0.0573974	0.815551	0.974077	0.0623128	1.9141	0.0383684	0.848672	0.941923	108	246	80	182	120	152	2.14239	2.24224	2.07488	2.23968	2.40176	2.13711
ENSG00000227932	10	26953135	26965088	RP13-16H11.2	lincRNA	-0.302536	2.42744	1.61582	0.232766	0.531224	0.634003	2.42744	3.6053	0.0871347	0.725735	-0.651177	2.42744	10.1304	0.00990856	0.163189	140	257	199	280	164	203	2.29776	2.42145	2.99495	2.89569	2.63523	2.6108
ENSG00000127588	16	848041	850733	GNG13	protein_coding	-0.0362429	2.17818	3.6072	0.0870632	0.343128	0.110669	2.17818	0.400351	0.541264	0.927069	-0.593177	2.17818	6.41832	0.0299352	0.245354	131	189	165	210	128	215	2.21517	2.07276	2.75622	2.54723	2.33871	2.69011
ENSG00000128268	22	39853349	39888199	MGAT3	protein_coding	-0.338454	2.15512	0.0851838	0.776424	0.906704	-0.304115	2.15512	0.267773	0.616208	0.93814	0.0693928	2.15512	0.0535649	0.821692	0.929877	124	290	100	203	144	190	2.29069	2.44015	2.3129	2.37031	2.60965	2.40279
ENSG00000127129	1	41944446	41950344	EDN2	protein_coding	-0.139901	4.88645	1.08692	0.324277	0.616443	-0.195843	4.88645	0.225522	0.646147	0.941535	0.370603	4.88645	2.30166	0.163455	0.488437	1527	1494	974	860	1190	833	5.05448	5.10606	4.75418	4.75505	4.8919	4.83945
ENSG00000260404	4	119512928	119554884	RP11-384K6.6	lincRNA	0.0493674	3.39954	5.16727	0.0466059	0.263329	-0.223919	3.39954	1.118	0.315499	0.864127	-0.240976	3.39954	1.46081	0.254912	0.593861	273	564	313	440	381	494	3.14386	3.36665	3.62234	3.4339	3.74697	3.71261
ENSG00000269894	3	9977390	9977942	RP11-1020A11.1	sense_intronic	-1.00004	1.3706	3.08013	0.110129	0.382653	0.0533611	1.3706	0.0104488	0.920626	0.987189	-0.548903	1.3706	3.44948	0.0932682	0.387329	63	120	78	129	76	127	1.55939	1.51275	1.98887	1.90461	1.86003	1.99093
ENSG00000147041	X	37865835	37988072	SYTL5	protein_coding	0.197482	2.22559	0.0535238	0.821759	0.930204	-0.575153	2.22559	0.00677094	0.936062	0.990469	-0.0440576	2.22559	0.021938	0.885229	0.957123	125	302	119	217	138	202	2.30799	2.48122	2.51601	2.44282	2.56899	2.46896
ENSG00000236016	6	86340080	86340995	RP1-3J17.3	antisense	-0.814946	-0.0822067	14.1175	0.00381361	0.10129	-0.118512	-0.0822067	5.00452	0.0495386	0.689931	-0.524291	-0.0822067	2.13114	0.175364	0.503459	19	33	32	25	47	51	0.542275	0.717244	0.990641	0.729244	1.21011	1.29653
ENSG00000215788	1	6521211	6526255	TNFRSF25	protein_coding	-0.357237	4.74491	1.79045	0.210902	0.509058	0.17996	4.74491	0.101974	0.756135	0.967101	-0.323193	4.74491	2.74874	0.128747	0.442786	820	1340	811	1292	760	1258	4.64448	4.49915	4.95466	4.86539	4.72375	4.95835
ENSG00000198914	2	105471969	105476929	POU3F3	protein_coding	0.0227202	0.9886	0.250461	0.627702	0.828312	0.139407	0.9886	1.12078	0.31493	0.864127	0.21122	0.9886	0.331691	0.577538	0.817697	65	114	38	83	52	106	1.63184	1.41713	1.37837	1.39926	1.55316	1.74699
ENSG00000240522	19	21332451	21333241	RPL7AP10	pseudogene	-1.08258	0.445861	4.74318	0.05474	0.27925	-0.0724813	0.445861	0.296563	0.598112	0.93412	-0.602383	0.445861	2.62797	0.136411	0.453733	39	46	47	54	36	82	1.0739	0.810057	1.40651	1.15608	1.11253	1.62681
ENSG00000117899	15	81239667	81282219	MESDC2	protein_coding	-0.916798	5.90574	26.2364	0.000465674	0.0489925	-0.00965875	5.90574	0.985117	0.344607	0.869804	-0.595546	5.90574	37.318	0.000119929	0.0290013	1779	2410	2176	2761	2357	2280	5.50447	5.54216	6.12345	6.15893	6.09219	6.01902
ENSG00000168913	9	34521038	34523039	ENHO	protein_coding	0.591274	1.88691	0.344904	0.570179	0.792829	0.514055	1.88691	1.58105	0.237498	0.83471	-0.202138	1.88691	0.470848	0.508368	0.778689	110	228	110	189	84	146	2.14959	2.16483	2.40624	2.29678	2.00821	2.10243
ENSG00000072832	4	5749811	5894785	CRMP1	protein_coding	-0.516807	3.70249	0.563624	0.470294	0.730299	0.151157	3.70249	0.0119458	0.915154	0.986403	-0.195448	3.70249	0.740396	0.409914	0.71687	349	778	392	588	394	572	3.51752	3.73621	3.98015	3.76211	3.85139	3.85074
ENSG00000105245	19	41172596	41196877	NUMBL	protein_coding	-0.854803	5.02134	23.8121	0.000663684	0.0570554	-0.110924	5.02134	0.1192	0.737136	0.963353	-0.554231	5.02134	27.2715	0.000403296	0.0478778	927	1371	1176	1433	1167	1403	4.65457	4.69001	5.31479	5.16973	5.16108	5.2707
ENSG00000214081	2	131437623	131449264	CYP4F30P	pseudogene	-0.586765	1.61438	5.2941	0.0444676	0.257676	0.252994	1.61438	0.282858	0.606576	0.936249	-0.471534	1.61438	3.1083	0.108714	0.412689	69	149	92	139	112	143	1.6047	1.77275	2.12592	2.02428	2.22898	2.16257
ENSG00000248015	19	1392169	1396466	AC005329.7	antisense	0.134222	0.851905	0.950677	0.352798	0.640199	-0.282474	0.851905	0.380853	0.551093	0.927069	-0.130948	0.851905	0.119653	0.736659	0.894569	46	100	44	79	46	99	1.34786	1.28671	1.50178	1.34719	1.45413	1.66986
ENSG00000188451	6	158658368	158663829	SRP72P2	pseudogene	-1.96326	0.0428318	10.3388	0.00937897	0.139667	-0.982119	0.0428318	2.12665	0.175779	0.80247	-0.651179	0.0428318	2.98181	0.115255	0.420614	29	27	36	33	38	63	0.78584	0.595319	1.09623	0.880874	1.0599	1.46577
ENSG00000186314	5	144851362	145214932	PRELID2	protein_coding	-0.141623	1.01696	0.0374185	0.850532	0.943469	0.0882192	1.01696	0.00225132	0.963101	0.994249	0.0916165	1.01696	0.0583197	0.814106	0.927229	58	134	49	89	44	96	1.55792	1.55469	1.61574	1.44272	1.43959	1.61584
ENSG00000182670	21	38445526	38575413	TTC3	protein_coding	-0.463952	8.01982	0.616448	0.450774	0.717266	-0.671666	8.01982	29.673	0.000293358	0.339499	0.510507	8.01982	21.8332	0.000904451	0.0649642	10003	16116	6031	8120	10470	10966	8.04421	8.18216	7.65567	7.62704	8.30174	8.19243
ENSG00000228109	3	196726331	196731615	MFI2-AS1	antisense	-0.0553559	2.18968	0.183988	0.677164	0.856446	-0.101921	2.18968	0.0371453	0.851071	0.979007	0.0699909	2.18968	0.0549053	0.819518	0.9289	175	258	115	210	102	210	2.65833	2.32191	2.44558	2.43446	2.20074	2.54829
ENSG00000155254	10	99472930	99477907	MARVELD1	protein_coding	-0.189754	4.26298	0.0894975	0.771026	0.904231	-0.101138	4.26298	0.965453	0.349305	0.871258	0.278171	4.26298	1.65387	0.227803	0.563834	694	1232	424	815	580	844	4.44479	4.35386	4.09643	4.19649	4.38224	4.37311
ENSG00000230280	1	202880940	202881857	HNRNPA1P59	pseudogene	-0.83378	0.722158	8.76636	0.0144367	0.168072	-0.790219	0.722158	4.27635	0.0658263	0.714663	-0.259437	0.722158	0.734914	0.411593	0.718292	42	69	36	68	68	90	1.16516	1.07401	1.22642	1.32034	1.68691	1.68414
ENSG00000132016	19	13993161	14017265	C19orf57	protein_coding	-0.414788	2.40659	6.83209	0.0260962	0.208404	0.0500242	2.40659	0.180068	0.6804	0.950935	-0.623571	2.40659	9.22576	0.0126748	0.177338	156	206	186	251	168	247	2.38387	2.19889	2.87446	2.79508	2.62718	2.89154
ENSG00000241634	3	108262214	108262722	RP11-381E24.1	pseudogene	-0.244473	2.34564	8.68499	0.014779	0.169633	-0.103019	2.34564	2.46322	0.147959	0.782899	-0.292598	2.34564	1.85978	0.20289	0.536866	132	243	155	196	190	257	2.22898	2.35796	2.6863	2.45845	2.80922	2.90809
ENSG00000214783	7	43980494	44058774	POLR2J4	processed_transcript	-0.205669	2.50443	5.60054	0.0397786	0.247216	-0.259711	2.50443	7.8851	0.0187297	0.645806	0.0994733	2.50443	0.223784	0.646442	0.853712	183	284	132	208	213	299	2.62483	2.52396	2.51767	2.50905	2.97082	3.08031
ENSG00000135749	1	233119181	233431459	PCNXL2	protein_coding	-0.455878	4.57761	3.61921	0.0866124	0.341933	-0.560343	4.57761	4.71186	0.0554077	0.700247	0.0508159	4.57761	0.0792047	0.78418	0.91596	712	1363	632	900	827	1195	4.42918	4.54447	4.58843	4.3839	4.81879	4.90802
ENSG00000267002	17	41316200	41322420	RP11-242D8.1	lincRNA	-0.686436	3.40311	1.3846	0.266871	0.565579	-0.256937	3.40311	0.0366329	0.852088	0.979007	-0.226668	3.40311	0.967746	0.348703	0.675675	307	568	295	497	311	505	3.35857	3.31005	3.61086	3.53009	3.54706	3.67634
ENSG00000101665	18	46446223	46477081	SMAD7	protein_coding	0.748425	5.02697	4.77163	0.0548873	0.279825	-0.139199	5.02697	0.000120775	0.991456	0.998754	0.447473	5.02697	4.81337	0.0540208	0.310202	1702	1851	1071	959	1177	893	5.25328	5.35956	4.93309	4.85966	4.92257	4.88973
ENSG00000272367	5	86672073	86672997	CTC-428H11.2	antisense	-0.841732	0.94267	2.52815	0.143263	0.425743	-0.666813	0.94267	5.89701	0.0358073	0.659337	0.285366	0.94267	0.777698	0.398778	0.70865	85	70	39	64	75	102	1.66065	1.19871	1.17615	1.37845	1.66887	1.92851
ENSG00000260103	15	74770411	74782627	RP11-10O17.1	pseudogene	-1.11979	0.765363	5.33279	0.0438395	0.255752	-0.436111	0.765363	0.570916	0.467514	0.906116	-0.520396	0.765363	2.37858	0.154384	0.476573	53	56	52	72	50	99	1.30998	0.948286	1.49611	1.41	1.37287	1.82067
ENSG00000170959	11	30851916	31391357	DCDC1	protein_coding	-0.352982	-0.0571956	1.05006	0.32991	0.621463	0.159643	-0.0571956	0.507623	0.49264	0.914958	-0.146604	-0.0571956	0.0861439	0.775206	0.911231	20	53	13	50	32	47	0.814363	0.771105	0.726346	0.955329	1.16637	0.980642
ENSG00000124635	6	27093676	27100541	HIST1H2BJ	protein_coding	0.977734	0.942215	8.42228	0.0159537	0.174061	0.577657	0.942215	0.53721	0.480607	0.912123	0.65164	0.942215	4.71279	0.0553877	0.313692	119	108	42	75	46	53	1.99697	1.59799	1.22535	1.5353	1.21638	1.30541
ENSG00000142627	1	16450832	16482582	EPHA2	protein_coding	-0.149839	4.66323	20.3674	0.0011528	0.0669353	-0.137471	4.66323	1.57435	0.238425	0.83471	0.689616	4.66323	33.1395	0.000191626	0.0362087	1294	1698	676	766	832	785	5.01813	5.08886	4.44302	4.39986	4.58911	4.56155
ENSG00000075290	10	102222798	102243501	WNT8B	protein_coding	0.208987	2.08088	1.45738	0.255434	0.557004	0.275021	2.08088	0.836341	0.382207	0.882197	-0.537979	2.08088	4.52887	0.0595166	0.320468	119	197	147	208	111	194	2.16211	2.06775	2.66962	2.48367	2.23171	2.51202
ENSG00000169504	1	25071848	25170815	CLIC4	protein_coding	-0.590848	6.96152	43.1239	6.68143e-05	0.0216505	0.321218	6.96152	8.86728	0.0140253	0.645806	-0.340024	6.96152	12.9687	0.00492689	0.1271	3888	5071	3991	4861	5094	5759	6.63356	6.58058	7.00754	6.94778	7.2111	7.32384
ENSG00000272301	11	76100692	76101172	RP11-111M22.4	sense_intronic	-1.11488	-0.118178	2.53772	0.142587	0.425295	-0.0597262	-0.118178	0.0179274	0.896173	0.985119	-0.805976	-0.118178	2.9778	0.11547	0.420624	28	26	32	43	18	55	0.867793	0.474145	1.11124	0.964774	0.700817	1.24093
ENSG00000107249	9	3824127	4348392	GLIS3	protein_coding	-0.381037	1.05372	0.252066	0.626615	0.827572	-0.553557	1.05372	1.86793	0.201984	0.821525	0.625354	1.05372	3.54968	0.0892644	0.379198	83	136	31	81	67	85	1.79661	1.65924	1.16184	1.43904	1.71914	1.57932
ENSG00000134363	5	52776239	52782964	FST	protein_coding	0.735366	0.49117	0.541617	0.478859	0.735911	-0.63189	0.49117	2.2916	0.161366	0.793944	0.882789	0.49117	5.10354	0.0477281	0.297593	76	77	42	22	48	53	1.41067	1.42071	1.09406	0.767606	1.12029	1.4367
ENSG00000172476	X	102754678	102774417	RAB40A	protein_coding	-0.619596	1.49558	3.10502	0.108878	0.380508	-0.233221	1.49558	0.425804	0.528934	0.925298	-0.328436	1.49558	1.21172	0.297069	0.632056	68	144	79	125	89	145	1.63825	1.68974	2.01242	1.85945	2.0303	2.13177
ENSG00000174469	7	145813453	148118090	CNTNAP2	protein_coding	0.182625	3.44493	3.21273	0.103665	0.372082	0.269828	3.44493	0.143453	0.712878	0.957837	-0.431284	3.44493	4.71963	0.055241	0.313692	288	553	332	542	361	466	3.22809	3.324	3.71647	3.69556	3.69258	3.61758
ENSG00000260279	16	89363916	89364724	AC137932.5	antisense	-0.971388	1.13836	14.8414	0.0032671	0.0971257	0.0790478	1.13836	2.41104	0.151878	0.787488	-0.557485	1.13836	5.21472	0.0457914	0.292592	60	76	73	83	92	112	1.3321	1.27396	1.73686	1.62859	1.86971	2.03611
ENSG00000213199	7	150745379	150749843	ASIC3	protein_coding	-0.121183	4.45353	4.57155	0.0585255	0.28743	-0.108998	4.45353	2.88636	0.120524	0.765292	-0.0807295	4.45353	0.185955	0.675555	0.86694	705	1090	563	922	720	1131	4.41743	4.23373	4.43177	4.41556	4.62932	4.82924
ENSG00000104419	8	134249414	134314265	NDRG1	protein_coding	0.334665	6.59495	4.34668	0.0640573	0.297978	0.59152	6.59495	7.15457	0.0235619	0.645806	-0.099905	6.59495	0.357115	0.56358	0.809702	3447	6018	2928	4950	2432	3306	6.65291	6.63409	6.75597	6.78259	6.34633	6.33854
ENSG00000261139	8	145721763	145725663	CTD-2517M14.5	processed_transcript	-0.668802	0.39515	1.28489	0.283728	0.579044	-0.00080473	0.39515	0.00584128	0.940603	0.990994	-0.504352	0.39515	1.46828	0.253781	0.592984	23	72	33	70	40	60	0.880125	1.01365	1.25632	1.25159	1.32449	1.1957
ENSG00000141505	17	7076750	7082883	ASGR1	protein_coding	0.272427	0.324318	0.566535	0.469181	0.729386	0.727643	0.324318	0.958137	0.351	0.87266	-0.107436	0.324318	0.0612921	0.809531	0.925491	35	82	26	72	24	47	1.16294	1.09353	1.12198	1.24659	1.00934	0.954141
ENSG00000139200	12	6802958	6809966	PIANP	protein_coding	0.234642	2.0305	0.0502122	0.827257	0.932602	-0.322289	2.0305	9.89744	0.0105443	0.635091	0.640637	2.0305	8.72194	0.0146223	0.187281	166	249	80	128	147	188	2.47869	2.39748	1.93404	1.97692	2.49263	2.53096
ENSG00000227495	17	4922509	4923388	AC109333.10	antisense	-0.648523	0.12323	0.0107383	0.919538	0.971804	-0.700401	0.12323	0.00224442	0.963157	0.994249	0.0741933	0.12323	0.0230938	0.882269	0.956458	23	78	29	43	20	54	0.897598	1.06382	1.18155	0.824735	0.894321	1.08492
ENSG00000137496	11	71709587	71716761	IL18BP	protein_coding	-0.369494	4.25256	6.39655	0.0301556	0.219555	-0.093947	4.25256	0.632152	0.445234	0.90031	-0.302946	4.25256	2.99762	0.114411	0.419893	515	974	553	860	681	873	3.97844	4.09356	4.39308	4.3336	4.53858	4.48294
ENSG00000105281	19	47278140	47291851	SLC1A5	protein_coding	-0.679334	7.39295	13.9289	0.00397373	0.102357	0.0754985	7.39295	0.000814715	0.977797	0.996444	-0.472351	7.39295	13.7157	0.00416455	0.122673	5176	7026	5472	7818	5639	7739	7.13678	6.95279	7.55386	7.53488	7.45085	7.65382
ENSG00000260978	15	23812411	23814804	RP11-73C9.1	antisense	-0.278189	0.784172	0.260147	0.621211	0.824716	-0.593692	0.784172	0.00609495	0.93933	0.990994	-0.231627	0.784172	0.347418	0.568801	0.811862	38	105	44	84	44	81	1.21967	1.32039	1.5145	1.3942	1.43077	1.45036
ENSG00000110917	12	121124672	121139667	MLEC	protein_coding	-0.828443	9.05006	26.0256	0.000479764	0.049197	0.0699434	9.05006	0.0141568	0.907672	0.986403	-0.544534	9.05006	27.2424	0.000404907	0.0478778	15561	21769	18848	23468	21283	20895	8.61162	8.68275	9.22645	9.22167	9.2547	9.18836
ENSG00000225361	9	138354573	138372623	PPP1R26-AS1	antisense	-0.414434	3.12767	0.374521	0.554362	0.783248	0.728449	3.12767	2.24582	0.165207	0.795316	-0.452163	3.12767	4.49759	0.0602564	0.322842	263	436	285	459	231	365	3.11908	3.00914	3.52214	3.46792	3.12383	3.28798
ENSG00000264608	17	26928845	26929302	RP11-192H23.8	sense_intronic	-0.267133	1.92908	1.10026	0.319173	0.611259	-1.06666	1.92908	6.41548	0.0299639	0.650463	0.387554	1.92908	2.29661	0.160953	0.485075	159	185	81	128	126	203	2.42279	2.0599	1.9409	1.98294	2.30971	2.63056
ENSG00000173085	4	84182689	84206067	COQ2	protein_coding	-0.916543	4.35109	19.6975	0.00129331	0.0680022	-0.0135934	4.35109	0.61232	0.452249	0.903026	-0.48165	4.35109	13.3568	0.00451161	0.124948	652	769	734	819	783	908	4.09113	3.97794	4.57662	4.47188	4.52512	4.74306
ENSG00000090520	3	186285192	186315061	DNAJB11	protein_coding	-0.749946	7.67481	6.94553	0.0251505	0.205181	-0.214243	7.67481	0.000610247	0.980783	0.997291	-0.442982	7.67481	7.07441	0.0241263	0.227661	7283	7465	7727	8096	8605	7370	7.37215	7.29372	7.79515	7.83917	7.80339	7.8378
ENSG00000003987	8	17155539	17271037	MTMR7	protein_coding	-0.323177	2.82816	0.109206	0.747946	0.894236	-0.527394	2.82816	3.90473	0.0767016	0.723565	0.55205	2.82816	5.36441	0.0433342	0.285523	367	349	205	179	281	264	3.18711	3.08421	2.74418	2.63489	3.01463	3.22682
ENSG00000241859	Y	15863536	16027704	KALP	pseudogene	-0.387329	1.50783	1.1652	0.306019	0.601	-0.787262	1.50783	0.23232	0.6403	0.940483	-0.189138	1.50783	0.347828	0.568577	0.811862	64	170	82	119	90	135	1.59167	1.8607	2.05893	1.79788	2.04978	2.0418
ENSG00000235944	7	5862791	5894066	ZNF815P	pseudogene	0.846725	1.51407	1.33953	0.274312	0.57229	0.176657	1.51407	0.204699	0.660719	0.945103	0.2272	1.51407	0.490284	0.499944	0.773575	130	160	77	119	54	124	2.24809	1.84722	1.94128	1.85059	1.5069	1.99846
ENSG00000165029	9	107543283	107690518	ABCA1	protein_coding	0.105647	1.51903	2.23254	0.166343	0.456951	-0.161704	1.51903	0.251261	0.62716	0.93947	0.595767	1.51903	3.99108	0.0739863	0.351842	104	224	56	111	83	101	2.04567	2.18917	1.66831	1.73867	1.95101	1.73716
ENSG00000132196	1	162760492	162782607	HSD17B7	protein_coding	0.143503	5.42841	18.2282	0.00168107	0.0740715	0.115203	5.42841	0.722477	0.415441	0.893531	-0.42017	5.42841	11.6963	0.00665488	0.139126	1222	1943	1352	1932	1554	1986	5.10802	5.10786	5.58039	5.52149	5.63308	5.69215
ENSG00000132026	19	12936292	12946242	RTBDN	protein_coding	0.435834	1.13357	1.94486	0.193681	0.489537	0.342307	1.13357	1.16332	0.306388	0.859836	0.102889	1.13357	0.091385	0.768687	0.9082	73	153	52	111	46	78	1.74041	1.71734	1.64543	1.69411	1.45264	1.42703
ENSG00000267595	17	41320187	41320266	RP11-242D8.2	pseudogene	-0.34396	0.324092	4.53405	0.0593953	0.28966	-0.274922	0.324092	0.972529	0.347568	0.871258	-0.434246	0.324092	1.24754	0.29043	0.626155	21	63	41	44	44	68	0.736735	1.00266	1.32797	0.956459	1.30266	1.40823
[truncated: 14,705 more rows]
